# Supplementary material for: The Role of DNA Methylation Reprogramming During Sex Determination and Transition in Zebrafish
Source: Genomics Proteomics Bioinformatics. 2021 Feb 19;19(1):48–63. doi: 10.1016/j.gpb.2020.10.004 (PMC8640932; doi:10.1016/j.gpb.2020.10.004)
Supplement: Supplementary Table S1 — DNA methylation data summary for zebrafish germcelland sextransitionsamples [file mmc8.xlsx]

## Sheet: germ cells
Tables S1 DNA methylation data summary for zebrafish germ cell and sex transition samples
Note: DNA methylation data summary for zebrafish germ cell samples.
Sample Name	Gender	Total Reads	Mapped reads	BSCR%	Mapping Efficiency	CGs covered (1x)	Number of CGs (1x)	CGs covered (3x)	Number of CGs (3x)	CGs depth	Collection strategy
4 hpf_rep1	F/M	141186107	43911658	0.9884	0.22	0.5322	11.47M	0.2669	6.47M	3.63X	micromanipulator
4 hpf_rep2	F/M	113567712	41780940	0.984	0.402	0.1335	3.2M	0.037	0.9M	2.53X	micromanipulator
4 hpf_rep3	F/M	87702278	35765745	0.9932	0.417	0.1808	4.3M	0.0384	0.9M	1.98X	micromanipulator
4 hpf_merge	F/M	342456097	121458343	0.9885	0.3456	0.6281	15.21M	0.3559	8.6M	4.19X	micromanipulator
6 hpf_rep1	F/M	32433990	12570636	0.9898	0.397	0.5785	14.01M	0.1298	3.14M	1.88X	micromanipulator
6 hpf_rep2	F/M	44372967	14656708	0.9921	0.336	0.7182	17.39M	0.3147	7.62M	2.64X	micromanipulator
6 hpf_rep3	F/M	109801210	30966839	0.9879	0.29	0.4685	11.2M	0.1797	4.35M	2.62X	micromanipulator
6 hpf_merge	F/M	186608167	58194183	0.9899	0.341	0.8475	20.52M	0.6289	15.23M	4.97X	micromanipulator
24 hpf_rep1	F/M	88265155	57881103	0.9873	0.6356	0.8923	21.61M	0.7205	17.45M	5.34X	FACS
24 hpf_rep2	F/M	119562187	74407283	0.9929	0.643	0.9118	22.09M	0.8059	19.52M	7.34X	FACS
24 hpf_merge	F/M	207827342	132288386	0.9901	0.6393	0.9393	22.75M	0.8855	21.45M	12.21X	FACS
36 hpf_rep1	F/M	91353441	60072920	0.9808	0.682	0.865	20.9M	0.6361	15.41M	4.62X	FACS
36 hpf_rep2	F/M	71935982	28081480	0.9926	0.4	0.818	19.8M	0.6113	14.81M	5.88X	FACS
36 hpf_rep3	F/M	83614219	32275654	0.9926	0.397	0.8154	19.76M	0.6101	14.78M	6.12X	FACS
36 hpf_merge	F/M	246903642	120430054	0.9887	0.493	0.9285	22.49M	0.8603	20.84M	14.86X	FACS
4 dpf_rep1	F/M	102496520	44270448	0.9899	0.45	0.1845	4.47M	0.035	0.85M	1.9X	micromanipulator
4 dpf_rep2	F/M	59438214	19456600	0.9803	0.333	0.3316	8.03M	0.087	2.12M	2.01X	micromanipulator
4 dpf_merge	F/M	161934734	63727048	0.9851	0.42	0.4393	10.64M	0.146	3.54M	2.39X	micromanipulator
9 dpf_rep1	F/M	195450348	55975494	0.987	0.302	0.845	20.47M	0.6959	16.86M	7.12X	FACS
9 dpf_rep2	F/M	157241068	37722478	0.9879	0.25	0.7967	19.30M	0.5921	14.34M	5.51X	FACS
9 dpf_merge	F/M	352691416	93697972	0.98745	0.28	0.8893	21.54M	0.8024	19.44M	11.71X	FACS
17 dpf_rep1	F/M	105010819	44170157	0.988	0.44	0.3394	8.2M	0.068	1.7M	2.53X	micromanipulator
17 dpf_rep2	F/M	84274716	37251355	0.9886	0.47	0.4656	11.2M	0.1118	2.7M	2.11X	micromanipulator
17 dpf_rep3	F/M	143899553	55630233	0.9924	0.438	0.3039	7.36M	0.0786	1.9M	4.46X	micromanipulator
17 dpf_rep4	F/M	167030817	61162604	0.9883	0.397	0.7167	17.36M	0.4166	10.09M	2.88X	micromanipulator
17 dpf_merge	F/M	500215905	198214349	0.99	0.4362	0.8464	20.50M	0.6489	15.72M	7.18X	micromanipulator
35 dpf_rep1	F	139163911	41093193	0.9806	0.3	0.6777	16.4M	0.3829	9.27M	7.26X	micromanipulator
35 dpf_rep2	F	169065310	40554300	0.9871	0.255	0.5362	12.98M	0.2328	5.6M	5.31X	micromanipulator
35 dpf_rep3	F	60120116	10858354	0.9883	0.19	0.509	12.5M	0.1721	4.17M	2.83X	micromanipulator
35 dpf_merge	F	368349337	92505847	0.9853	0.248	0.8286	20.07M	0.6496	15.74M	11.11X	micromanipulator
35 dpf_rep1	M	47883805	10910693	0.9874	0.241	0.4915	11.91M	0.1169	2.93M	1.93X	FACS
35 dpf_rep2	M	147606741	37083176	0.9852	0.257	0.6624	16.94M	0.3503	8.49M	3.3X	FACS
35 dpf_rep3	M	196416521	80457248	0.9892	0.413	0.7639	18.5M	0.5373	13.02M	4.65X	FACS
35 dpf_merge	M	391907067	128451117	0.9872	0.3036	0.8545	20.7M	0.7245	17.55M	7.83X	FACS
“BSCR” refers the bisulfite conversion rate calculated by spike-in unmethylated lambda DNA.
“Covered” refers the proportion of mapped CpGs over total CpGs in zebrafish genome.
“M” means million; 1X CpG number means the number of CpGs covered by at least one reads; 3X CpG number means the number of CpGs covered by at least three reads.
“hpf” means hours post fertilization; “dpf” means days post fertilization.

## Sheet: sex transition
Tables S1 DNA methylation data summary for zebrafish germ cell and sex transition samples
Note: DNA methylation data summary for zebrafish sex transition samples.
Sample Name	Gender	Total Reads	Mapped reads	BSCR%	Mapping Efficiency	CGs covered (1x)	Number of CGs(1x)	CGs covered (3x)	Number of CGs(3x)	CGs depth
ovary_rep1	F	171513365	55511908	0.989	0.429	0.856	20.6M	0.7551	18.29M	10.08X
ovary_rep2	F	110657131	45629675	0.9929	0.335	0.8595	20.8M	0.7398	17.92M	8.82X
ovary_merge	F	282170496	101141583	0.9909	0.382	0.9255	22.42M	0.8686	21.05M	17.45X
1 month rep1	F	130812175	65527698	0.996	0.525	0.8174	19.80M	0.6377	15.44M	6.87X
1 month rep2	F	92962548	36895840	0.9947	0.4105	0.7336	17.77M	0.4904	11.88M	5.06X
1 month rep3	F	117069996	44398115	0.9897	0.393	0.7593	18.39M	0.5472	13.25M	5.55X
1 month merge	F	340844719	146821653	0.993467	0.442833	0.8979	21.74M	0.8201	19.86M	15.09X
2 months rep1	F	157489685	44468374	0.989	0.3095	0.7587	18.38M	0.5374	13.02M	5.42X
2 months rep2	F	84759276	37771942	0.9904	0.4685	0.723	17.51M	0.4667	11.30M	4.61X
2 months rep3	F	136148214	54463278	0.9895	0.48	0.8068	19.54M	0.6455	15.63M	7.0X
2 months merge	F	378397175	136703594	0.989633	0.419333	0.8928	21.63M	0.8164	17.65M	14.66X
3 months rep1	F/M	207337581	102784091	0.9919	0.5105	0.8665	20.99M	0.7875	19.08M	13.13X
3 months rep2	F/M	139411918	67352778	0.9922	0.5028	0.8339	20.20M	0.7094	17.18M	8.45X
3 months rep3	F/M	197539725	88124658	0.9878	0.4867	0.8561	20.74M	0.7589	18.38M	10.45X
3 months merge	F/M	544289224	258261527	0.9906	0.5	0.9291	22.5M	0.8871	21.48M	29.46X
wt_testis_rep1	M	167934112	85422729	0.9884	0.516	0.8245	19.97M	0.7121	17.25M	10.04X
wt_testis_rep2	M	170862999	79564497	0.9908	0.4933	0.8204	19.87M	0.6912	16.7M	9.92X
wt_testis_merge	M	338797111	164987226	0.9896	0.50465	0.8791	21.29M	81.13M	19.65M	18.67X
sr_testis_rep1	M	133540590	64461452	0.9877	0.4935	0.7891	19.11M	0.6018	14.58M	7.86X
sr_testis_rep2	M	121879772	58482208	0.9906	0.5063	0.811	19.64M	0.6739	16.33M	9.11X
sr_testis_rep3	M	216810578	94333149	0.9921	0.4877	0.8493	20.57M	0.743	17.99M	11.32X
sr_testis_merge	M	472230940	217276809	0.9901	0.4958	0.9128	22.11M	0.8592	20.81M	25.42X
wt_sperm_rep1	M	96272625	47470221	0.9837	0.529	0.77	18.65M	0.5615	13.60M	5.63X
wt_sperm_rep2	M	129220113	67543310	0.9917	0.569	0.8353	20.23M	0.7225	17.51M	8.53X
wt_sperm_rep3	M	63337347	31196639	0.9908	0.565	0.7429	17.99M	0.5015	12.15M	4.64X
wt_sperm_merge	M	288830085	146210170	0.990592	0.471913	0.8927	21.62M	0.8281	20.06M	16.7X
sr_sperm_rep1	M	87230664	44126301	0.9839	0.543	0.7907	19.15M	0.5923	14.35M	5.51X
sr_sperm_rep2	M	122149177	59038831	0.991	0.557	0.8289	20.08M	0.7045	17.07M	7.76X
sr_sperm_rep3	M	101586891	49666013	0.9901	0.561	0.82	19.86M	0.6638	16.08M	6.75X
sr_sperm_merge	M	310966732	152831145	0.988333	0.553667	0.9078	21.99M	0.8499	20.59M	18.15X
“BSCR” refers the bisulfite conversion rate calculated by spike-in unmethylated lambda DNA.
“Covered” refers the proportion of mapped CpGs over total CpGs in zebrafish genome.
“M” means million; 1X CpG number means the number of CpGs covered by at least one reads; 3X CpG number means the number of CpGs covered by at least three reads.
sr testis (sex-reversed testis) refers to testis of a functional male which is transformed from a female
sr sperm (sex-reversed sperm) refers to sperm of a functional male which is transformed from a female
