# Supplementary material for: The Role of DNA Methylation Reprogramming During Sex Determination and Transition in Zebrafish
Source: Genomics Proteomics Bioinformatics. 2021 Feb 19;19(1):48–63. doi: 10.1016/j.gpb.2020.10.004 (PMC8640932; doi:10.1016/j.gpb.2020.10.004)
Supplement: Supplementary Table S2 — Transcriptome data summary for zebrafish germcell and sextransitionsamples [file mmc9.xlsx]

## Sheet: Germ cells  RNA_seq
Table S2 Transcriptome data summary for zebrafish germ cell and sex transition samples
Note: Transcriptome data summary for zebrafish germ cell samples.
Stage	Replecate	Mapping rate	Raw reads	Uniquely mapped	No. of genes (FPKM>0)	No. of genes (FPKM>1)
4 hpf	rep1	0.6024	30600404	16099418	9979	5127
	rep2	0.6299	68059959	21085933	10162	4855
6 hpf	rep1	0.667	29744212	19118731	10718	6438
	rep2	0.6234	39851364	14827042	10313	5557
36 hpf	rep1	0.6373	29606254	12592620	11484	6884
	rep2	0.66	36113677	13122017	11519	6904
9 dpf	rep1	0.6366	26522403	10084419	12174	7317
	rep2	0.6814	53062756	22099764	13332	8487
35 dF	rep1	0.8032	24360857	13780654	12892	8363
	rep2	0.7977	33199684	17097225	12681	8092
35 dM	rep1	0.5158	37553505	10588767	12370	8668
	rep2	0.4914	39338676	10771803	12372	8506
“dF” means days post fertilization female; “dM” means days post fertilization male.

## Sheet: Germ cells FPKM 
Table S2 Transcriptome data summary for zebrafish germ cell and sex transition samples
Note: Gene expression (FPKM) in zebrafish germ cells.
Gene	4 hpf	6 hpf	36 hpf	9 dpf	35 dF	35 dM
bmpr1bb	0.115492	0.125908	1.59933	1.96595	1.06717	5.38416
unc5c	1.93949	3.68972	0.395906	0.961777	14.0572	0.111352
sardh	0.735022	0.372081	0.982744	4.34843	6.4266	5.63791
slc27a4	0.650632	1.93554	9.1074	9.52629	4.91605	23.7558
nrarpa	1.08027	10.392	8.26432	3.83407	0.551621	2.94271
cdc37l1	5.03186	6.2603	4.51896	2.22135	5.7139	1.69829
ugcg	0.624701	3.42645	0.554192	1.32592	3.61002	1.36924
hsdl2	2.69151	5.44739	4.93223	12.7199	14.8121	6.70063
inip	1.73373	0.613951	0	0.865849	6.92269	1.16223
lin54	4.92204	12.9631	4.5501	6.11977	5.64256	27.7162
cops4	8.43982	10.5155	15.9207	59.5769	72.6868	85.5043
cwc27	0.210271	4.6395	1.5804	2.28565	2.17724	2.84009
erg	0.839736	0.4841	0.355088	0.548564	2.98354	1.28411
ppwd1	0.620748	9.65822	13.0833	20.2376	24.0549	38.099
trim23	3.54702	1.91543	1.22879	2.0479	0.99339	0.715034
pdlim5b	1.79961	2.62273	3.35312	2.86533	8.17204	5.31736
lpar1	0.247002	0.297096	2.4828	2.78708	1.24656	3.71052
musk	0.138401	0	0	1.04328	0.169574	0.309711
si:busm1-79m10.4	0.228548	0.768933	1.15536	1.01269	2.18625	6.23375
il11ra	0.332204	0.06138	0.861071	1.09431	0.0905007	0.603051
cntfr	0	0	1.47468	2.33102	0.560726	2.44552
galt	0.133391	2.11274	0.211276	0.395789	1.48806	0.640677
gdnfa	0	0	2.83585	0	0.0821667	0.113778
sigmar1	8.98078	7.10034	2.44297	5.95536	19.0694	3.60538
katnal2	0.0691424	0.102894	0	0.0846879	0.442561	6.15319
hdhd2	1.16394	4.21011	2.13377	7.56341	3.00153	23.6786
zgc:153395	0.0344692	0	0.056326	2.82675	0	0.520821
smad2	4.10065	5.14864	3.98189	4.97322	29.9604	5.8693
vldlr	6.7351	13.2572	5.69801	15.1664	153.996	11.5679
trappc13	7.95893	7.95733	1.88749	0.957893	10.9588	3.08404
sgta	0.318625	0.13566	0.183908	1.31164	1.20868	0.814481
thop1	1.37166	1.47075	1.41456	2.22852	5.8643	2.6962
erbb2ip	8.30364	13.2328	6.77391	5.76738	15.4906	11.3455
zfand5b	73.0554	102.977	15.7385	16.0866	162.09	21.8962
smc5	1.64405	6.13848	3.57977	13.492	6.78196	27.9073
tjp2a	5.36907	6.38279	5.57755	8.69394	29.3635	11.0319
pip5k1ba	0	0.0140169	0.82747	0.762575	0.973991	3.25155
aldh7a1	1.12666	1.23936	2.22415	16.5515	17.2616	11.8557
phax	1.58765	2.78883	0.525048	4.61893	3.82208	6.16125
lmnb1	8.02791	18.6153	7.46515	6.87083	20.8819	3.74151
prrc1	2.55883	1.81952	0.149015	0.859096	4.42552	0.485346
nup155	3.2457	5.6798	3.84248	11.2591	32.9214	19.1457
slc12a2	2.58885	2.21612	2.37359	2.72064	3.13066	6.00112
ripply3	0.136326	0	0.354343	0.333674	0.581036	1.28682
slc27a6	0.496483	1.73236	0.992281	1.51115	2.9409	1.16502
isoc1	0.0509868	0.114018	0.535856	1.32345	4.71958	1.85801
chsy3	0.0769116	0.329648	1.61707	1.79018	0.88618	3.80609
pigp	0	0.0504695	0.0352426	1.43831	0.433432	1.89938
stoml2	6.81163	5.07346	5.11218	13.4244	81.4194	26.8428
slc12a2	6.8239	11.5414	4.00793	7.95088	11.9972	20.5589
ywhah	2.52702	10.154	20.8614	17.9643	4.73459	39.7132
slc5a1	0.229023	0.0384199	3.84969	4.72684	3.12342	1.58219
fam166b	0.0345129	0	0.282037	2.13388	0.599186	7.6928
triap1	1.1507	0.356195	0.517049	0.761203	3.59386	0.239754
srsf9	2.42467	12.5072	3.84373	3.14276	10.3998	6.90952
stoml2	3.41341	3.46892	2.77216	11.0697	55.569	13.9175
si:ch73-46j18.5	0.188686	1.99771	0.609173	0.944718	0.664287	3.23861
sppl3	6.39089	27.3989	14.614	11.8249	53.9731	22.6606
nt5c2l1	0	0.0150305	0.040476	3.02166	0.449103	0.430994
ska1	1.90167	2.44052	0.260564	3.00443	5.00361	2.78756
drg1	11.199	35.2956	6.88725	11.0889	18.1246	16.4319
epb41l4a	0.227124	0.808368	5.66817	3.40458	8.88237	3.37294
slc20a1b	4.91969	14.9391	3.47752	16.7072	42.5253	35.9036
prkab1a	0.288902	0.383238	2.37865	2.05273	1.83912	4.29865
apc	9.63335	37.0602	25.9005	22.3865	39.523	30.3449
ppp2r2ab	25.6374	49.5738	35.5133	28.5378	188.249	66.5434
bnip3lb	0.606656	1.36973	1.81284	1.25269	4.64089	1.39903
dpysl2b	0.0936948	3.68042	15.7646	28.2448	0.662528	46.7536
tmem230a	0	0.0234347	0.260121	0.71607	1.36022	1.14488
vsig8a	0.0868871	0.213557	0.0265499	4.40589	1.19894	8.1022
atp6v1b2	0.126228	0.112912	0.966088	1.50596	0.809757	0.807511
zgc:173837	0.526355	2.25095	0.395741	0.0628805	416	0.210758
tdgf1	17.209	20.6466	0.684527	0.230727	4.89294	0.688613
xpo7	2.80688	7.40265	13.6888	11.2639	20.8295	20.6279
pbdc1	0.772216	2.78128	2.76137	4.47791	2.99974	4.8143
dmtn	0.0239483	0.0133903	1.82846	0.898551	2.68246	3.80214
dscr3	0.925987	1.52083	1.70467	0.793045	5.71883	1.37427
ppp3ccb	6.07848	4.43449	3.0171	6.03818	39.1888	9.30904
akt2l	8.23134	8.34723	2.0435	7.52499	20.1512	8.28354
golga7	1.10017	4.16358	2.36082	1.14501	7.98549	0.92066
ppapdc1b	19.9006	46.1483	39.7333	97.9334	186.305	44.7543
rassf2b	0.0190532	0.0212802	0.029297	0.531328	0.0480875	4.41059
dyrk1aa	1.29356	4.1145	3.14668	3.16096	7.9773	7.49728
avd	21.1903	6.27027	0	0.482238	20.1817	0.96879
etf1b	22.5982	101.526	39.8393	47.4971	148.974	70.9985
fbxw11b	11.55	13.4915	2.93853	2.32377	30.5543	7.74945
fgf18b	0.0653663	0.506777	1.34277	0.807248	0	0
zgc:165539	0.744286	1.78252	0.161109	0	134.491	0.0543617
npm1a	8.60482	41.2553	2.0231	20.8127	43.763	22.549
tlx3b	0	0.0597985	2.1532	1.11881	0.148856	5.14301
cldn7b	15.2336	20.8678	7.48866	2.07811	294.044	4.00685
nlgn2a	0.0346885	0.0129313	16.627	7.47098	0.312668	8.2364
zgc:172339	0	0	1.11958	0.678778	0.263013	0.716026
kdm6bb	0.00630117	0.0282136	0.933028	0.717909	0.311849	1.44216
tmem88a	0	0.060396	0.171808	0.770686	0.0703454	1.00146
per1a	0	0.105668	2.49452	3.80397	0.754392	8.18649
vamp2	0	0.418047	2.32035	2.47061	0.0573261	7.65217
ap4m1	0.22667	0.705596	0.443261	2.49464	8.87888	1.22017
arrb2a	1.1505	2.51858	2.01027	2.46359	13.6424	2.71162
med11	0.604643	1.52513	0	2.49209	1.74977	4.52257
rnasekb	0.0380798	0	0.757847	1.21262	0.051548	1.09016
zgc:103508	0.290227	0.378368	0.392279	0.465731	1.57067	2.57443
med11	0.549675	1.28111	0	1.83242	0.95442	3.52981
zgc:103508	0.274103	0.360351	0.343245	0.485136	1.16793	1.67772
slc25a1a	12.7745	8.72044	2.65957	4.9698	20.2455	7.87303
nle1	1.07331	6.36474	1.85022	5.09769	7.08148	5.06447
cadm2a	0	0.0150899	0.5487	0.258215	0.0668096	3.53423
slc43a2b	0.0150636	0.235705	0.479093	1.19338	0.374856	3.52997
zgc:158234	0.911734	3.64339	1.50248	1.93892	3.12787	2.64125
stoml3b	0.0564496	0.18884	0	0.980959	1.58329	0.0523678
vps36	1.39272	3.96937	1.91309	1.42451	2.96161	1.15867
tpte	0.942178	0.972131	1.57722	0.955584	2.10593	0.673118
ilk	4.6665	10.1783	21.2758	10.7457	22.4742	7.16015
timm10b	9.37125	18.5677	5.41924	6.1839	32.2176	11.0172
ets2	0.814336	8.02281	0.525335	0.434454	0.506645	0.188842
chordc1b	0.334069	1.4334	1.01363	2.88378	3.12218	1.70427
kpna7	6.78928	7.4434	0.661935	0.435544	114.905	0.162376
tmem135	1.71439	0.993951	4.76576	4.31878	14.1193	6.59083
cct8	34.2	55.2124	20.5362	83.4336	97.9239	106.758
bach1b	0	0.0334001	0.721177	0.672448	0.354044	6.31271
nxnl2	0.483557	0.372717	0.24586	1.3708	1.10403	2.974
sod1	12.4833	9.74372	4.50783	14.5167	18.2376	14.5539
trpc4a	0	0	0.703971	1.68337	0.0386012	7.5186
ufm1	0.327903	0.531281	1.22284	2.21151	3.42273	3.32617
frem2a	0.233368	0.318346	2.35333	4.71991	0.842806	9.03664
trim47	0.437175	6.548	5.11081	3.65133	5.84646	3.41032
trim3b	0.225857	0.450275	0.798965	0.847162	1.34959	2.07583
fhdc3	7.69769	17.6512	0.210258	0.562917	32.9727	1.15893
arfip2b	1.56922	4.88499	3.08308	6.59716	7.5152	10.339
synj1	0.206286	0.837944	2.51937	3.20896	2.23084	8.43467
slc9a6b	0.0101094	0.124396	1.51803	0.407526	7.92497	4.44297
psmg1	3.44903	1.16012	5.24347	2.74178	5.30466	3.93356
fhl1b	1.70681	0.170994	3.26547	1.87057	8.78686	1.23643
mier3a	1.47307	4.746	6.93314	6.46698	10.2206	11.7564
htatsf1	1.27407	15.0604	0.543652	2.95101	7.11288	9.6211
tmtops3b	0	0	1.24392	0.409003	0.0391471	0.500395
fgf13b	0.0822727	0.0551585	1.2526	2.06129	7.63293	4.49106
f9b	0.210542	0	0.375526	0.105959	0	3.22311
arr3a	0	0	1.09027	0.993002	0.573695	0.855625
sssca1	1.57083	2.29013	6.6184	7.18067	17.5227	35.264
rab1bb	0.725459	3.04055	1.1676	1.6511	6.65819	2.70397
vps51	3.80192	8.97537	8.17006	12.194	20.6124	12.8923
tm7sf2	1.57092	0.360366	5.87922	4.67343	2.02736	2.39023
znhit2	0.226484	1.18729	1.33111	0.52591	2.53553	3.23074
faub	1.25164	0.845643	0.0967745	1.23176	8.87806	3.05274
cnih2	0	0.0979459	1.33007	2.43794	0.643251	0.639789
wdr74	0.393879	1.49009	0.272123	0.855117	0.976318	1.43585
ehd1b	6.61909	13.0153	2.86941	11.9395	11.7556	25.5143
cxadr	11.1372	5.80094	7.65796	26.6482	36.9562	70.4268
ash2l	5.67971	13.7834	12.8289	32.2034	46.2225	41.1989
mpzl1l	2.35437	0.396731	0.640291	1.0408	0.848078	0.287515
pnx	0	0.0992356	0.988812	4.74341	0.495648	27.4346
ints2	2.31167	5.15659	3.73349	8.8589	16.7783	17.2881
ykt6	1.58495	3.38296	0.960036	2.5119	10.7988	5.96706
med13a	12.6898	44.8454	20.3771	22.5194	55.745	36.2184
ddx56	2.40847	14.5972	5.85388	6.95604	16.0229	6.6074
rnft1	0.43999	1.71349	1.28552	1.42797	9.59525	5.3698
ptrh2	1.45279	0.376379	0	0.723345	1.70988	0.127373
cltca	5.0223	11.7474	24.1202	57.3242	85.4093	51.6576
btg3	6.45952	7.73479	1.92663	6.01904	47.0833	6.51258
alcama	0	0.0499033	14.641	22.9989	4.88557	11.8147
oclna	6.52712	2.03201	0.352817	2.30659	61.1972	4.54106
picalma	2.55837	2.54886	1.72696	2.87562	24.0019	10.3894
ccdc83	0	0	0	1.89195	0	3.13736
tmem126a	0.14818	0.219501	6.01519	2.33516	2.37606	4.97121
dlg2	0.841313	0.0123811	0.14865	1.06564	0.611239	2.07644
vps11	1.29834	1.18217	4.48039	2.12778	12.314	4.12783
hyou1	9.59288	7.70211	1.80747	6.26283	37.2119	4.44789
hist2h2l	11.6526	8.04603	2.02492	11.8888	1.39523	29.0353
zgc:101846	50.3542	44.6388	37.2127	136.5	20.5468	221.824
zpr1	1.03539	4.38285	6.62498	15.0525	29.888	26.6425
hspa8	556.447	669.145	204.817	1248.79	4471.91	1741.94
si:rp71-56i13.6	0.226502	0.506805	0.209945	0.726109	2.57938	2.32783
ntm	0.748418	0.204586	0.10144	0.92274	0.291572	1.0078
ube2l3a	5.6972	12.2179	8.69124	16.3077	27.3873	24.7594
opcml	0	0.0336351	0.227874	0.776614	0.243373	9.20507
ckmt2a	0	0.0240622	0.0669238	0.078897	0.0823301	2.43349
pi4kaa	0.782929	3.86551	3.12845	6.25484	3.43952	12.5254
pknox2	0.0934539	0.600943	3.98299	1.26529	1.62316	3.02306
robo3	0.0640529	0.896395	5.22468	6.4549	1.0789	10.4087
esama	0	0	2.20986	5.51638	1.78704	16.9064
vps26bl	1.07981	0.351544	0.385582	1.07309	4.16742	3.61448
foxo1b	0.524015	3.51323	3.4146	3.94419	1.76037	3.96875
prkrira	12.0312	26.3235	16.0042	38.8815	28.5103	50.3872
wnt11r	0.142974	0.207764	1.03637	0	0.177417	0
zgc:56235	0.403564	0.760431	1.60093	0.737427	4.28094	1.37929
uvrag	3.40198	1.95718	2.14334	2.30706	5.05843	1.33504
brap	1.45373	1.64195	3.00259	2.52718	6.57095	10.8842
mogat2	0	0.0894447	0	0.363567	1.00574	4.59297
atg101	6.40436	4.26195	1.80408	2.48819	5.57461	2.44242
rad51c	1.93251	3.44755	2.89626	7.42246	6.5665	13.979
ppm1e	0.0604885	0.0169013	0.962119	0.308624	0.0564583	8.92825
rabgef1	1.68191	2.93964	1.84481	1.49453	2.5926	2.20836
kctd7	0.103867	0.0580655	1.38524	1.95347	2.06881	4.38792
ddx55	0.878151	3.95819	0.662734	4.32558	7.7473	9.19996
bcl7ba	1.48584	8.00781	2.45153	1.03461	16.2848	2.11333
tbl2	3.3371	14.6647	7.39463	6.25784	14.0091	2.91233
tmed2	5.85561	7.26508	1.97928	5.71301	50.6992	9.11438
ptpn11a	4.74942	20.7102	9.59824	3.91981	25.0794	9.42952
ska2	24.4616	36.7765	6.49818	8.20014	9.77901	19.52
mdh2	10.3333	9.23174	4.39831	18.852	65.6681	25.6733
zgc:153345	2.35571	1.16171	10.0146	21.4327	75.164	26.2047
c10h21orf59	1.03011	10.5942	0.545195	1.28485	1.48099	0.839007
b3glctb	0.132436	0.0184975	0.554699	4.94647	0.393417	4.19249
rxfp2b	0.39085	0.210946	0.263777	3.20663	6.83736	11.1625
zgc:56039	3.36689	10.4715	18.2409	16.9171	27.9875	25.9566
zar1l	1.26743	0.482365	0.746911	0.270479	83.0906	0.40456
rfc3	0.931006	2.22526	0.926609	2.59746	4.6913	3.78284
nbeaa	0.672758	2.03539	2.97075	2.61203	1.12861	8.80871
dclk1a	0.57983	0.309401	0.832321	1.66883	0.358351	2.04038
ccna1	86.4269	47.396	1.34253	1.57548	858.959	7.71692
smad9	0.404389	9.10818	12.3897	29.7395	3.48941	22.7335
alg5	10.8765	12.0811	2.24227	1.51304	6.84283	2.57608
exosc8	2.17091	5.94047	1.15332	6.95963	32.6141	14.4125
zgc:110006	1.80353	2.99322	2.08793	2.32554	0.142137	0.133927
ripk4	2.62446	7.20613	2.09192	5.94402	7.12266	8.5178
nsun5	5.46073	31.847	11.4496	27.2649	56.158	24.5272
styxl1	0.0565081	0.283552	0.090062	0.315659	3.68628	0.629116
pora	0.805133	1.53448	3.94324	3.93456	10.0837	2.84084
hhla2a.1	0.0880231	0.122826	0.992494	1.26345	1.31905	0.280867
zdhhc20a	0.554971	1.31992	2.68584	1.99113	4.63481	0.871395
ovca2	0.0348659	0.0388338	0.171199	1.67333	1.95824	1.7141
katnal1	0.0626661	0.277777	1.1561	2.21916	1.96533	4.50452
hmgb1a	2.53812	11.0916	1.44762	6.62287	2.74414	14.4319
smyd4	0.58541	1.03063	2.5592	3.69861	2.11927	3.29643
waif2	0	0	1.25568	0.042208	0	0.379028
si:ch211-215a9.5	0.480761	1.58441	0.61761	2.42942	3.46827	48.8416
or109-2	0	0	0	0.0437904	0	1.2456
or105-1	0.0362087	0.56448	0	0	1.07068	0
ubl3a	0.0129649	0.434871	2.84426	1.67194	3.36282	3.87411
uspl1	3.15581	12.9175	7.43342	63.6744	31.9489	67.0124
nipblb	2.68267	13.1874	8.18347	16.8318	8.83967	14.3701
ucp2	30.5094	35.3713	2.28277	0.298756	28.9569	0.121621
dnajb13	0	0	0	0.0787265	0	7.3016
mrpl48	0.879521	0.542905	0.424063	1.66596	8.83028	0.866461
rab6a	0.65399	0.713474	1.70121	1.08544	1.68858	4.29551
dhrs13a.2	4.18679	0.644609	0.49973	2.10195	24.9574	4.62314
cuedc1a	0.0390619	0.145579	1.29156	2.98553	0.0482561	7.4121
msi2a	1.06616	2.27233	0.214607	1.46434	0.564316	1.34463
usp25	2.54542	7.73265	4.63426	5.89937	9.33004	10.3122
serpinh1a	0.121044	0.745053	0.111425	0.721992	0.871287	2.08214
acat1	1.54301	2.47092	3.06942	6.65886	8.85372	9.83981
rps25	1.31417	22.1022	17.3347	21.5989	23.7265	49.8639
slc37a4b	0.0550812	0.200122	1.90937	3.47637	3.42827	3.46103
pitpnb	2.32798	5.37575	3.24711	4.52868	10.8802	6.9028
stt3a	6.39982	12.6791	69.9961	53.8976	108.182	52.3543
foxred1	0	0	0.240611	0.163632	0.771068	6.1747
ei24	7.06008	19.1454	18.3246	4.35591	24.429	11.0536
foxred1	0.213009	0.0850237	0.853083	0.401941	0.738704	5.03723
cry5	1.65429	3.05588	2.14672	3.05637	11.1107	4.04123
dcps	8.94001	11.6225	2.50489	2.51547	6.56523	2.84724
kcnj1b	0.0846744	1.79619	1.11573	0.103216	0.107664	0
smfn	2.88119	5.37525	4.53265	39.7062	22.2894	36.3984
git2b	1.01616	2.15348	2.04387	2.27733	7.27555	1.98683
zgc:113625	0	0	0	0.259404	1.29597	0
pcna	22.3438	37.0339	4.30467	63.4405	215.528	46.9046
bmp1b	0.369489	0.938982	0.578498	3.42032	4.79881	0.931426
npffr1l1	0	0	0.120263	0.0940304	0.0985269	1.07687
anxa4	1.30222	0.574898	4.4338	4.33175	9.79941	7.97866
brf2	1.72981	3.54105	1.943	4.93796	9.87722	7.25582
gpat4	2.14697	2.75381	2.27782	2.39184	8.46582	4.96948
rnf34b	0	0.105196	0.331849	0.491333	0.151118	73.7941
orai1b	1.21056	4.0195	0.131163	0.681751	1.07394	0.356609
morn3	0	0	0	0.318484	0.0840102	2.85876
tmem120b	0.412257	1.50699	0.259012	1.29402	4.98397	1.38826
rhof	0.0445874	0.0497707	0.624786	0.981127	0.113846	4.5563
setd1ba	1.59898	9.56614	8.35683	8.37053	11.6949	17.5471
dgcr2	0.601507	1.91528	1.5822	1.29203	2.09305	4.06314
dgcr14	5.30532	15.9529	17.5099	21.5417	17.7023	38.7058
stambpa	1.87089	2.14777	5.44376	3.30222	8.8583	4.09869
dusp11	0.95403	0.868338	0.47424	2.3185	2.33138	3.55542
tcf7l1a	5.50377	26.3129	20.8473	22.6486	53.4639	35.2452
zgc:86599	12.4522	6.92662	11.3227	36.3068	56.4871	54.2455
npy8ar	0	0	1.7101	0.0379425	0.199864	24.854
march5l	3.03202	4.99923	8.13955	5.23192	7.20211	1.80574
actr1	4.55214	4.5975	5.85024	11.3111	34.1255	35.7614
kctd9b	2.18366	1.50401	0.504703	1.31594	1.21628	5.66807
fgfr1b	4.14878	13.8061	3.29695	1.88112	11.7452	3.52979
zgc:100918	1.11286	2.69473	2.64913	4.38282	8.30025	9.30004
wdr45	0.209732	0.364113	4.55316	4.79836	5.64345	5.1599
zcchc9	1.43173	9.57427	1.8064	5.72212	30.0017	4.65802
atg10	0.47595	0.454454	0	0.428387	3.76101	0.641224
xrcc4	0.319898	3.29485	0.154639	0.211826	2.09087	0.63272
vcanb	0.0101717	0	0.222696	0.208457	0.372938	2.18766
mef2ca	0.0334624	0.1648	1.32646	0.519307	0.291211	2.77402
cetn3	0.554814	0.220515	0.396885	0.963066	3.45379	1.44357
arrdc3b	0.980913	10.2877	7.42926	1.03907	1.12392	3.69038
sept5b	0	0	0.403419	0.0349179	0.0733898	1.35701
acads	0.868845	0.485061	0.224063	0.352602	6.03934	1.35292
crybb1	0	0.214629	0.320431	17.0183	0.313807	26.3131
cryba4	0	0.453096	0.227971	1.24932	0.730854	0
cryba4	0	0	0	3.79326	3.82519	0
lppr1	1.57039	0.90594	1.37446	12.6996	11.2904	4.10598
hip1ra	1.7433	7.03023	1.16236	4.87081	10.6005	4.04013
denr	1.055	5.54667	1.28513	3.97745	5.16536	14.7562
rilpl1	0	0	0.145065	0.276551	0.354685	1.07867
npm2	1.8212	1.90285	0.189795	0.0711513	17.1086	0.321115
adrbk2	6.73488	13.3678	8.95821	16.7437	15.6954	55.1413
ppiab	39.1387	10.8038	16.4536	47.8001	164.74	195.339
nudcd3	1.88276	6.66704	1.48927	6.38048	16.8834	9.73884
mrps24	0.678003	2.55185	2.56039	2.52877	4.34483	6.36244
gnsb	24.9917	16.5312	12.6781	9.59308	25.5032	13.725
polm	0.517806	0.997328	1.06586	0.474836	1.12182	1.60926
ved	6.11587	86.7384	0.278817	0	0.0455697	0
h2afvb	4.49388	22.8426	13.6864	28.8313	10.2463	35.3847
purbb	0.123852	0.711573	1.67802	0.320679	0.511056	2.58217
il1b	0.256527	0.53216	4.5235	10.6885	16.5591	30.8886
sbno1	2.47618	14.8603	6.61915	7.98938	17.4821	16.2418
setd8a	4.19763	10.2223	1.16709	1.27359	24.2131	4.25706
snrnp35	1.55019	9.27588	5.30653	2.07408	19.4446	4.35911
sbno1	4.45471	16.3816	2.96061	2.57423	8.3971	3.44707
elovl7b	8.86579	5.8086	2.01354	0.197428	44.2156	1.1369
akt2l	0.787147	1.17741	4.50695	4.12384	17.3784	6.12499
palm2	0	0	1.31704	0.0909569	0.317422	1.4943
snx30	5.57145	10.4347	6.04952	2.16911	5.42335	4.31925
lyrm7	0.0817998	0.180507	0.329115	1.29063	1.9861	0.532438
mat2al	0.0534611	0.0796303	0.51818	0.28001	0.268676	2.60164
si:ch73-234b20.5	0.29636	0.141282	1.35795	1.74544	0.757367	1.0636
hnrnpd	0.0205465	1.67477	0.66727	0.725179	0.912338	1.34322
hnrpdl	2.24982	8.55359	5.61809	14.1051	10.7205	14.47
enoph1	0.811463	3.70025	3.58605	3.38047	7.89871	2.84162
sec31a	0.602468	3.55071	2.04192	3.17988	1.82765	7.57184
zgc:113274	0.0225892	0	0.246476	0.193449	0.173217	1.60892
cdc42se2	0	0	1.01383	0.286672	0.019827	2.62076
npffr1l3	0.0393153	0.263436	1.12097	0.978692	0.298321	2.95564
sptlc1	3.24377	12.3797	12.6806	8.1989	19.0409	13.5227
nfil3	0.588915	9.92502	5.82825	9.38167	4.82686	17.5227
auh	0.372608	0.814632	1.42919	3.31525	2.44879	4.59303
zmp:0000000768	3.48453	4.64412	2.6782	5.59686	14.4594	9.31061
zmp:0000000768	23.9177	38.086	44.5252	54.1485	119.168	59.9956
fut10	0.117725	0.525529	0.221024	0.693011	2.65719	2.63
rfx3	0.914347	1.09658	3.41813	2.47411	5.9735	3.21606
nrg1	1.20259	1.10157	0.13458	0.315364	11.9607	1.00841
zgc:173602	1.16595	1.31351	0.473052	1.42507	2.11176	0.717318
ppp2cb	9.03263	24.2266	18.8564	38.5557	137.351	54.9187
ubxn8	148.664	2.08855	0.17508	9.24772	3.36875	29.9368
hint1	34.5331	3.74746	13.8808	81.9215	95.5417	94.8453
pcyox1	0.962098	3.09035	3.64584	7.00747	19.7706	2.59653
fam136a	0.665665	1.00762	3.25442	8.26718	19.535	0.952395
glis3	0	0	0.679624	2.63008	0.412553	2.95615
zgc:194281	0.0569166	0.694589	5.62863	3.12845	0.332046	38.2585
ddx4	103.171	379.193	100.815	289.54	113.052	409.113
slc38a9	0.339803	1.1753	1.00901	2.18146	3.98187	0.319372
gmcl1	2.3816	4.99511	4.15367	4.38328	14.4327	5.67353
snx24	0.360911	0.913928	1.38464	1.77225	6.18234	2.22028
mat2aa	22.5083	76.4898	10.093	24.0025	353.248	50.2944
slc35e4	0.0278074	0.310856	0.545104	0.249613	0.396276	1.7851
ewsr1a	0.673971	3.48046	1.81806	6.39752	1.53999	7.63561
zgc:136254	0.000256382	0.514366	0.000441231	0.0491091	27.2815	0.000388606
zgc:174237	0.280817	2.08e-05	0.0667077	0	10.1167	0.0766953
zgc:158494	0.697121	0.301752	0	0	34.8921	0.0740556
si:ch211-251f6.6	0	0.044103	0	0.0506877	2.37448	0
zgc:173443	0	0	0	0	11.2014	0.0751243
sub1a	1.50535	6.31056	2.05684	9.47815	21.7017	39.2718
skiv2l2	6.591	25.1288	2.30098	9.85749	40.664	42.7217
hvcn1	7.75482	0.366725	0.56584	0.475172	0.748431	1.21736
st8sia4	0	0	0.299463	0.441277	0.0351543	2.1495
il6st	0.539336	3.09288	3.75526	3.27636	2.36884	8.477
hmgcs1	2.77021	8.71545	21.8951	6.3797	28.0586	8.98807
tln1	0.481317	0.467694	5.50657	3.90185	1.39238	11.0731
zgc:114200	1.77392	4.18143	0.89562	0.364425	4.18888	1.9499
dcp2	0.0939253	0.510035	0.282746	0.914277	1.51052	0.334534
chd1	3.11822	14.8469	3.593	5.25695	17.6664	5.25532
aplnrb	3.53465	0.852459	0	0	0.0546701	0.0786233
pmaip1	0.172564	0.545155	0.0459309	0	2.66918	0.053443
isl1l	0.0308255	0	0.093494	0.944355	2.05448	0.441555
snx18b	0.0750418	1.48239	3.13308	4.96739	0.570657	0.622107
rasgef1bb	0.20689	1.99862	1.83328	2.78295	4.81263	4.06785
antxr2b	0	0	0.205343	0.510755	0.0280649	1.08334
paqr3b	0.136839	0.0892722	0.749546	2.63131	1.05062	3.27193
mrrf	0.685173	1.26562	0.665583	4.11539	3.81893	3.67829
rbm18	2.78504	3.92125	4.98664	5.42316	5.57433	7.35901
ndufa8	12.6338	7.54432	3.57027	16.7473	11.1872	17.0761
tiprl	5.53693	5.45611	1.68938	4.52292	12.9247	3.43185
si:ch211-243g18.2	0.023067	0	0	0.197782	0.0885933	2.69972
unc5c	2.2721	3.84188	1.68254	2.14618	14.5429	0
bmpr1bb	0.554922	0.905473	3.85996	12.2953	0.862335	16.5671
dmd	1.63881	3.22595	6.37818	6.60585	3.67393	18.6764
tfdp1b	4.8621	11.8014	6.0303	12.3686	19.9628	7.83853
knstrn	0.525446	1.96399	0.122832	2.16489	4.37045	2.17777
runx1	0.0162583	0	0.148408	0.0782963	0.0203145	2.3051
brat1	0.779988	1.89856	2.96518	3.46598	8.65376	11.7245
runx1	0.438185	0	5.68979	1.676	0.792629	11.1255
ttyh3b	0.106922	0.990132	3.0329	3.88902	5.24935	9.43212
iqce	0.141832	0.784201	1.17071	1.51671	1.2981	5.9943
ect2	1.56131	5.89775	3.49011	8.14922	53.3769	9.395
b3gnt5a	0.0129711	0.0145026	0.0194909	0.340747	0.128171	1.17665
psmd14	13.2985	22.8679	7.97206	14.7086	23.89	19.9772
mvda	2.55163	0.159837	9.7489	14.75	12.5875	10.5456
gas8	0.939474	2.66819	0.126278	0.646062	0.880572	0.889813
cd151l	0.292402	0	0	0	0.889416	1.05835
atp2b2	0	0	1.33595	1.4085	0.434371	0.302485
lgsn	0.830612	0.265329	0	0.299279	1.69488	0.0234644
ptp4a1	2.19067	7.80232	9.85991	11.7305	19.4807	25.9864
mrpl4	0.49513	2.16985	6.86344	13.8149	12.6241	8.13289
zgc:77929	1.57384	2.15275	0.275967	3.03404	7.49596	1.86003
atp2b2	0.0144912	0.0486554	2.76074	1.56102	0.280778	1.1041
tspan5b	0.0591756	0.181889	0	0.0177457	0.331016	1.19
krt93	0	0	0.060266	0.783576	0.123632	1.34602
jupa	5.50373	12.984	23.8889	7.53599	0.650781	10.1805
cdc6	16.3677	20.2707	0.688254	8.78797	37.3442	22.8575
xpa	0	0.117381	0.374754	1.69194	0.373614	0.662241
sp2	1.7648	3.43827	4.43365	3.43082	3.46547	2.65851
krt95	0.0209732	0	0	1.78872	0.106596	0
npepps	2.23455	3.12325	1.50154	1.58007	12.8103	2.46882
saraf	0.439171	1.02201	2.72142	3.03375	4.46778	2.08055
mrpl45	0.233036	2.55053	2.26156	6.14696	4.79835	9.58347
slc24a2	0.032536	0.10876	0.0527519	0.735148	0.301908	1.77223
zgc:174354	0	0	0.497987	2.05723	0.355714	4.80231
zgc:174356	0	0	0.474551	1.18804	0.19379	4.58486
ap1s2	3.64185	11.5709	21.1759	12.7409	27.3698	20.4518
rbb4l	2.19852	4.87381	4.04564	28.3781	35.8879	42.063
txlng	1.80166	5.84704	6.67945	16.5639	6.73196	6.57538
rtel1	1.27828	0.796607	0.651813	2.60805	6.50015	6.05559
zgpat	1.1727	1.86256	0.89908	1.21964	6.96496	1.38899
iars	0.278141	1.55645	6.60255	11.4543	18.5921	8.38611
grk4	0.023165	0.582895	1.3159	1.29558	0.79729	1.43671
elovl1b	3.90985	3.61439	2.88024	4.80313	8.80863	4.63942
mknk1	3.80236	4.39023	1.58584	1.39594	5.75194	0.613675
atp5b	59.3001	42.4158	15.2554	56.2478	331.435	140.79
homer3	0.170796	2.21544	2.46019	3.67888	1.55398	3.41777
zgc:92868	1.18282	3.52094	1.10149	0.649131	10.7919	3.83698
arrdc2	0.514437	1.98874	4.54052	2.14045	7.04235	5.46369
wdr18	2.1396	1.84141	2.23847	3.55134	12.5846	6.1512
phactr3b	0.013619	0.0761264	0.266685	0.0814423	1.01158	1.0192
zgc:136353	0	0	0	0	0	7.72185
med16	1.84931	4.32184	3.01815	9.12807	42.1864	22.3271
b4galt1	0	0.0917731	1.39439	0.883412	0	0.812456
palm1a	0	0	0.295869	0.169992	0.088331	1.33075
ptbp1b	7.49154	15.2345	7.42531	17.8068	20.7191	10.1121
si:ch211-262i1.6	1.46938	4.07308	3.47456	6.03457	14.8772	2.32346
stra6l	1.22693	3.79708	0.353068	1.50729	2.49014	4.0057
acot8	0	0	0.369664	3.32755	1.43316	1.93133
srsf6b	2.99929	9.45412	3.14557	5.70952	7.05837	14.0705
tdrd7a	172.538	745.102	134.362	71.9989	80.9224	124.043
elmo2	0	0.0861787	3.03761	1.03329	0.472619	3.97291
ift52	0.410953	0.317941	1.12825	1.67269	2.91823	8.58444
zgc:55741	2.50991	1.34044	1.46027	0.607164	4.35995	0.714144
zgc:55741	1.24903	0.948367	1.6987	1.44139	10.1994	1.84426
mybl2b	3.92048	21.9457	7.2627	18.3936	15.8371	34.5432
hug	0.359823	1.86039	17.328	15.1923	11.8137	49.0616
rpn2	5.99607	4.44279	6.24311	12.6252	70.4332	24.1262
cdk5rap1	0.0157329	0.0351641	0.621086	0.321582	0.941842	3.21424
gne	7.07683	2.26004	1.54973	1.40096	5.29793	1.94284
gdf11	0	0	1.4827	0.264986	0.137785	0.592772
rap1ab	1.64732	3.04737	1.03232	2.36667	3.08531	1.85586
pank4	0.609703	3.04307	1.20118	2.12531	10.1705	2.51541
nansa	5.07832	12.7355	4.72584	13.7648	13.0143	7.87901
zgc:173544	0.305902	3.15236	0.04002	0.0953666	405.574	0.165745
clta	6.20119	10.336	10.7494	12.6745	24.188	23.1333
rpf1	1.55561	4.34209	4.39686	3.94478	11.8081	6.68938
arpc4l	1.10909	3.53686	6.7958	3.81133	8.60228	9.04025
tada3l	0.237331	2.6999	3.07417	10.6117	5.48518	11.5778
hmces	1.34561	0.467868	2.05884	14.2839	3.26406	17.177
rab7	0.916855	2.58705	5.53088	5.05123	22.5326	8.62993
slc25a26	0.977431	2.86949	0.324699	1.39576	3.69064	0
zgc:77739	9.71045	3.06672	0.408771	2.05974	36.3966	0.533306
kbtbd8	5.13298	19.8261	49.7594	34.162	19.5943	18.0687
tmf1	2.22759	5.59988	3.83226	4.84534	9.16664	7.41747
uba3	4.34862	8.15523	8.77552	7.37311	22.4168	7.60836
cdk4	0.227752	0.435042	0.369264	1.02104	0.560686	2.32223
cishb	0	0.0545709	0.767877	0.631237	0.503412	1.34674
twf2b	0	0	0.193321	0.988565	0.343594	1.66425
rpusd4	1.66477	4.95875	1.78806	6.67395	17.2858	6.98089
qrich1	3.61055	10.7892	3.67758	6.50975	20.0693	7.86264
zgc:175135	10.4836	11.6514	2.42936	1.02e-05	1051.1	1.22385
zgc:173545	0.0498307	4.32e-07	2.53e-06	0.149005	4.03331	0.166993
tmcc1b	0.401716	0.933281	0.521042	3.53107	10.2859	3.25594
tmem110	4.96189	3.58952	3.17983	1.01395	17.2676	9.61405
dido1	3.98814	22.4509	6.03236	11.1988	23.5171	15.2085
zgc:172352	0.0555299	0.612535	0.245694	1.19744	2.23397	0.0417602
nr1d4b	0.127834	0.509984	3.75141	1.06069	0.43663	1.81252
id1	137.379	145.972	3.62163	1.01993	0.986256	4.71399
zgc:175264	2.01434	4.18665	2.30869	2.53188	12.0953	2.55731
magi1b	1.63923	6.78937	2.49952	3.04427	10.2615	3.01812
adamts9	0.0655728	0.0220193	0.981481	0.770678	0.00792213	1.52473
grk1a	0.0146194	0.735338	0.0663124	1.10431	0.199779	1.07092
prickle2b	0.675334	5.1333	6.90931	5.16052	31.9237	7.88727
psmd6	14.7256	29.6214	7.15424	25.6031	33.0825	46.2935
thoc7	11.6351	61.2421	2.00284	3.28378	5.66441	7.60037
namptb	0.519919	3.05917	1.04307	3.30584	4.6843	6.45966
hnrnpa1a	5.97032	12.8011	3.44657	11.2823	15.2585	24.8059
fezf2	0.033744	0.0188513	0.308739	1.03756	0.0845082	0.0303307
ogfrl2	0.157223	0.073243	0.551524	1.04854	3.43237	2.68095
cdh4	0.284446	0.248482	2.28991	4.45837	0.77858	7.95324
pcdh10a	0.0185857	0.0103968	1.54272	1.5174	0.0906625	0.621908
tuba7l	0.0703617	0	1.64073	59.9647	1.87703	63.6543
zgc:114173	1.08273	0.731142	1.97044	1.23645	2.56872	0.925117
pcdh18a	0.0974452	0.0654447	1.1437	0.47331	1.15349	0.545078
tacr1b	0.0537774	0	0	0.498911	0.104718	2.58446
scarb1	15.6375	5.07563	5.37417	4.30582	203.607	5.92332
ubc	512.551	693.447	139.329	451.132	1192.2	703.89
hoxc12b	0	0	0	0	0.240427	2.02364
dusp7	0.446253	0.949672	4.87982	9.76054	6.29473	28.5287
mapkapk2a	3.33859	3.44955	2.16197	2.40589	20.7457	10.3731
zgc:172180	20.865	21.5949	21.8667	21.2347	25.9672	16.2696
ikbke	0.227509	1.41937	7.54689	4.36439	2.09291	5.45893
srgap2	0.0434752	0.285044	9.98525	8.35812	0.854386	16.5762
zgc:101564	4.07548	2.50009	2.83709	0.70201	0.305968	3.75626
foxp4	0.234332	0.431468	9.26611	9.18655	0.546373	20.0753
tfeb	0.216907	0.0242148	1.34771	1.9592	0.303948	1.46204
tmem183a	0.0151137	0.540541	2.58704	4.1731	17.1721	3.5422
ppfia4	0.151873	0.715592	0.790031	0.537382	1.98944	1.80967
si:ch211-86h15.1	0.170179	0.815572	0.819457	0.724272	1.40734	0.474618
mdm4	2.22935	4.61263	7.55004	8.30056	11.7636	31.6589
atp2b4	4.91462	28.8784	36.99	14.2053	57.9002	40.7187
ube2v1	2.26678	3.27318	0.877821	1.36042	3.92695	2.93324
slc2a10	0.543131	0.566267	0.443796	1.46718	4.37172	2.48188
tp53rk	0.723854	0.687756	0.382365	3.11665	6.71503	2.22946
alas1	23.8816	30.8782	9.33535	36.4483	137.691	79.64
nfasca	0	0.0157098	2.70277	3.97194	2.33535	7.96056
cntn2	0.181341	0.906789	2.70163	4.01472	0.444401	1.33876
hdac11	0.313388	0.753978	1.01196	1.17516	2.16759	2.391
trib3	3.16583	16.1205	2.75536	6.51054	3.92366	4.10389
maf1	0.889651	1.09303	1.65134	1.81381	2.45227	2.45397
zc3h11a	8.30344	35.0096	14.9758	29.4277	127.828	51.6152
sox12	0	0	2.35448	0.0284073	0.0296944	0.0424122
cnpy2	0.90305	0.73504	1.87498	0.438513	4.45663	2.2321
rem1	0.820746	1.39399	0.324842	0.869898	3.79648	0.0294721
rbm39a	3.64385	9.06023	5.96805	8.87958	11.3686	15.7402
si:ch211-15p9.2	0.161332	0.220275	0.16467	3.42425	0.585795	0.355503
nfs1	3.39937	10.0182	4.06905	5.95369	13.323	6.96621
dvl1b	0.157934	0	4.07716	2.44292	0.463325	26.6083
zgc:113184	0.0225332	0.0251517	0.245811	0.441011	0.115169	4.23801
mxra8a	0.0242645	0.00905088	0.202905	1.42173	0.0884064	2.55573
nab2	0.584064	1.24662	1.79722	4.83805	0.968374	3.59178
zgc:153953	0.0378333	3.13042	3.25502	6.28889	2.61361	13.8042
rnpep	0.221411	0.300451	1.46523	5.2303	1.77569	7.25725
cyb5r1	0.35361	0.187092	0.257119	1.17207	4.31458	0.907661
adipor1a	1.40865	2.06399	3.75364	2.37069	15.7289	3.16888
rabif	0.178984	0.487491	0.334938	2.42672	0.626355	10.9316
kdm5ba	1.01101	5.03662	2.15699	4.0494	36.4672	7.97045
ipo9	7.21816	3.44216	3.35987	10.7033	19.8265	19.7883
shisa4	0.221818	0	3.11975	2.08133	1.39676	2.87047
timm17a	1.62021	2.71142	2.63228	2.68221	2.74476	4.37922
sulf2a	0.135291	0.516536	1.13862	6.53242	11.5255	4.13385
zgc:92107	4.29929	19.4221	8.77148	25.9271	8.12844	78.0188
ndrg3a	0.0159539	0.0713131	1.52735	3.12844	16.7267	9.12604
trpc4apa	3.94355	5.62845	1.8696	4.6095	24.9272	6.76745
zgc:193807	0	0.707173	0.531331	0.581792	1.93796	1.18024
snai1a	9.09821	11.0616	1.19947	2.83868	19.888	1.98767
top1l	8.85946	37.5925	5.54227	4.05551	70.5918	9.94091
fam83d	6.42298	21.355	8.98825	11.9866	11.9175	21.232
adnpa	17.4123	53.4748	36.7431	66.4646	170.759	120.104
hcfc1a	10.8931	50.8445	13.5889	20.0099	68.9439	45.1492
opn1sw2	0.186588	0.0780906	0.473971	3.57344	1.94267	6.27435
gnl3l	0.783115	4.9471	2.74464	5.82608	7.93999	5.7035
tfe3b	0.530357	0.215209	1.09619	0.56254	0.340771	0.618987
si:dkey-13a21.3	0	0.208333	0.11561	0	0	3.98972
cxxc1b	21.6967	44.3111	7.7167	12.3174	22.8079	31.7151
mbd1b	0.393248	2.78386	0.946729	2.28737	9.42507	3.90278
ccdc120	0.0709334	0.283943	0.443892	0.445613	2.40689	0.826154
zk13a21.14	1.56146	2.18637	4.95242	5.09525	33.9796	26.7487
comtb	0	0	0.0641706	0.186694	0.0878857	3.28747
grm6b	0.0226643	0.0084548	0.13352	1.15712	0.128218	4.63514
otud5b	0.711433	3.84397	3.22481	3.07868	9.59033	7.51472
b3galt6	0.539237	1.239	0.988226	1.4428	6.23715	2.79461
skib	0.133174	1.45032	2.58852	6.59047	1.67583	9.82405
slc11a2	5.06922	8.2311	5.60293	5.23366	25.3651	8.32737
tmem51b	4.23651	1.2414	5.03839	5.77796	12.4805	10.2749
tmem167b	0.546454	1.2538	0.391017	0.396333	0.678293	0.359468
kaznb	0.335365	0.43092	0.894598	0.626631	0.209894	3.73682
mapk14b	2.5196	2.94907	4.80107	2.74779	7.81699	8.24471
ppcs	2.44166	1.02877	2.97022	4.29817	3.77171	1.90685
utp3	0.578401	4.0217	0.854893	1.58539	3.24997	2.13264
cpne1	10.2602	11.728	16.656	15.9063	39.2887	27.9618
rbm12	1.8661	8.1694	3.05906	8.62228	9.59666	12.1414
srpk1b	5.46575	11.8248	4.7895	23.5866	20.2349	22.8642
st3gal8	9.15647	23.5851	4.27547	7.72145	29.2229	15.0252
dynlrb1	5.11902	9.99548	3.3251	23.1796	21.5236	11.7423
map1lc3a	0.150044	0.526467	5.78767	3.92196	0.927544	1.4828
acad9	0.79438	0.744941	0.654208	3.34922	4.00167	6.42392
hdac11	2.62874	5.76535	0	5.47077	5.49043	10.794
mettl1	3.13814	2.17664	1.77699	2.35279	8.13795	7.36891
ptpdc1a	0.0698212	0.624986	1.22641	1.76344	2.63447	0.0767367
elf2b	2.11064	14.6487	4.19503	8.11198	15.5522	10.6615
phf2	0.956673	2.17737	2.35707	3.70165	1.30964	11.1017
im:7152789	0.0671337	0	1.01103	1.57366	6.94588	2.79445
cstf1	29.3933	42.8773	7.46596	16.691	87.6879	21.2637
ece1	1.35916	3.91786	3.45225	7.15498	9.55332	7.43571
alpl	0.445688	2.1263	1.21035	0.562317	1.90697	1.16588
LOC100003669	0	0	0.772815	0	3.71582	0
zgc:101819	1.41637	2.67523	0.282824	1.91113	11.0211	3.66765
ephb2b	3.58883	7.84156	5.05716	6.53331	7.67715	4.53549
poc1a	0	0.432021	0.505583	2.16536	8.29411	3.73167
dhrs3b	0.0191066	0	2.3802	2.40959	0.699357	5.94422
igsf21a	0.420508	0.272967	5.92096	1.80058	1.12419	5.98947
cpne5b	0.685729	0.416541	0.338455	0.0536599	0.185379	4.69129
zgc:171818	0.969907	1.32011	0.29525	0	424.28	0.0681322
camk2d2	0	0	1.13804	1.32335	1.403	2.23594
rpl22	5.23416	10.8768	82.2603	86.3193	150.848	115.673
plekha3	0.96889	2.4534	1.62835	3.25337	4.63499	3.95464
rpgrb	0.220566	1.40268	0.325111	1.85409	2.8801	1.45973
dynlt3	3.30845	0.526913	1.60893	2.42825	8.13196	7.26157
cybb	0	0.0186715	0.0862632	0.187126	0.314383	2.34496
xk	0	0	0.555394	0.991174	0.19192	2.68179
ace2	0.0931966	0.0231663	0.0616375	1.7076	0.354892	0.731562
cdkl5	0.0363401	2.63274	6.48068	20.1933	4.36232	27.5061
ppef1	0.572569	0.721956	2.53069	4.56803	22.0406	4.01529
ugt1b6p	0	0	0	0.624099	0.342087	1.33143
cflara	0.345353	0.383197	3.1537	4.02087	4.75771	6.55596
pecr	0.0522822	0.379086	0.743705	2.9369	1.55676	1.25366
zgc:153665	0.05367	0	0.095128	0.142624	0.927003	3.54034
tmem246	1.03096	1.47774	1.70011	1.02637	3.75148	2.93501
gb:eh507706	0.626378	1.38774	2.47558	1.12574	13.3471	3.18531
zgc:73111	2.58116	6.62724	7.09396	5.92117	22.7798	7.24674
ppp2r2ca	0.24764	0.276908	0.742595	5.49201	0.946271	6.2228
timeless	2.77391	7.32055	3.55745	14.3023	16.9182	9.7925
man2b1	1.53594	3.19864	2.20747	2.34025	11.493	5.10725
sipa1l2	6.4017	18.1652	22.8195	16.5919	12.3209	15.6485
crmp1	0.0137218	0.0920396	0.703021	0.196988	0.0169931	4.59784
egln1b	1.25012	3.09467	2.21121	4.41513	9.23922	6.35393
zgc:162816	5.63893	1.21191	0.047	1.2286	2.76051	0.804583
diaph3	0.548963	1.37862	2.46284	1.87625	1.98988	4.09705
fip1l1b	5.6436	13.2552	22.6102	38.0204	26.245	38.3729
cdk2	4.45833	11.1525	2.47513	9.41174	18.8297	8.04393
sarnp	4.10981	11.302	0.612287	1.64875	3.69811	0.59474
chic2	1.89642	7.08184	7.42591	4.61078	12.9042	8.45766
prph	0.0108152	0.0241935	0.0644857	0.0513811	0.0265178	3.09829
slc34a2aas	0	0.0810601	0.265883	0.731169	0.0311288	1.24565
tuba2	0.0084048	0.0564282	0.794708	1.39916	0.183935	2.00829
pcdh17	0.00854976	0.0669666	2.65402	1.12086	0.1768	0.0300547
rbpja	3.33463	10.653	1.64676	2.10763	3.50051	11.7254
mcrs1	2.98085	7.12337	3.06952	4.93953	11.2081	6.79854
acap3b	0.091655	0.504185	0	0	1.08206	0
acap3b	1.10322	1.92505	1.57986	0.361141	10.7198	1.46296
pdrg1	0.35196	0.130932	0.110097	1.00695	1.95537	0.859132
acap3b	0.913497	0.804087	5.74939	0.536905	14.6178	0
lims1	0.692544	1.98556	2.00646	3.56001	3.31555	1.50813
spoplb	4.6447	19.2523	6.6481	13.8146	14.3829	14.167
cenpe	2.7742	16.4046	1.27922	4.36482	5.38355	2.28992
fam43a	0.0494382	0.124383	0.259415	4.62707	0.121869	0.592582
lsg1	4.02751	16.1894	1.85334	4.67003	20.4583	7.05118
tmem44	3.08781	1.00847	0.0325422	1.30533	19.8063	0.114582
pfkfb4a	0.26471	0.556858	0.236279	1.27259	2.46494	3.01243
mapkapk3	0	0.0168639	0.525642	1.75693	0.33796	17.9503
fam212aa	37.1783	23.9342	0.151771	0.960419	0.0415458	0.745716
gnai2a	4.03331	11.3282	7.8364	7.40386	19.6997	9.47355
slc38a3a	0.0240646	0.375953	0.339539	0.236415	0.185518	2.33889
ddx19	14.9893	39.9827	4.47777	4.8029	76.4916	13.8205
chchd4	4.25236	14.1272	2.75867	21.4866	32.8889	36.9173
traip	0.0589836	2.35691	0.267672	0.353721	2.91399	2.26655
mon1a	0.560581	1.27572	1.01098	0.730541	5.65603	2.808
si:dkey-33m11.6	0	0.148226	1.2741	0.892426	0	0.524756
camkvb	0	0.0207738	0.142739	1.30638	0.0702953	0.436709
bhlhe40	0	0.157758	2.07038	1.28873	0.146329	4.22134
setmar	1.09202	0.117698	0.519669	1.15784	3.91518	1.60027
brk1	0.67984	4.58238	16.3418	47.8368	68.5166	33.579
gpx1a	3.92561	1.03332	3.39921	7.27241	10.1488	18.5335
rrp9	1.52955	3.8148	0.244941	3.93362	7.2615	1.28212
nfya	3.09524	12.4159	5.64936	5.38479	2.22418	14.9311
sort1a	1.03058	2.1544	3.14602	3.59185	5.18811	3.97756
psma5	15.6032	16.4507	11.8261	44.3362	50.9582	16.4932
sypl2a	1.00207	2.60279	5.65948	10.7469	4.65843	11.2189
atxn7l2a	15.19	30.9713	10.2352	17.9751	73.2913	21.8886
parapinopsinb	0.0366467	0.0408046	0	0.279014	1.28278	2.71641
cacna1da	0.154489	0.85012	3.38697	2.14166	3.31935	4.05913
egfl7	0	0	1.89808	0.181914	0	0.0905633
agpat2	0.509212	1.81917	2.949	2.56636	1.98038	8.81784
fam69b	0	0	2.78449	1.42371	0.137568	1.02307
zgc:113019	3.4247	6.42445	2.9079	4.74718	12.0999	19.3265
mrps2	0.0518842	0.665608	1.22911	2.753	2.0472	6.83882
ppp1r26	4.28236	13.8679	9.56341	24.1903	13.7861	18.7532
hp1bp3	4.02519	20.2249	12.7217	27.0339	32.1057	35.6385
sh2d5	5.41072	8.95272	2.79309	7.69302	49.7483	5.2457
yod1	2.24505	4.61573	5.44891	2.87864	9.59168	2.80109
snrpe	1.82698	1.53361	0.716401	2.14988	2.87855	0.765333
etnk2	0.745856	0.485795	5.80315	11.6293	2.9983	7.52831
gata2a	0.21264	30.1075	1.09583	0.590752	0.697571	3.64471
itln1	0.0270488	0	0.0858096	0.635978	0.316209	1.95076
rpn1	16.7109	35.8942	15.4701	71.0548	159.033	84.8382
mfsd4a	4.63839	3.30833	0.960552	1.18278	20.0504	2.32903
elk4	0.219823	2.77166	6.29132	11.0042	10.4596	19.6743
nucks1a	1.04333	8.65652	1.79243	1.11417	10.8636	1.25187
pi4k2b	2.77449	3.95733	0.292218	2.95686	4.61186	1.98318
mfsd4a	2.67396	1.8099	1.05748	0.320091	26.6587	1.88516
gnl3	1.58016	29.1079	6.13732	29.5845	13.1434	42.0884
glt8d1	0.266435	0.61961	1.48595	2.63222	2.74863	6.56188
zgc:112255	4.685	2.94351	2.12689	1.43591	11.5855	4.32358
cdc42	2.6956	3.33953	9.53249	19.7777	11.7606	35.6444
spcs1	0.274965	0.302511	0	0.5391	1.23664	0.407773
nek4	1.8746	7.14771	2.27384	4.29077	5.55172	11.1472
vamp3	1.15736	3.99266	1.02409	0.865692	11.0422	2.83597
per3	11.367	6.94131	8.86968	9.99134	10.8346	28.1798
znf362a	0.00696073	0.553147	1.30937	2.08002	2.33266	5.95729
nuf2	0.711089	4.5373	0.50227	4.86831	9.86388	8.77537
trim62	1.45295	2.7853	10.2167	4.38085	14.3395	29.5271
tnfrsf1b	1.86551	3.73655	5.88331	3.66992	3.71632	5.91853
fam213b	0.344195	1.50879	0	0.695331	0.917811	0.135452
ccdc114	0	0	1.04706	0.993185	2.42877	2.468
errfi1	0.0977947	0.589765	1.44638	1.13975	0.717068	3.04626
park7	0.735791	0.318372	0	0.681957	2.23732	1.02253
zgc:153788	0.862402	0.997786	1.18617	1.83505	1.54258	2.49656
akr7a3	2.54273	4.71881	3.09194	1.92228	18.6749	5.46472
mrto4	0.487458	7.45936	4.84664	16.9273	7.32224	41.3185
aldh4a1	0.235722	1.49276	6.72817	9.12577	8.38787	19.4594
her2	0	1.88817	0.657899	0.141032	0.0763364	0.106071
slmapa	3.72123	14.132	3.35026	14.0334	27.9044	26.1743
dennd6aa	2.99211	5.76782	6.24123	7.1523	13.1109	8.61454
arf4a	0.209934	1.43434	2.07462	2.43047	1.83522	2.03352
pde12	1.03391	2.58996	0.71149	0.924507	10.3501	0.838941
rps23	233.842	74.7842	2.88218	6.57372	12.3867	8.42841
appl1	2.43051	2.869	2.45398	3.62111	3.00845	6.65263
il17rd	25.9683	15.7065	4.16144	7.1572	10.519	2.65021
zgc:194981	0.292554	0.107077	0.209983	0.726975	2.3579	0.219842
tdrd3	4.70862	32.8636	23.012	25.5772	30.4299	33.7189
arfgap1	2.20362	1.29325	0.831533	0.475034	7.60163	0.53981
zgc:77375	0.0208609	0.139751	0.549102	1.14341	0.423928	3.3745
sult6b1	0.854899	1.29324	0	0.076252	0.0401721	0.399144
ralbb	1.45555	7.39221	1.60389	2.24576	5.28701	0.676124
gli2b	0	0	1.93193	0.691271	0.298978	0
gli2b	0.470839	0.0648566	2.37636	1.20243	1.01754	0.253747
clcn4	0.105843	0.0828728	1.35568	1.4574	3.4877	0.692095
gnb4b	2.92328	7.44685	2.31129	2.94478	2.85771	14.2909
mfn1b	0.566636	0.63313	1.2443	3.51491	11.0107	3.53328
tbce	0.542277	2.18566	1.89245	3.03913	5.83396	1.27734
rbm34	0.303725	3.44185	1.8629	4.98327	13.1748	6.71341
tomm20	7.72454	8.01377	5.49351	6.64471	11.0069	11.5517
irf2bp2b	0.115286	1.72358	4.78975	3.50573	2.45085	7.95141
map1lc3c	9.99885	5.25684	0.0846289	3.77278	58.8575	0.768608
orc2	1.0269	3.04185	2.46705	5.43843	9.47917	8.99177
syngr2b	0.240575	7.98666	0.737612	3.79975	23.0827	6.85085
tk1	3.94807	4.36551	0.602196	3.98612	7.38755	11.6449
afmid	0.260797	0.476253	0.816582	4.5669	9.6138	10.8586
cant1b	0.0150139	0.385954	3.13734	1.18929	0.728427	2.25571
pfklb	0.254023	0.543585	0.689126	1.08377	1.3458	1.15523
zgc:171772	21.9642	26.506	5.40557	25.3154	63.226	110.027
eif4a3	24.1473	68.5598	4.07189	13.825	17.081	21.1809
zgc:158340	0.0693065	0.650812	1.79725	1.4266	0.137394	2.05131
strn	6.61842	8.86355	9.76478	3.4603	6.25118	3.06394
pycr1b	2.81368	17.2612	3.08286	10.9827	51.3179	7.82823
rab43	0.422027	1.8011	0.248591	1.91402	3.69347	1.70997
srsf11	10.3295	55.2526	9.67697	15.0899	70.1944	28.6176
ankrd13c	2.76799	17.8352	11.5399	25.0413	20.7984	19.226
rfc4	14.291	7.42144	16.8448	21.6718	68.8378	33.1415
sos1	1.01724	6.16672	3.50949	7.96426	12.2439	10.0655
filip1l	0.160089	4.47711	5.5762	8.77629	16.6845	6.53234
filip1l	0.0824967	0.137675	0.346579	1.2187	1.52608	0.556194
zgc:158270	6.12764	10.6884	6.44731	3.27865	15.8708	5.47414
tmc6b	2.40575	4.06282	1.53678	1.23473	9.69279	1.20434
aspscr1	1.84275	2.30268	4.60638	5.35838	18.0906	4.15723
rfc4	1.71325	4.56851	6.54477	16.565	50.5373	22.092
aspscr1	0.654037	3.77498	3.97797	3.40979	14.6544	1.9664
ero1b	0.68282	3.06996	9.8908	16.2158	10.482	68.7246
mfn1b	8.2781	0.256206	2.87971	6.19036	12.8174	1.54389
srsf7b	0.0918019	0	0.393329	3.5825	3.58678	6.36461
atp1a1a.1	21.1699	57.5936	9.41322	14.5306	150.302	23.597
tusc3	0.322204	0	1.79759	1.85219	3.00546	1.86269
tusc3	0	0	10.4899	16.7074	19.4605	6.49505
raf1b	3.56104	14.1714	12.4475	17.06	67.3702	20.5463
vps37a	1.85655	1.95486	2.37274	5.54749	3.00021	3.92788
mtmr7b	0.13853	1.01387	0.925957	1.41223	1.39812	6.06425
pcm1	6.85618	19.2582	9.51301	19.7612	27.2645	56.8567
asah1b	0.0384016	0	0.502192	2.39875	1.98791	7.12145
frg1	0.298633	2.53011	0.0479017	0.483937	2.2341	0.333993
atp1a1a.2	0.108734	0.577868	0.362326	0.557203	2.80455	0.749563
mkrn2	1.02627	1.67767	0.487635	2.02377	15.375	2.60485
cse1l	4.21515	15.2872	19.6124	55.2834	172.244	97.2808
slc35e1	19.4346	6.41752	7.04783	12.859	44.818	13.9503
pex11g	0.104464	0	0.0412733	3.73992	0.0676144	0.433513
tsen2	17.4906	6.88735	4.51404	11.0181	14.7179	3.81286
r3hdm4	1.68913	2.01225	1.9613	6.32595	11.6545	26.0018
ndufs7	1.31807	0.545017	2.99269	2.44368	2.64662	2.5843
gamt	0	0.0569188	1.528	2.09703	0.657461	3.76301
dazap1	0.395836	2.01712	10.9185	6.37915	7.48678	9.25285
atp1a1a.5	0.068429	0.374394	0.0560001	0.38524	1.85295	0.599847
pparg	0.733979	1.18091	1.37429	1.1064	0.439843	1.06152
rps15	39.5063	48.9211	91.1336	121.319	186.598	146.825
dda1	4.27981	10.2844	1.63572	5.11627	23.4356	4.62969
gtpbp3	0.341289	0.508248	0.0582882	0.551601	3.58782	1.06272
vsg1	0.0315022	0.123216	0.789267	0.568179	0.491141	1.5526
babam1	1.33671	1.71813	0.617674	2.79213	3.04211	1.55325
fat1a	0.0547611	3.1308	7.10983	4.88912	0.611822	11.3023
tax1bp3	0.89261	2.7453	2.91753	3.11294	5.6215	5.20203
slc1a6	0.0146824	0	0.33307	0.211285	0.072976	1.36433
casp3a	3.01709	5.03986	6.45781	5.81008	6.46364	5.45049
acsl1a	0.126731	0.800108	2.73476	2.45134	1.70968	17.0152
ctns	0	0.184089	0.924476	0.752572	0.706089	2.76989
ranbp3a	1.8889	7.57883	7.91475	4.61383	3.00966	4.35327
slc25a4	0.0229119	0.0255727	0.0357586	0.673285	0.615639	2.63853
cfap97	2.65625	10.3583	1.93576	4.71453	11.298	9.1256
ankrd37	0	0.285622	8.13921	0.361488	6.95228	5.82895
ufsp2	2.94811	3.35713	2.43153	8.53193	13.3352	6.7644
ndufa11	0.883937	2.26414	0.848375	2.34669	3.23185	1.99573
pdlim3a	0	0	0.0660192	0.129764	0.0270744	3.95053
coro6	0.183516	0.204709	1.03621	0.809326	0.848742	0.48367
zgc:162969	6.86921	6.59736	0.266471	0.42013	220.841	0.174081
gadd45ba	0.178537	5.2356	4.14177	3.74103	2.3719	2.11325
tlr3	0	0.146151	1.41095	0.143544	0.0341425	0.542351
rab3ab	0	0.15489	1.11706	0.665613	0.129907	1.90805
lsm4	1.11982	3.46229	0.337784	1.34014	3.57201	1.62995
ddx49	1.60839	2.61868	3.90824	12.839	26.3429	24.168
klhl26	1.07587	7.33048	4.97141	7.83052	19.0309	7.26994
si:ch211-253b8.2	2.94385	4.32454	5.90961	8.13522	25.9199	10.1674
zgc:173548	2.31497	1.20518	3.40934	4.63138	4.8211	12.558
bmp7a	4.53021	9.95475	0.409227	2.00246	0.903134	2.83457
tamm41	0.311739	0.401396	1.08986	1.11878	4.65103	2.46201
fam114a1	0.279869	1.43238	1.04719	1.04231	0.951922	0.394884
zgc:92139	25.6287	37.595	6.39085	17.4544	106.217	17.4281
klf3	0.0728285	4.44081	0.714669	0.785966	0.0554738	0.0801226
tmem38a	0.0233235	0.0780906	0.182297	1.28644	0.20921	2.43291
smim7	0.119715	0.333636	0.528213	1.45525	1.33587	2.9015
myg1	1.18544	1.94372	1.40402	6.89481	7.33932	4.65999
pgm2	0.0254656	0	0.577064	0.862069	0.247761	4.83321
adgrl4	0.0120323	0.0672759	0.0720681	0.229344	1.15544	2.13475
si:dkey-167i21.2	2.02435	0.27447	0	0	34.9322	0
slc25a51a	0.265678	0.147999	0.107982	0.835218	1.76536	0.124994
zgc:195282	0	0.0557766	0.0876657	0	1.18858	1.54709
vgll4b	0.628452	1.64531	4.77661	3.35508	0.77672	5.23199
limch1a	0.498187	0.699176	0.524025	0.578271	1.95081	0.178044
exosc9	1.79745	8.72755	0.510907	5.43656	7.62831	2.64874
ptprdb	0.102618	0.186011	1.11214	0.848729	0.849504	2.42108
oxgr1a.1	0	0	0	1.51959	0.0331805	0
ttll7	0.523491	1.81578	2.9037	5.14426	11.5433	10.4941
lap3	1.23001	2.01315	2.47987	4.45974	10.2969	9.10502
clockb	2.02261	7.77347	4.16673	9.17456	7.17341	32.7923
kitb	0.0100795	0.0338261	0.434533	2.61699	4.6221	24.5845
smc2	4.43901	23.6032	1.0009	3.48824	8.78864	6.8531
samd13	0.814254	0.412854	1.04692	0.940408	1.14337	0.903886
kiaa0368	1.44905	2.50352	2.27838	3.04036	10.9566	4.72158
oxgr1a.2	0	0	0	0.173714	0.137879	3.25061
si:dkey-245p14.2	0.213921	0.380728	0.678485	0.691061	2.58893	0.222879
polr1e	8.83271	32.4532	9.22623	33.1557	87.3947	54.2228
tmem192	4.30622	7.23507	0.318044	2.05223	4.34601	0.786605
apela	7.33898	6.92913	0	0.0550208	0	0
tma16	2.58699	8.54501	0.439349	0.574934	0.649793	1.9211
si:ch211-42i9.8	1.71016	2.23968	2.66223	0.257115	7.17897	2.31605
poc1a	0.197845	0.325695	1.92818	1.9235	4.2951	2.01314
grhprb	0.0259421	0	0	1.82466	0.167803	2.24773
mbnl2	0.0332251	0.045728	10.2362	3.99925	0.534975	11.6839
tbl1xr1a	1.38091	0.67361	1.91605	2.13109	1.09304	2.31073
sp1	1.7717	4.38474	2.64739	4.68975	32.4198	9.58856
gas6	0.719752	0.682071	6.78125	7.08043	0.315578	9.26762
mettl14	5.7127	21.5876	1.8502	4.11011	6.44841	4.22061
tll1	0.0494831	0.837796	2.6921	1.40177	0.246291	1.84736
cpe	0.00644262	0.00721156	0.718212	0.340645	0.0155611	1.5877
nlgn1	0.811254	2.98467	4.22093	2.56142	1.17134	7.8999
msmo1	0.0203776	0.0682623	10.8651	9.99035	0.749269	12.3909
rap2ab	0	0	0.168684	1.43925	0	0.544318
slc6a1b	0.0131907	0.221214	0.257885	1.81233	0.114136	1.64333
med28	6.67471	24.5769	5.42026	8.6597	9.94704	42.3695
gria2a	0.0103316	0.0115569	0.215222	0.171587	0.113804	5.10897
kpnb3	9.20619	22.8714	7.97118	9.51532	84.8873	14.4969
glrba	0	0.0692584	0.278606	2.99839	0.0763484	2.1779
ncapd3	1.20978	4.17057	1.91606	13.2541	31.1857	15.0144
primpol	1.71985	4.91955	1.1741	17.4366	8.38437	21.8888
zcchc7	2.17028	7.28589	3.58157	5.87859	4.00178	13.4315
pax5	0.0564107	0.189021	0	1.52654	0.0948305	7.17038
melk	3.70741	7.2005	3.14506	5.04836	52.9221	7.49718
kdm4c	2.75091	5.39097	7.23446	2.94676	8.21881	3.22513
taco1	3.38076	3.66318	1.81807	4.81763	10.285	3.45677
erbb2	0.255771	0.956907	2.40869	0.731394	0.0619601	0.960133
pgap3	1.47201	1.39797	0.239148	1.10028	1.51287	4.76657
dnajc9	0.515582	1.82556	0.341167	7.98666	4.18675	7.07589
tob1b	5.63675	17.3168	13.3274	3.73149	46.7761	4.7405
heatr1	6.8399	16.2889	4.78888	16.1161	53.6712	35.3069
arg1	0.0334132	0	1.03297	0.0840785	0.133315	0
p4ha1a	0.182579	1.44978	2.06854	0.937596	0.128566	2.83463
nudt13	0	2.25677	4.05215	3.82659	4.52385	3.9425
prdm9	11.8877	19.4159	11.4123	27.9413	57.4726	50.6756
rundc3ab	0.0706047	1.11857	9.45284	1.76517	28.7163	3.71355
fam117ab	1.76455	3.00642	1.58984	2.06252	10.5572	3.04775
ngfrb	0	0.0938109	0.781013	1.74044	1.30796	5.46173
slc4a1b	0	0.0369486	0.854174	0.69351	1.31038	2.29901
psmc5	2.87383	18.1903	2.91621	18.5691	14.5883	26.4896
mpp2b	0	0.216883	1.13992	5.32196	0.303705	6.57138
tut1	0.514025	1.6636	0.782873	2.79359	8.46388	8.89933
ndc80	5.72675	11.7356	0.479748	10.7973	20.8002	14.1687
mki67	27.6424	105.68	39.5726	87.4885	91.098	122.324
eef2k	0.029907	0.256494	2.44422	4.27718	7.22615	5.99774
zgc:153595	0.066881	0	1.11073	1.98951	0.455385	2.92905
uqcrc2b	3.37714	5.56189	5.60414	13.4878	31.6167	12.1125
snu13b	50.6638	53.0435	3.0683	16.7864	34.7821	22.7473
crym	0.0228543	0.612207	0.463589	0.307768	0.233891	1.58724
rac1a	23.4127	70.6239	27.1697	26.6269	97.3595	20.1195
myof	0.512201	0.910104	1.07174	2.83954	15.8712	4.27336
chrnb3a	0	0.0160238	1.03925	0.790075	0.231279	2.02178
top2a	10.8887	43.7609	27.9188	179.704	63.5332	389.24
kdelr2b	2.87411	2.91736	8.54488	22.3308	75.8904	29.9245
mettl9	1.00695	0.886694	1.6098	1.6213	0.954083	1.40203
polr3e	5.58002	11.0758	3.9051	7.35795	26.6533	6.73411
raraa	0.307765	0.344042	0.527535	0.921079	0.867032	1.97117
zgc:163107	0.448692	1.29231	6.65696	5.34633	12.7362	3.78549
get4	5.13769	6.66974	6.28775	7.23579	9.38971	5.49059
zgc:174164	0.458741	0.345835	3.15647	3.58141	14.8722	4.17009
htra1b	0.00768033	0.00859513	1.09773	1.02283	0.0279438	1.53534
chrna6	0.0318518	0	1.33092	0.402316	0.0198759	0.599675
waplb	2.45399	8.21307	5.10128	5.74918	18.1397	2.48471
map2k4b	5.13589	7.07861	4.11221	7.08453	16.3977	8.58412
uchl1	33.5523	27.3574	5.40914	10.721	290.879	19.7666
cmn	0.00716562	0	0.0948464	0.0843434	1.89117	0.0501922
anxa5b	0.648379	0.631591	0.886479	0.921571	3.11996	0.8064
pelo	12.1337	11.3901	3.46508	15.4448	16.9185	25.8961
ppp1cab	2.6885	6.57289	3.74232	5.43978	43.0426	5.15277
atp2a1l	0.101546	0.00946882	0.162562	0.829361	1.35833	2.54276
irf9	0.172674	0.11575	16.0598	7.98239	0.931053	26.3828
emc9	2.91181	1.68391	0.877067	2.55114	8.5402	3.82223
psme2	0.0887353	0.085807	3.01027	4.53083	0.750878	6.05792
lsm5	2.56888	3.17724	0.707838	1.23831	8.27938	2.85774
rnasen	2.55524	5.40819	4.68633	7.60961	23.3664	12.2467
ghdc	0.176079	0.257419	2.20282	1.3767	1.3243	0.26542
zmynd10	0	0.0479733	0.200086	1.67754	0	2.54272
stat5b	0.70152	2.68991	2.99719	3.41527	6.16078	5.05244
oplah	0.16687	0.35728	3.07405	6.13295	5.42113	5.94735
foxh1	8.6631	21.112	0.945427	0.820383	29.615	1.62807
pemt	0.0233235	0.0521667	0.418514	6.42636	1.54858	4.6506
fkbp10b	4.2852	1.14021	4.64678	4.66121	8.61257	6.15989
klhl11	2.5549	2.91431	4.16769	6.76293	10.2776	15.6041
kbtbd2	3.27041	4.64052	2.01618	4.06047	19.4468	8.70655
avl9	0.822253	0.584449	1.75037	0.339554	1.97834	1.58683
mto1	0.0834648	0.326565	3.1675	4.6286	3.53391	7.66512
tapt1	1.01115	2.03864	3.33286	3.74786	2.7175	5.19907
ldb2b	0.0316228	0.0212387	1.09421	0.0742902	0.0381746	0.408866
neurod2	0	0	0	0.200049	0.260668	2.08946
pkmyt1	0.464823	1.30662	1.35859	2.77733	5.71468	10.8753
adprh	0	0.143274	0.309059	1.15312	0.553506	0.959067
qdprb1	0.0794903	0	0.199117	2.54256	1.40782	2.59163
gtf2e2	4.80093	9.1365	1.2556	4.87535	7.33289	4.6347
hexim1	3.06404	11.3263	4.8387	13.606	23.8256	35.1934
usp22	1.28809	1.9428	4.53483	3.68643	27.0169	10.4188
acbd4	0.223332	0.041576	1.85697	2.05113	0.39863	3.52979
cops3	6.7543	16.9578	7.44785	13.7781	30.3709	16.9287
cops3	3.60023	6.98196	13.1314	25.6757	40.3626	35.715
usp22	2.24468	4.43033	1.549	3.82717	14.007	2.62683
znf281b	7.71701	15.5402	1.7882	3.18398	14.3181	4.00073
ppp1r3cb	0.0229505	0.0385005	2.89789	0.969257	0.352506	1.1384
rpp30	0.735307	1.14767	0.376747	1.46483	5.00998	0.711811
wu:fa26c03	0	0	0.0404194	0	0.0331123	1.74631
pros1	0.920491	3.2837	1.75968	0.457631	10.2717	0.103256
pank1b	1.28062	3.02382	7.39454	8.49172	11.9211	10.8429
ankrd22	0.709641	0.332657	0.247026	0.807202	18.5037	0.711322
lipf	1.0751	1.73267	1.72498	1.3414	2.69965	0.95247
rnls	0.0917247	0.742229	1.14532	1.68471	2.61151	16.8095
ptenb	1.38894	3.25015	3.45583	3.09793	2.9564	4.26165
atad1b	2.59175	0.867363	2.12823	3.61364	5.3306	18.0112
papss2b	0.0111332	0.423358	3.27316	1.60124	0.724178	4.09851
minpp1b	1.70407	0.160305	1.75772	1.47474	6.22279	6.30644
eif2ak1	2.94235	9.78776	7.87284	10.0468	19.6597	13.6352
dlgap5	12.5494	73.646	13.1958	62.1669	155.19	103.483
ccz1	0.9623	0.853562	0.810317	3.65054	6.56169	2.43321
bhlha15	0.0326529	0	4.87292	1.10702	0.562946	3.92649
baiap2l1a	2.97711	6.15397	6.81956	3.91208	42.8069	16.0634
si:dkey-7e14.3	0	0	0.163555	0.758729	1.29228	6.93949
atpaf2	1.20458	1.70636	1.6647	2.49759	4.83573	0.88985
msrb1b	0.185477	0.247806	0	0.942554	2.00109	0.423577
mlst8	1.21542	2.2349	1.34574	3.39414	2.34242	2.65153
pgp	0.445449	0.352436	0.740621	0.831597	9.04835	4.55884
zdhhc4	4.64812	3.25517	0.768183	3.69501	14.611	6.78578
grid2ipb	0.0680414	0.0978668	2.04913	3.05107	3.7039	6.92387
mkl1b	2.28843	7.23195	8.89784	21.6231	62.6911	71.6062
desi1b	0.144387	0.107415	0.528172	0.679694	3.52485	0.52956
xrcc6	0.546123	2.04528	4.38104	12.8359	6.74468	19.8529
josd1	0.446056	1.24558	0.627595	2.58838	3.39514	0.671378
desi1b	0.0962583	0.107415	0.377266	0.561486	3.46301	0.22065
xrcc6	0.505163	1.80107	3.92854	10.6476	5.27403	16.0332
josd1	0.371713	1.26634	0.713176	2.49835	3.25465	0.738516
l3mbtl2	5.47638	9.71062	11.4453	11.4777	15.7065	15.3063
chadlb	0	0.434394	0.778258	0.580319	0.272351	6.16643
rangap1b	4.30246	8.96804	7.28622	17.0529	11.0049	31.4548
rfc1	1.89427	11.8793	10.3769	12.9008	17.8711	14.9919
csdc2a	0	0.118336	1.55336	1.08163	0.61892	0.587685
aco2	3.94539	11.4502	6.01475	9.98003	48.191	7.30039
phf5a	3.02084	1.02687	0	0.472833	1.4772	1.66643
tefa	0.740724	2.07121	2.9723	3.2868	4.55502	5.54884
cby1	0	0.0814235	4.28416	0.516858	1.8428	0
slc16a8	2.74184	9.49465	1.76697	3.82101	8.7268	1.71518
csnk1e	0.0397645	0.148191	3.48924	1.82143	1.76991	1.08534
tmem184ba	2.35634	4.67012	3.30306	5.92922	8.17462	11.7936
maff	4.73415	7.9762	13.8343	8.03033	7.93586	48.982
rpl9	15.2611	13.4299	7.51044	23.584	29.3448	19.6667
tomm22	1.08848	2.72436	1.47098	3.05141	2.78812	2.9415
dmc1	0	0.0284544	0.683594	2.32635	0.560032	9.90879
gspt1	1.256	0.385375	2.20604	6.75091	1.21401	6.27515
lias	0.406639	0.749211	1.79078	1.03873	4.8199	0.996309
ugdh	2.56468	5.47361	1.79796	1.95245	6.14826	3.29992
smim14	2.07578	0.699516	0.351177	0.416746	10.4649	0.473341
ube2kb	0.916655	5.23596	12.8955	3.5094	12.9362	7.75896
shisa9a	0	0	1.31943	2.04384	0.0433339	11.8786
cpped1	0.528688	0.303887	0	0.906674	2.57525	3.37801
pds5a	11.8096	50.0556	14.869	13.419	105.27	28.3287
ercc4	0.767261	0.654042	4.69526	3.14383	16.5215	5.258
ggact.1	0.4911	0.121908	1.31016	0.242056	0.114413	0.787595
foxj1b	0	0.598298	0.510072	0.15588	0.0806281	1.88084
ubald1a	0.123213	1.17985	6.3521	0.616636	0.883916	10.9069
mgrn1a	0.435334	0.677613	0.0701827	2.56541	3.53371	4.01861
n4bp2	2.71969	8.28952	3.69644	6.4408	4.15111	13.0133
sox9a	0.804489	0.801074	2.9672	1.35174	0.438947	0.692844
lcmt1	1.26787	0.437281	0.21277	0.846574	1.54535	1.99617
arhgap17a	2.03952	4.96867	6.33715	12.0814	17.3804	18.4001
gna13a	6.12075	21.6431	9.76138	25.3	31.696	37.9311
arsg	0	0.121423	3.30308	2.10369	0.296212	1.69931
snx11	3.18476	5.04329	6.33564	3.84486	3.49112	5.16005
stx4	0.794761	1.99368	1.50501	1.07391	1.60081	0.553013
calcoco2	0.0609618	0.136265	1.73229	1.35434	0.132822	0.900102
snf8	1.02244	1.57919	0.704623	2.84883	5.56775	0.967341
st6galnac1.2	0.833743	3.32929	0.37996	0.878907	15.5523	1.47042
nme2a	0	0	3.78868	8.81021	1.34124	8.6835
ca10a	1.84849	12.5819	5.82412	11.5087	13.071	12.8234
dnah9	0	0	0.142804	0.414673	0	1.43277
fam184b	0.0219232	0.0408935	0.365605	1.73814	0.407167	1.21617
mrpl27	0.851648	2.59084	0.543796	0.69224	5.59673	0.29876
ncapg	7.96737	26.6707	10.333	41.4568	38.8262	47.5625
ormdl3	1.44771	2.08135	3.27403	1.63422	1.34244	0.75975
wnt3	1.03703	0	0.0335481	0.237285	0.0275137	0.118046
nsfb	0.266311	1.67318	0.818513	2.42109	5.555	2.29895
capgb	0.25555	0.65859	0.636228	1.28901	0.646361	0.997084
mfsd8	1.04105	1.17614	0.728261	1.12405	2.28134	1.54472
zcchc4	0.262955	0.606014	0.400317	3.95904	10.767	13.6628
cdca9	0.976199	0.217227	0.0669028	1.34655	15.7752	0.522954
rab18a	0.880382	1.44658	0.702508	1.21164	4.0583	2.65999
mkxa	0.0100166	0	0.937872	0.249338	0.159198	17.4275
mpp7a	0.524463	1.73014	0.476544	0.698096	2.01997	0.917763
waca	11.1439	43.2623	20.6133	28.0269	120.585	33.0551
bambia	6.05432	69.5908	1.95736	2.4489	1.86889	0.150687
svila	1.12043	4.0157	2.11306	2.72819	26.9395	3.91077
psme4b	16.6766	4.9854	8.74084	8.37141	9.52356	18.6834
chac2	0.458903	0.884191	0.769116	2.7214	9.0418	2.41109
asb3	2.21303	7.64916	5.14924	10.8938	65.3048	15.3404
slit2	0	0.169791	3.32663	7.1194	2.64743	5.27837
nrxn1a	0.0441113	0.15806	3.39759	1.85146	0.116392	2.28512
fshr	0	0.0133669	0.0178933	0.0284739	0.456068	6.02152
foxn2b	3.61927	22.745	14.0313	9.5332	40.0886	41.8305
msh2	2.10251	6.76508	1.67476	18.1491	18.3823	31.8438
calm2b	20.7478	60.9888	51.5095	71.8192	16.3248	106.169
socs5a	0.703555	0.70727	5.6928	15.3492	3.6295	8.3004
gch2	0	0.0189096	0.0774397	2.24512	0.211966	3.52979
cript	1.12933	1.22961	0.42624	1.03108	0.488683	1.14313
pigf	0.644183	1.1696	11.609	6.48218	3.08844	4.12998
rhoq	5.95665	7.03643	2.35106	1.61287	6.36062	6.3073
cox7a3	1.06046	1.72827	1.95387	5.51819	29.4964	8.32018
mta3	7.20306	35.7252	35.6596	27.2437	126.523	63.8957
zfp36l2	7.32173	12.238	7.50856	5.74722	107.098	13.2722
ppm1bb	2.95138	5.30078	6.59222	6.71306	15.0296	8.5376
six3b	0	0.103658	0	0.112378	0.093523	3.48617
glud1b	10.3841	7.40423	22.7582	48.7142	13.5999	52.4689
bmpr1ab	1.29492	3.56168	3.23538	4.28484	4.41494	6.36135
opn4b	0.0555299	0.0827018	3.03908	0.493058	0.0699392	0.701929
foxk2	0.965932	3.30849	6.21459	4.77987	21.5565	13.7565
mapk8b	0.642412	13.4753	7.87033	9.01744	12.4676	54.0997
myoz1b	0.058011	0	1.85468	2.20065	0.22769	2.31922
itgb3b	0.0107217	0	0.942609	0.560173	0.131399	1.17521
ndel1a	0.0151642	0	4.43416	6.68188	1.09472	11.9388
armc7	0.0209249	0.0467261	0.0972218	1.04514	2.25955	1.71175
acsf2	0.522654	0.610169	0.602668	1.13398	12.3366	2.63074
kctd2	0.393248	1.75465	9.1601	11.9133	4.24371	51.7527
hexdc	1.22964	2.03352	1.37258	1.77711	4.05809	4.09148
arhgap12b	2.5475	5.95697	5.00722	7.49123	6.38723	9.19254
zeb1b	0.00537351	0.0180479	3.20333	0.176322	0.252168	0.618092
znf438	0.949294	1.96187	5.82945	5.05302	4.15682	16.5643
bc2	0.478336	3.31228	3.53153	1.78664	1.32835	2.00741
ttll6	0.340185	2.42314	3.55437	8.68783	2.76651	9.60445
wdr45b	1.34492	1.52452	1.00778	1.76009	5.24488	1.73842
hoxb1b	0.0395147	0.0441279	1.46217	0.527949	0.599881	3.00725
skap1	0.0556748	0.175535	0.302228	0.140606	0.410197	2.27824
psme3	12.3637	57.1565	2.09757	8.82658	32.5982	21.6013
nbr1	1.02427	0.920253	1.81252	2.28712	1.77029	5.57324
tmem106a	5.47047	6.13128	4.36896	7.47732	32.0518	15.1714
arl4d	2.17489	15.3235	2.65225	0.984655	7.70445	1.89888
etv4	2.82876	40.5155	1.61214	0.328904	0.469723	0.367778
zgc:195081	0.492474	1.74228	0.152719	2.96103	5.84634	2.61424
psmd11b	0.803915	2.78593	11.4649	12.9533	4.2968	7.6391
tbx21	0	0	0.439095	1.39519	0.0328095	1.299
osbpl7	2.12758	1.47343	0.663327	2.78424	37.2593	2.3815
mrpl10	1.07981	0.300144	3.99412	4.96246	18.0791	3.32995
pnpo	0.904599	1.58	2.68781	6.70295	5.32892	11.2986
cdk5rap3	0.597184	4.96104	1.31802	4.09141	2.42228	5.69764
nfe2l1b	0.754223	4.82107	18.2759	14.0054	9.92308	27.6726
phkg2	1.7009	0.510937	0.990795	1.10568	5.84234	0.879859
rnf40	1.80879	6.63482	3.48374	4.31676	3.79608	7.85059
rnf40	0	0.501649	1.85496	0.889115	2.54628	0.53578
znf668	2.19288	6.36366	3.17733	5.98932	9.46237	6.64574
gabrz	0.106643	0.14576	0.319156	0.0705479	1.22462	0.0630371
mxtx2	1.06873	0.388237	0.312681	0.0917508	0.352288	0.274074
bms1	0.505309	5.12763	0.7933	4.34681	4.28859	4.75934
rps3a	62.0918	126.151	138.002	356.707	359.629	636.807
gfra1b	0	0	1.80815	3.46719	0.114048	6.60183
zgc:171517	0.52433	0.874655	0	0.960488	187.863	0
qdprb2	0.95363	0.819546	0	0	18.2644	0
trub1	0.394575	2.15173	1.31626	14.3767	9.66523	8.61946
ablim1b	0	0	2.87454	0.389299	0.0238304	5.32838
sh3d19	0.0466231	0.396426	0.110584	0.75032	13.6246	2.05292
tdrd1	2.91188	7.84209	12.5716	285.436	167.865	423.201
adrb1	0	0	2.60866	0.406852	0.0712004	0
dclre1a	1.46502	2.17906	0.739759	3.37956	24.1137	2.71537
casp7	0.0452346	0.0126476	6.46806	2.99885	0.263863	10.0523
pts	0.0393437	1.83905	1.18066	2.71532	7.76001	4.06976
kcnk1a	0.0658049	0.0244865	0.886715	1.23236	0.475446	1.59947
irbp	0.0883594	0.014114	0.435687	0.316251	2.56942	0.336463
aldh18a1	4.79316	2.86434	0.438311	2.4423	28.9793	1.37372
crygmx	0	0	0	0.545639	0.455593	5.09801
tcf7l2	0.0428473	0.127721	29.0512	9.68444	0.124055	41.3014
sh3d19	0.0372985	0.22951	0.0691151	0.783422	12.3509	2.11861
vti1a	0.973474	2.10928	3.71307	2.29123	2.87715	1.34648
zdhhc6	1.24909	5.36063	7.9453	5.71603	12.0136	8.96987
acsl5	0.189737	0.201656	1.18204	2.75149	6.84209	5.65013
tectb	0.0428025	0.0238929	0.0996179	0.182722	1.52514	0.740166
srsf2a	9.24153	24.4188	3.91897	12.148	80.7021	23.781
lrrc59	2.6259	8.65312	0.269817	0.754348	6.63319	0.315447
ubtd1b	2.68358	5.65641	7.96329	4.39989	5.43807	14.1101
rab40b	1.52637	1.99033	9.74175	8.13495	3.29448	4.76358
cox11	1.84364	1.50628	1.51749	1.69834	3.19159	1.96279
gatb	0.143425	1.09019	0.36827	0.962355	1.44184	3.84092
hlfb	0	0	2.4349	0.155308	0.331	0.155227
dctpp1	12.7974	31.9027	7.75527	31.4411	59.5676	38.2961
zdhhc16b	0.542462	0.389904	0.310461	1.29531	3.42925	3.12388
prkar1ab	0.342527	0.191346	0.862665	0.661255	0.643946	1.23238
csnk1db	4.17235	8.94643	4.52993	9.3451	104.583	20.6187
slc16a3	15.994	37.6597	2.90394	0.258679	178.218	1.10271
ccdc57	0.0689167	1.65792	2.29267	2.86965	3.21773	2.55933
zgc:91940	0.399413	0.117354	0.227985	0.384232	1.65634	0.573376
narf	3.75755	17.6175	6.15841	6.58565	14.2075	18.3995
slc9a3r1	0.889737	2.49449	2.05566	2.08176	6.37997	1.83446
tdrkh	0.373319	0.906777	1.77897	11.3568	5.57911	5.65412
llgl2	1.81045	4.14389	2.70867	5.01548	31.1535	5.14803
galk1	0.128407	0.621215	0.232442	0.41765	2.04259	1.2466
peo1	0.392381	2.0877	0.331707	3.95291	8.21067	8.15307
mrpl43	1.53285	2.58012	2.38026	8.43521	19.3307	12.193
tmem180	1.97127	5.05606	5.68825	6.82984	7.62203	20.2132
trim8	1.38948	2.45336	0.349944	3.94557	0.505343	0.529061
trim8b	0.953401	16.3106	20.0076	39.2244	12.4487	78.752
chmp6b	0.807397	4.46479	0.700688	2.56279	2.70189	2.20707
arl3	0.557985	0.666438	0.171317	0.817118	2.01858	0.247926
sfxn2	0.820955	1.48201	0.119879	2.43007	3.32823	2.91462
timp2a	0.268056	0.117812	1.53413	3.18528	0.432393	5.43307
cyth1b	0	0.376504	3.2448	2.70572	1.73346	2.78321
sec24c	3.25757	8.9243	4.71692	2.03935	14.3754	8.88817
camk2g1	2.36867	4.82702	4.58856	2.50758	16.6753	2.92015
rac3b	0.0584015	0.0933573	2.41537	1.13261	0.050707	3.82521
si:ch73-127m5.2	1.56569	1.29017	0.288241	4.7358	0.848383	1.41743
zgc:112285	0	0.0551917	0.150408	0.0991628	0.226458	2.66086
timm23a	3.012	4.11948	1.53197	8.47304	13.6673	13.3355
qki2	0.182037	0.406546	4.65495	1.40201	0.743309	3.7065
dcxr	0.945613	0.667434	0.814347	0.631388	2.03964	0.177097
tbcc	4.8849	1.71753	1.68112	9.87607	29.6366	6.42228
rfng	1.09867	1.82666	0.871648	1.26963	5.86998	2.08814
si:dkey-21c1.6	0.714137	0.589697	0.556796	1.56597	1.49077	0.987164
col1a1b	0.417428	0.00569951	0.691015	1.19231	0.189706	1.89717
birc5a	1.43058	2.37728	0.134012	0.696045	3.32787	0.312113
tha1	0.545303	0.228244	0.24804	0.611736	2.38225	3.69442
socs3b	0.403596	3.37485	10.4546	5.36332	24.5034	5.31949
unk	0.449426	1.78465	2.73816	2.17667	5.31086	2.78994
kcnj2a	0.0117776	0.013171	0	0.79924	0.101409	1.48257
map2k6	1.1589	6.39428	3.69174	3.15774	6.82948	7.42281
gprc5c	0	0.0355322	5.65197	1.12826	1.07132	2.79338
pde6g	0.0379403	0.0211866	3.35407	1.334	0.695775	0.137216
nploc4	3.18261	9.2189	10.7519	20.4752	64.8398	25.5326
dnai2a	0.0578265	0.387824	1.28883	2.63363	0.0538477	5.11193
lsm12b	3.07607	13.9394	4.80794	6.31311	22.8516	6.89554
chmp6b	1.2808	4.70426	0.616935	1.14436	2.09213	4.29748
cox10	0.148842	1.22531	5.44018	17.183	4.35391	19.7414
g6pc3	0.396647	0.308277	5.74106	2.35201	0.497336	5.95852
rpl38	2.61014	3.59297	0.881981	6.51632	11.3216	3.66088
ttyh2	0.381742	0.0820553	0.33307	0.404962	1.78791	0.472268
abca5	2.08054	6.16583	1.8578	4.26471	6.23518	6.1383
mnd1	0.15542	0.198275	0.0691137	0.624134	0.736746	1.01264
coa3a	1.84426	3.59921	0.69509	3.21142	12.9996	2.65946
trim2a	0.285599	0.319513	0.395438	0.642431	1.31293	0.436182
arfip1	3.44856	15.3758	17.2998	13.281	12.1849	9.73396
vps25	0.27934	1.73582	3.49956	1.643	6.81528	4.72155
ppp2r2d	6.39995	22.0024	16.6151	53.1722	35.8329	113.295
dpysl4	0.0746309	0.208627	2.16381	3.45607	4.21715	9.91948
glrx3	0.785808	4.33149	0.857773	7.13049	15.8341	9.77464
zgc:111868	17.6899	11.7439	0.303816	0.065422	1790.94	1.39837
dock1	3.16562	9.50637	3.1317	5.177	0.688593	4.22204
plrg1	18.7634	27.8442	6.59902	21.1816	17.8348	25.5572
nif3l1	0.402204	0.118171	1.21417	2.34817	3.95666	13.9013
lrata	0	0	0	7.32154	0.0774472	0.550119
dock1	5.16125	11.632	4.31453	3.01347	1.26148	4.71042
dhx32a	1.18391	1.86775	1.49022	4.75815	33.4588	8.99746
bccip	2.56204	34.3867	144.858	153.57	103.047	236.136
tbx6	0	0.0216021	3.9694	3.00718	1.00206	3.09764
wbp2	0.0748815	0.242063	2.71574	3.13295	1.345	7.65818
map9	0.154983	0.679927	0.12491	0.454352	0.513509	2.34711
mrpl38	4.0738	11.2262	4.72237	15.5023	17.4386	13.1801
eif3c	10.2073	38.4458	45.1344	66.1219	64.6502	86.1598
gucy1a3	0.0106964	0.0119641	0.0318746	0.317511	0.36702	3.00655
ppp4cb	5.992	21.5586	13.051	16.8346	43.7891	17.5904
gucy1b3	0	0.0190392	3.71831	4.31686	2.30592	4.10686
hid1b	2.65354	5.37923	1.93	4.8748	55.8102	6.14326
tvp23b	0.101483	0.0753686	0.165402	0.0426072	0.540718	1.53056
exoc7	1.38119	7.37942	9.72992	13.2836	32.2682	13.9724
adkb	3.77648	3.48152	4.64945	7.61791	20.4045	9.77413
hpdl	0.456382	0.181008	0.53443	1.95985	2.87244	4.52545
fam53b	1.72143	9.49003	3.43672	5.10987	4.12642	9.99414
lhpp	0.0526863	0.0881544	0.208347	1.75716	1.46757	2.38228
mtr	1.10841	1.1745	0.645085	2.85517	5.07381	1.60807
mtr	0.491667	1.78915	0.457265	0.927245	3.78659	1.04375
grem2b	0	0	0.499385	0.0544508	0	4.00195
fh	2.55386	2.83281	1.76267	3.54479	11.0561	4.89697
polr3a	2.54567	12.019	5.04389	20.3161	28.0816	19.1004
mapk7	3.22938	4.10173	12.6527	5.92825	11.4248	10.7488
gpank1	0.163264	1.22342	0.364593	1.17209	1.28515	1.9634
zgc:92313	0.590818	0.415272	0.578261	0.855117	15.0074	0.0797694
pdcd4a	5.8401	20.5238	112.253	312.818	122.835	343.284
pald1a	4.03122	9.44742	1.58842	0.688489	5.60663	1.40936
lrrc20	0.0932142	0.155415	2.96434	4.61649	2.02171	1.82426
ascc1	0.0865561	4.13941	1.02689	6.81961	27.017	9.81226
ascc1	0	4.51027	1.04592	4.10034	34.4763	9.42534
anapc16	1.6409	8.87079	3.30464	0.588786	2.12705	0.534385
ddit4	26.5762	70.8668	10.3608	2.78399	24.1717	0.406749
dnajb12b	0.0963433	0.286291	0.05198	0.362411	1.95518	0.240987
scd	0.144006	0.300728	5.57033	1.31871	3.28169	0.829161
ca15b	243.827	376.733	9.03449	0	361.039	0.169791
ndufb8	1.42105	6.72587	7.09213	9.10985	13.0304	7.87205
ndufb6	0.090148	1.78607	0.752591	3.3018	3.32415	1.79829
toporsa	0.935131	2.82991	2.05227	3.76088	4.4052	6.83838
zgc:165653	0.559285	0.64042	1.15747	1.56093	1.33185	1.50354
mtap	3.45502	8.96196	2.0795	26.9605	23.5641	22.5185
zgc:123258	0.87164	0.824868	4.22501	4.62818	18.9558	3.84787
gpc6a	0.203471	0.996148	0.0682265	0.0521978	0.556431	3.91308
ctbp2l	0.0251756	0.0561763	1.78381	0.837122	0.129913	2.96392
uros	0.667038	0.596251	0.431976	0.542645	4.73683	0.329584
zgc:92749	0	0	0.412752	0.259354	1.65159	0
ppifb	2.71432	2.20965	1.17706	3.16064	8.58611	2.61976
anxa11b	0.429464	1.09038	5.98675	6.1882	6.40671	8.82433
ghitm	0.0422061	1.03288	2.13632	7.4469	8.12688	15.3277
zgc:175139	0.0649002	1.43775	4.83778	4.35809	3.61967	8.31925
dupd1	0	0	2.62689	0	0	0
ghitm	0.937246	1.77872	7.22543	23.5162	21.0647	21.252
chst3b	0	0.15419	0.131901	0.0342728	1.58391	0.256113
acadsb	0.983119	0.547701	0.478645	4.44543	4.95659	9.05423
bub3	2.48663	1.92432	1.31072	7.17265	16.2814	7.67556
ppa2	0	0.0498519	0.312949	0.873623	1.65369	1.63008
ints12	1.76111	6.74488	3.26079	3.42885	18.1081	3.76147
g3bp2	0.933895	0.866707	1.31971	2.26343	12.9521	6.88178
uso1	1.62271	4.48913	5.19977	3.19361	16.1585	11.9688
irf3	0.0258193	0.115212	0.48908	2.70724	0.233708	4.42504
trpm4b.2	0.028967	0.0648394	2.15199	3.9388	1.64867	6.65907
plce1	0.203108	0.227282	1.79858	3.55616	7.54907	2.79561
coro2a	0.438853	1.15783	4.5194	4.61586	7.40541	7.7896
anp32b	5.58572	33.1394	1.19541	2.40149	12.6913	4.09039
zgc:123172	0.294228	1.61417	0.847162	3.28581	6.94225	0.540247
lgi1b	0	0	0.598757	0.49272	0.0189189	1.16946
fra10ac1	0.0912642	1.4261	0.0355957	0.111717	0.321017	0.25017
pde6c	0.031689	0.0851322	0.836354	4.22121	0.0918147	0.797324
sh3gl2	0.844886	0.275298	1.74952	6.46405	2.80643	2.66331
rbp4	0	0	0	2.6567	0.0632948	0.0886249
cep55l	1.27762	5.63433	0.889623	0.874087	6.00515	2.40431
kif22	31.6287	78.1	26.7093	34.7733	169.35	54.5074
plekhm1	1.67126	4.68759	1.85005	2.3923	10.9795	5.10279
dlx3b	0.142112	0.0906787	0.0941	0.0987716	0.0772011	9.39479
bnc2	0	0.00764652	1.24435	1.92832	0.12392	0.346625
noc3l	0.663584	2.83824	3.02882	10.0036	8.07265	11.9465
plce1	0.142662	0.431951	3.81846	2.28864	6.40711	3.1109
kat7b	9.37125	25.6886	4.55308	5.45372	21.8229	9.17069
g6pca.1	0.152698	0	0.31648	1.646	0.0648256	0.0966208
aarsd1	0.202866	1.17795	1.41037	2.88681	3.16272	0.957147
sgms1	0.9145	2.17638	6.42159	14.4956	15.141	17.0141
pspc1	1.11107	1.53604	6.87439	6.38047	3.46889	13.1123
asah2	0	0.041293	0.774939	0.293483	0.166859	3.82469
sgut1	5.16495	7.0538	1.5595	2.32927	9.50369	2.7281
chst10	0.378934	0.1411	1.07793	1.59304	2.04203	2.34309
snapc3	1.21337	1.99128	3.3533	6.39398	8.88678	6.75741
dkk1b	1.90325	5.70931	0	0.229283	0.0613659	0.258064
pcdh15b	0.128407	0.862654	1.16478	1.65835	1.14213	2.59834
ednrba	0	0.0240244	0.267237	1.10272	0.0273967	2.78208
zgc:172295	0.107707	0.137569	0.466633	1.68206	0.824159	1.73555
timmdc1	0.82143	1.44357	0.255148	0.276925	1.41892	0.118363
poglut1	0.600758	0.87681	1.80444	6.53853	2.89936	6.67695
pwp2h	1.78408	4.45377	1.2137	8.795	16.8984	8.6099
ipmkb	2.54947	9.7509	1.9771	1.54031	11.0286	3.98754
ube2d1b	0.772289	4.41408	3.55361	3.4657	2.18956	1.8977
tfam	0.650893	1.53336	1.88998	5.00365	4.21317	7.86997
zgc:171971	0.470351	1.15311	1.95402	4.68184	2.4929	4.77829
gemin8	2.65139	6.75804	1.82185	4.83245	15.475	8.05927
cbsa	0.114911	0.175275	0.482063	2.24366	4.2848	2.39912
sult2st2	0	0	0	0.440166	1.94009	0.165072
ankrd10a	1.79711	0.871933	2.44783	8.60799	12.3303	13.9178
zgc:173948	0	0	0.11347	1.22613	1.25162	3.60569
phyhiplb	0	0	0.0292313	1.06033	0.431821	0
irs2a	0.206972	1.15056	4.51079	3.21366	5.59936	1.61774
lig4	0.318158	2.11402	1.41659	2.52329	4.77931	2.46432
slc16a9b	0.175678	0.903733	0.490455	0.585529	1.26745	3.5086
ccdc6b	5.43397	18.8741	57.6787	82.2455	25.4457	87.7416
raph1b	2.25838	5.78964	11.9805	7.64056	12.5737	14.7663
alg11	0.379078	0.254129	0.140233	0.771027	1.38412	0.669651
zc3h13	1.87267	9.84172	3.68364	3.8443	6.56911	4.2151
zgc:194508	0.138578	0	0.566527	2.01157	5.64736	5.10639
tm9sf2	3.40331	6.78185	12.2988	11.2332	61.1916	29.5727
zic2b	20.8457	27.8642	0.0209994	0.433348	0.224342	0.223493
pcca	0.894423	1.04456	0.233562	3.447	5.45192	1.87217
med24	10.2629	11.5363	7.63863	30.9943	29.9628	27.5429
zgc:153256	0.120023	0	0.154355	1.7991	7.01616	0.870524
vps8	0.287759	1.01022	5.25881	5.3188	1.80137	9.50114
adoa	0.844242	0.814321	3.77835	1.32648	2.78582	5.13753
egr2b	0.361128	1.37904	2.36989	1.04753	1.12326	2.28781
nrbf2b	4.14872	23.8506	19.2617	5.90229	9.68472	32.1168
LOC557028	0	0.604665	1.25763	1.06547	0.13226	0.946361
reep3b	6.21715	5.91759	0.955147	0.838658	6.46989	5.43954
ubac2	0.198096	0.181056	1.46177	2.02528	0.543394	1.36396
dachc	0	0.0147547	0.7542	1.41906	1.06037	0.563711
cyp26a1	5.49715	21.9517	2.63993	0.818525	1.19014	0.0305085
adprm	0.825607	1.01188	2.05208	1.59133	5.22946	0.182632
exoc6	0.0850346	0.320091	3.41781	3.21646	5.07294	7.3075
si:dkey-15d12.2	0.199379	0.44298	0.260659	2.42495	0.77715	1.08349
bora	4.43781	6.01298	1.79627	2.02563	25.5973	4.0523
tubgcp2	1.51862	2.91704	3.94937	9.13021	12.128	10.7886
metap1d	3.96917	2.34824	1.62049	1.06753	1.52654	0.399144
itga6b	0.0136224	0.060989	1.15049	2.88367	9.41377	3.94424
eef1a1b	0.0140905	0	0.722914	8.45303	0.0349446	23.6809
gli1	0.139915	1.72967	4.80321	2.24953	0.60902	6.64938
cenpk	0.386349	1.04638	0.350946	0.820763	1.47263	1.22666
wdr92	1.11679	0.860196	0.325933	0.513873	1.92096	1.21947
psmb1	9.38156	6.70915	6.49222	11.4791	11.276	16.3271
prepl	0.28261	3.03916	3.05911	4.47275	8.55842	10.9776
ppp1r21	0.323143	0.737585	0.243234	0.28975	1.64926	0.191847
ppm1ba	0.486878	4.57029	2.16941	1.89302	4.46145	1.04951
slc2a15b	0.294936	0.347872	0.64844	0.710398	6.32906	1.47083
perp	0.00879806	0.305166	1.19758	1.42446	0.064267	0.742756
lrpprc	2.24812	4.48296	5.46066	25.7666	23.5302	28.2671
dync2li1	0.591238	0.0253815	0.496531	1.75334	0.930497	4.65328
akt3a	0.738865	2.24662	0.526618	0.2346	0.356716	0.680146
dpcd	0.237679	1.32385	0.0553682	0.855612	0.542996	0.256139
poll	2.99487	1.54113	2.46775	2.65008	28.2007	7.50071
zbtb18	2.01557	1.70746	3.31302	2.57694	3.73205	1.40942
desi2	13.8718	15.5363	1.59904	2.07654	24.9651	2.68145
rtn4b	4.67532	4.81249	0.101019	1.35709	1.22937	2.15657
wbp1lb	0.81884	0.543494	0.998616	1.51442	0.847112	2.54305
manba	0.20798	0.565035	1.692	1.00932	14.8387	4.61225
ube2d3	11.6677	20.7816	10.4823	8.67176	27.3292	11.8884
sufu	4.00005	3.85734	3.98035	3.95473	10.4039	4.85583
zgc:110197	0	0.596392	5.16605	7.5057	1.57647	1.25831
as3mt	0.154769	0.0575519	0.244285	1.74998	0.833806	3.80263
trim8a	0.18464	4.90489	17.1909	12.2275	8.79409	25.7072
zgc:110197	0	0.183185	1.0079	2.3899	0.540479	0.723073
npm3	2.69009	6.31211	2.54332	4.51931	9.97228	2.8059
mgea5	2.30907	5.47561	6.00658	16.2351	9.31025	28.372
gng2	0	0	0.0458231	1.14138	0.412572	0.586535
commd8	7.0808	1.72062	1.15985	2.92308	16.5816	0.782617
atp10d	0.426958	0.343318	2.02559	3.39502	2.19727	4.09431
ifngr1	0.192914	0.837561	3.09341	1.25503	0.545614	2.9656
lamtor3	1.32981	0.469096	1.21449	1.30922	10.3757	3.08294
enpep	0	0.0106542	0.0423837	0.045099	0.104608	1.05728
metap1	1.24222	12.0665	21.0044	17.3954	26.2163	34.4099
adh8b	1.40765	1.81324	4.03617	2.61669	1.62748	0.0394481
eif4eb	0.476157	1.29447	2.78707	6.02424	12.8769	7.74793
rab23	0.357645	0.657686	0.684527	1.38436	1.81814	1.41548
lingo2b	0	0.0659971	0.070635	2.69817	0.0871177	0
zgc:100846	4.55649	1.35998	3.59407	3.52851	3.46113	8.42652
nt5c2b	0.0775901	0.346851	15.4203	3.63639	0.580171	1.38968
si:ch211-233a24.2	2.99572	5.67446	13.4233	21.2426	7.76675	20.7111
bag2	0.269286	0.0374993	1.80921	1.56799	0.134428	1.1417
whsc1	9.28357	35.2394	14.5494	13.791	35.3446	43.3932
letm1	0.840971	4.67501	1.2052	1.75779	2.6517	5.73042
fgfr3	0.432429	0.0124012	2.9284	2.49065	0.0272121	2.98252
inab	0.0162003	0	1.05957	0.760557	0.0202379	0.0290698
si:ch211-194c3.5	0.393721	0.076262	4.84	9.24221	1.35853	4.34036
slc4a11	0.0117725	0.0394959	2.2366	4.03647	5.83563	4.38311
rpia	7.1919	4.50702	3.59892	12.9338	30.062	15.3809
atrn	7.59637	17.5257	4.0828	24.2325	4.75039	15.3878
anos1a	0	0	0.267797	0.9579	1.32084	1.31357
gfra4a	1.11301	0.658559	0.0521161	0.533943	1.9649	0.136529
ap5s1	2.68006	2.3081	0.939122	0.45235	0.81503	7.78989
cdc25b	13.0613	35.2571	3.19061	9.6097	67.205	19.9714
noto	4.3819	7.75538	0	0.381007	0.050577	0
sfxn5a	0	0.0760813	0.141737	0.444899	0.232414	1.2038
mavs	0.0196058	0.0804667	2.9631	2.50384	4.96593	8.70586
pank2	0.0150221	0.100871	6.26026	5.29138	0.801157	13.9287
mark3a	4.61728	7.5139	3.00008	6.72355	24.9594	7.16434
ckba	0.355246	0.272629	4.21594	7.0283	3.14534	10.0453
trmt61a	3.7082	5.66023	1.28589	7.49949	10.4152	13.1127
bag5	2.84643	5.64005	1.32158	2.55798	4.88376	1.74573
apopt1	3.51465	9.74127	4.04775	2.92931	10.3596	4.37697
klc1a	0.356587	0.429303	2.43861	1.78837	2.22492	0.977753
ttl	5.37717	10.4604	15.4251	14.566	14.4997	17.671
fignl1	6.69697	9.10221	6.14086	6.47864	5.17505	17.9758
vwc2	0	0	0.192891	2.02292	0.104943	0.369693
zgc:110045	0	0	2.77372	3.47532	0.236249	1.77169
mocos	0	0	0.430898	1.65913	0.244455	1.39369
anxa11a	0.129587	1.07695	1.30459	5.5085	3.5212	3.9644
dlg5a	1.16304	1.54945	5.08936	3.95786	1.36778	5.03979
kcnma1a	2.62008	4.50778	6.3094	3.76806	2.3774	7.56237
c13h10orf11	0.192309	0.2147	2.25417	1.01634	1.82164	6.57265
ddx21	5.84347	25.5765	4.3728	11.5183	16.1742	5.82816
znf503	2.64036	4.34978	2.57738	2.09564	4.99385	5.69939
vdac2	7.58008	10.4812	4.19983	12.0763	21.4792	20.5238
8-Mar	1.24445	4.89266	8.08052	3.97539	13.9804	2.62806
zfand4	1.00129	2.71063	6.0864	3.88109	4.82308	5.77753
slc25a16	0.105884	1.16318	5.1551	7.24908	2.81415	7.08963
eif4e1c	2.53381	9.66777	9.55876	12.1216	21.8155	17.8184
zgc:110319	1.27196	1.74098	0.571017	5.94204	4.5283	8.79157
ccar1	0.0800107	0.950763	2.12832	1.48142	1.18066	2.34322
stox1	7.34837	27.5768	7.65741	5.21626	2.28157	10.3199
si:ch211-198a12.6	15.4535	43.3003	11.6739	22.5009	33.3548	31.427
fam213aa	1.12407	1.74963	3.22272	2.22688	0.50764	0.433959
sfxn3	1.75579	3.33532	4.11398	4.56429	6.69942	7.72513
pdzd7a	0	0.0208361	0	0.209355	0.193065	1.88604
pudp	0.295718	2.90115	2.79536	3.49929	4.22595	15.5316
lzts2a	0.0241178	0.768638	1.71557	0.244233	0.801764	0.534905
eif3s10	9.14031	24.4945	19.3418	28.7119	32.9111	36.0138
emx2	0.0594876	2.12582	0.27523	0.144536	0.401478	0.287503
fam204a	0.304828	1.20739	0.276059	2.3039	1.08295	0.957903
chs1	0	0.0482706	0.514518	1.43938	1.44931	5.73434
f10	0	0.0437779	3.80592	1.48086	0.0483768	1.43965
lrrc1	2.77362	7.22348	2.8514	1.94999	9.82978	4.64128
gfra1a	0	0	0	1.50114	0.197059	0
nlgn4a	0	0	0.923125	1.03676	0.119054	1.26527
zgc:152986	3.78097	2.2392	0.501907	4.97241	48.7125	9.05398
gclc	3.21054	8.14395	1.82566	6.3695	20.7523	18.9111
tspan14	0.896578	5.36264	12.1667	5.01136	8.621	3.86691
elovl6l	2.98009	1.43213	0.137534	0.0312224	81.4922	0.511605
mtg1	0.53704	0.543475	0.434953	0.885258	2.70731	1.94903
sprn	0.0236882	0.132178	0.148328	0.17437	0.0303947	2.69045
chchd1	2.24848	4.41071	3.13587	1.99229	5.14736	1.093
mpc1	0.237916	0.105762	2.87484	4.7879	1.06944	1.21414
zswim8	2.13852	10.5312	21.9234	37.913	18.7536	36.9617
fbxo9	0.590277	1.50822	3.56235	6.47851	11.971	9.12611
slc30a6	0.877207	0.157062	11.1136	1.65649	13.9342	3.52782
myoz1a	0.0177277	0	0.135606	0.664088	0.133595	4.3763
usp54a	0.802133	10.0809	9.78003	11.8379	9.69966	16.5551
opn4a	0	0.0354086	0.0962579	0.171484	0.0592985	1.56201
bmpr1aa	2.69958	5.04426	1.96393	2.70277	11.0251	2.4867
mmrn2a	0.195166	3.32303	1.23143	1.28985	0.208449	2.38273
glud1a	3.38398	5.89241	2.69697	15.897	10.0005	51.4899
fam35a	2.471	2.5052	1.73785	1.54743	2.13764	0.687429
nfkb2	1.24276	4.07787	2.0345	3.8168	12.9653	10.6368
hnrnph3	0	0.090881	1.54068	0.866286	0.464319	0.480082
rufy2	2.88189	8.53476	1.42378	2.32312	4.93726	6.11327
tspan15	2.54109	1.91252	2.13117	2.07885	3.8038	0
supv3l1	2.6041	14.0149	3.86965	3.94188	25.2535	9.19809
vps26a	1.26815	4.45237	6.28161	3.69216	49.2282	15.5292
kif1bp	0.975692	1.77252	3.83654	6.806	18.2647	6.78377
prim2	3.10919	6.84995	5.5441	14.637	21.4545	24.6194
rgs17	0.740746	1.81077	2.9088	2.44177	3.08788	6.61249
sf3b5	52.1505	19.3489	6.26442	15.6052	38.4401	27.6305
agt	0	0.105885	0.495449	1.44795	1.69824	0.685625
cog2	2.83655	4.09901	0.840388	3.08771	11.7643	6.14656
pgbd5	0.0409387	0.205706	1.45572	0.597778	0.259618	1.18924
galnt2	0.639632	1.10925	4.82517	1.39774	6.00497	0.836684
urb2	5.01556	9.56233	8.65965	16.5975	48.472	23.2003
acta1b	1.02887	0.167512	1.62986	3.37288	2.15518	0.858462
ccsapb	0	0.216907	0.472144	1.37234	3.20996	1.29085
rab4a	0.0372475	0.166417	5.77511	10.7592	1.97114	14.3648
pdcd2	0.554546	1.75362	3.06756	7.75566	18.6092	4.77529
tbp	12.3273	29.4444	7.41638	10.8108	32.8343	8.60061
rab1ab	3.00039	6.15838	10.1836	12.4912	6.36933	21.1065
cep68	1.86449	3.77729	1.92221	9.44891	14.1489	4.74808
slc1a4	2.19907	0.739004	0	4.04381	12.2216	2.10844
sertad2b	0.0102308	0.143182	0.395761	0.682971	0.116848	1.35419
lgalslb	0	2.75642	0	0.601735	3.17369	9.03058
echs1	1.04866	1.45036	0.462323	1.28361	4.51933	4.83232
fuom	0	0.0370896	0.108281	0.251231	1.77021	0.689308
msx3	0.0604885	2.02815	0.0687228	0.526476	0.207014	0.0541106
znf511	0.977785	2.09335	0.248994	2.53566	4.57347	0.430058
adam8a	0.0991789	0.353074	1.40182	0.895533	5.94292	1.95166
zgc:66426	0	0.0227034	0	0.0247316	1.52072	0.332103
erlin1	4.97437	7.76177	8.8798	10.9814	16.9675	22.9816
sfr1	6.73758	6.98246	0.711626	4.80832	5.57058	10.5535
slka	3.67395	9.20763	3.67281	5.42525	8.00995	14.648
zgc:153981	0	0.0595288	0.462022	1.0733	2.11965	0.512149
adka	1.80708	3.18521	1.52784	2.32968	8.94823	5.89881
ap3m1	0.363148	2.04582	5.97179	9.07197	5.19543	12.4543
vcla	0.20562	0.395753	0.570736	1.97038	1.55899	4.36197
chuk	8.06736	14.4561	7.42011	13.3995	39.7995	26.5531
gsto1	0	0	1.11157	1.01263	1.26404	8.14684
gsto2	0.655238	0.526941	0.239824	0.323134	9.05815	1.45189
itprip	2.5057	8.75075	5.11091	9.16839	17.652	5.72423
tial1	1.14322	3.31273	7.2041	7.5027	10.8457	16.936
bag3	0.355015	3.98435	4.18024	4.66041	0.863164	0.532202
inpp5f	1.8507	5.88175	6.24519	5.6563	1.83989	2.27631
mcmbp	11.0909	23.3806	18.354	44.9729	97.9882	95.0174
sec23ip	2.13252	9.43823	3.15325	2.98834	11.9653	2.39817
csgalnact2	0.244312	2.54726	0.769078	1.66707	2.10099	1.55096
ret	0.0139786	0	2.0545	0.4605	0.575042	2.41
si:dkey-192p21.6	0.0536716	0.1399	0.0547746	0.583952	0.449668	1.12881
pcbd1	2.17861	3.00376	1.28161	1.42858	3.98227	2.39123
sgpl1	1.07881	2.05592	1.94266	2.09973	5.36987	0.562737
pdlim1	1.02404	1.19092	2.64748	2.65373	4.74999	1.66956
rel	0.216849	0.98572	2.33738	3.60392	4.16423	12.9347
papolg	9.51942	16.4869	4.65206	9.22261	36.4199	10.7346
bcl11aa	0.100572	0.0787532	3.31879	3.98215	0.307434	1.01167
fancl	0.720002	0.938206	0.873488	4.81608	7.88307	20.617
vrk2	1.72797	0.920945	5.19237	5.96211	3.13957	2.88724
ccdc85a	0	0	0.71573	0.0854218	0.0147119	1.29335
slc17a5	0.619663	0.692694	1.08378	1.12984	2.07808	2.53768
eef1a1a	0.0280795	0.0627781	0.381267	3.44592	0.0348124	9.0913
ddx43	3.50436	4.36553	13.3614	48.2847	22.0524	76.9294
pkdcca	0	0.0414913	0.427593	0.719732	0.0467955	6.13871
asrgl1	0.141061	0.315038	0.435636	1.22505	2.04238	0.584877
b3gat2	0	0	1.2186	1.67048	0	0
smap1	8.8691	13.9365	14.8212	10.8891	36.9461	22.8559
lbx1a	0.279643	0.155415	6.72986	0.850407	5.15211	0.547279
slc2a15a	0.0190933	0.0426496	0.234905	0.532498	1.27718	4.69662
fgf8a	0.457998	1.85584	0.475531	1.0117	0.781495	0.383254
fbxw4	0.624791	1.80323	1.48478	1.06858	5.70359	2.2181
wbp1la	1.58346	2.38029	5.39564	1.37212	2.18906	1.55373
cyp17a1	2.60576	5.88853	0.205094	2.35131	21.4102	0.748809
borcs7	0.468288	1.44448	1.28192	1.65182	3.49678	0.206996
cnnm2a	2.23002	7.57732	3.30481	3.34578	4.44446	3.62437
nt5c2a	0.0183851	0.575947	8.70359	7.2423	4.69559	18.014
inaa	0.522063	0.338696	0	4.8732	0.0632567	23.2489
pcgf6	0.581307	0.816844	0.950412	2.29456	8.03694	4.50664
polr1c	1.26275	1.26495	0.650749	4.2275	5.19757	5.2708
ldb1a	6.43395	12.9813	9.59567	10.9146	15.5135	19.5045
prom2	0.0108886	0	0.957883	1.88849	0.0667615	2.59995
nsmce4a	3.65383	2.89574	1.11105	1.61382	6.82729	3.75492
unc5b	0.0257624	0.211393	8.29029	1.24763	0.302969	5.02669
slc18a3a	0.0125012	0	1.06886	1.29717	0	0.266491
rgra	0	0.0357028	1.03684	3.21323	0.0847839	0.901385
lrit1a	0.00852037	0	1.09563	0.664121	0.051816	0.748727
cdhr1a	0	0.0680148	0.257379	1.67392	0.23948	2.42398
chst3a	0	0.0246644	3.2312	1.05288	0.0281876	0.241778
pax2a	0.010087	0	0	0.418558	0	1.54882
cuedc2	4.33539	10.9227	2.63552	2.6212	11.9146	2.63462
hif1an	2.24039	2.50443	1.97738	0.995467	8.21198	2.94126
cd99	0	0.176071	0.695972	0.126895	1.86807	0.0315353
scdb	0	0	0.879733	0.273838	2.95484	2.9838
trmt2b	0.401495	0.183472	0.0559511	0.552054	2.80163	1.3502
dnajb12a	2.06118	2.45612	0.780689	1.41931	7.14927	2.90162
tysnd1	0.124855	0.0697662	0.686871	0.787881	2.31524	3.04759
ppa1b	5.24015	8.37063	5.54663	38.3577	26.399	96.7167
eif4ebp2	1.4039	2.70379	3.20674	9.1085	35.154	9.88616
pald1b	0	0.0500262	0	0.0634306	0.0326767	1.9038
park2	0	0	3.1935	0.651334	1.05283	4.60044
rps24	3.21471	9.88756	6.79803	17.1435	30.7405	21.9102
zmiz1a	0.518187	1.75579	10.8338	6.10671	5.67059	7.17108
ppifa	7.88979	2.95513	0.400049	1.3229	11.4863	5.2816
rassf4	0	0.301762	0.754552	1.91332	9.34973	0.644732
cxcl12a	1.11933	1.43834	0.229131	0.0514818	0	0.0384131
lgi1a	2.39654	1.40057	0.93775	1.50644	8.85171	8.1408
vstm4a	0	0	0	0	0.0290518	1.57739
mapk8a	11.8527	12.3851	5.665	10.4239	4.40132	8.43036
rrp12	4.24232	18.7465	15.9969	30.7017	46.8129	39.8044
ubtd1a	0.0156069	0.0523247	0.378963	1.38817	0.252926	0.335514
zdhhc16a	0.722735	0.585329	0.110713	1.63895	6.45283	1.72717
mettl18	0.224025	0.780869	2.87349	1.96796	1.46598	1.64169
pgam1a	3.17511	3.44256	6.80185	9.78535	25.4694	10.9995
tdrd9	1.52323	3.11213	11.5316	72.4713	62.5736	103.7
rtn1a	0.571926	0.0922134	18.5123	5.03815	1.35212	11.2326
lrrc9	0.138603	0.0147753	1.37552	0.91544	2.87103	4.39689
pcnxl4	1.38168	5.56758	9.77152	4.57808	5.77928	8.7197
dhrs7	0	0.889813	0.393488	0.204525	1.36032	3.41326
ppm1aa	1.20025	6.7604	4.29298	2.98742	5.47112	2.64864
creb1a	4.3441	13.8048	2.56699	5.47095	4.68996	9.14553
six6a	0	0.295268	0	0.850428	2.84783	1.90599
mnat1	1.90415	3.3238	1.40378	1.91511	3.34034	1.99332
trmt5	6.35052	9.75372	3.95775	7.67016	13.6485	9.22733
slc38a6	0.753598	0.909649	0.228273	0.48848	10.8584	1.1324
chmp2bb	5.07728	16.7971	5.30026	5.22457	16.5448	5.56202
prkcha	1.5472	2.94306	0.940398	1.23868	2.75029	3.76233
hif1aa	0.0282687	0.0948001	0.511964	1.70959	0.105176	1.31145
diexf	0.896557	5.06762	7.71272	7.71534	14.3919	8.08946
osr1	0.252288	9.34058	0	0.217923	0.0906293	0.227484
nt5c1ba	0.0275128	0	1.74148	0.691256	0.408913	1.34863
rdh14a	0.794324	2.43937	1.01076	0.772038	6.50906	1.29575
cldng	56.3567	6.96402	0	1.18014	161.326	0.843183
kcns3a	0	0	3.5502	2.17551	0.199188	14.9434
wdr35	0.41664	0.545352	0.446412	4.23804	4.17056	4.94505
matn3b	0.0216562	0	0.369982	1.13654	0.413765	2.87971
si:ch211-206k20.5	0.180393	0.0574977	0.122015	0.381429	1.03285	0.71227
bend3	0.57967	1.22037	5.96187	7.64658	2.46236	5.88093
pdss2	1.08	0.613708	0.757181	1.42393	2.98763	1.47302
sobpa	0.0211194	0.295288	2.4532	1.41633	0.388026	3.91872
arl13b	0.0106131	0.391749	0.901076	1.12131	0.260041	0.525215
pqlc3	0.398888	0.366609	0.036699	0.431552	0.150413	1.46052
rock2a	1.52698	4.98187	4.16891	4.96715	5.40882	8.63926
arg2	3.53779	6.06698	0.493325	1.25933	0.951762	1.21712
vti1b	0.439761	0.962923	0.295869	0.934956	0.817062	1.45749
rdh12	0.0720031	0.482097	6.69594	0.972479	6.44367	2.50832
zfyve26	0.490153	0.899602	0.779207	1.00258	4.08267	2.30122
nsun3	0	0.108368	0.685699	2.92348	4.6829	1.02464
si:ch211-10a23.2	0	0	0.263897	1.48172	0.0591171	2.03863
fbln5	0.0620227	0.124835	1.48802	4.5261	33.8858	11.6319
trip11	4.40388	10.4437	3.89092	6.09744	4.86073	7.40537
golga5	1.73132	6.21165	3.54925	3.99569	12.6235	4.5796
rtf1	5.71289	17.8378	1.10557	4.9769	13.5034	7.99734
ndufaf1	0.118751	1.08668	0.855324	2.01082	2.01174	4.30801
nusap1	18.0122	100.696	15.4387	45.979	87.434	77.4438
oip5	15.0392	4.26098	0.807086	16.6729	43.4401	19.1803
tmem39b	0.371184	3.16701	1.31214	4.00783	15.0847	32.9089
ccdc28b	0	0.0402139	0.6535	1.55584	0.0485206	2.8783
iqcc	0.355246	0.246886	0.151242	0.920479	3.94244	2.76283
dcdc2b	0.0178162	0.249966	0.0286315	1.26494	0.799004	8.7593
tmem234	0.0580072	0.212257	0.177418	0.561298	1.77068	0.223225
brf1a	0.855005	1.98448	1.47108	2.36192	6.19786	3.80618
cfl1l	1.60558	7.19277	0.476679	2.33421	13.6517	0.49862
rrbp1a	1.49533	9.10348	3.77114	9.40403	18.2093	5.80053
snx5	2.34922	5.29402	4.13692	6.79583	11.7372	5.61786
mgme1	1.44052	16.5364	3.22955	5.27139	8.98719	9.42185
zgc:163030	0.700104	2.46757	0.582508	1.63846	3.7499	0.372042
macrod2	5.60939	1.04772	0.812964	0.37963	0.0247075	0.318554
flrt3	1.58661	5.48002	1.2202	0.160163	0.0576374	0.297827
tasp1	0.379813	0.756445	0.860932	2.14908	1.16324	1.90685
ism1	0.0665816	1.04153	1.52165	0.240716	0.0833065	0.0299048
sptlc3	3.09995	4.1358	1.39759	1.99588	5.18569	2.42038
jag1b	0.197513	0.14588	1.5163	2.44063	0.211539	4.26396
slx4ip	2.94069	4.82798	0.298056	5.64492	4.49379	5.28271
mkks	0.771656	1.32194	1.80617	3.02094	5.2874	2.6531
ncoa4	13.0012	52.637	38.2926	17.9044	73.6111	40.2568
memo1	3.71248	15.877	12.3415	16.7776	28.7327	29.8943
yipf3	1.73164	3.06673	4.45006	13.3965	11.1071	11.2899
erlec1	0.469583	0.524872	0.44384	0.739083	1.82337	0.76045
erlec1	0.308164	0.524872	0.33288	0.545514	1.51339	0.629338
agpat4	3.48702	7.27303	1.74537	2.62114	6.08646	1.28263
kcnk1b	1.16927	3.05306	4.29149	1.5915	1.71028	3.43449
tacc3	21.1221	16.1665	14.2383	41.1441	102.287	54.6811
mycla	38.8161	70.8932	1.68035	6.03696	70.8678	21.3239
mfsd2aa	0.862719	1.38237	1.95652	1.62667	22.6996	1.7821
si:ch211-67f13.7	0.0301273	0.100751	0.677266	6.80213	15.9903	4.88938
lgmn	7.15497	11.7052	2.96656	3.37814	6.97373	4.18964
med6	6.19766	11.9349	4.31907	5.83416	6.21148	10.2025
slc8a3	0.00996898	0.0223038	0.251829	1.05157	0.158415	1.91717
actn1	0.675471	1.65407	6.4347	9.78407	5.24768	14.7816
dcaf5	8.46998	15.8587	12.8175	16.5746	10.7036	20.7124
pacs2	0.836494	1.35273	2.46457	2.17761	0.860656	5.20413
srsf5a	30.9396	197.795	11.3	30.2147	14.1235	56.2121
synj2bp	17.1977	8.28705	1.15998	0.797119	4.41786	1.29397
gmfb	0.790529	4.34479	0.662387	1.88349	5.62167	2.05503
cnih1	2.496	5.31206	9.97549	1.75932	9.36409	2.62235
cdkn3	0	0.177694	0.200136	0.357688	1.41495	5.13208
l2hgdh	1.8273	2.41472	3.05291	5.52103	5.40577	3.48299
atp5s	0.239869	0.53386	0.935568	1.53544	2.88921	1.76464
cdkl1	0.0428025	0.16725	2.2248	1.56619	0.136173	1.79198
map4k5	5.67669	13.6006	11.1256	11.3053	18.2482	10.2972
atl1	0.098838	0.0631348	2.21609	7.86245	3.9223	6.77693
sav1	1.97497	6.06102	12.8603	13.3519	19.2888	9.24901
pygl	3.44093	5.51864	1.24417	2.14191	113.864	1.90943
trim9	0.132556	0.621129	0.440444	1.62324	14.9618	1.76071
tmx1	1.61524	4.72896	3.73368	6.24067	5.46731	4.66576
frmd6	2.61797	10.2951	2.49279	4.99921	5.21746	2.72431
degs1	2.3241	10.0422	8.75202	24.6799	0.904091	25.3913
esr2b	0	0.0123112	1.2643	0.497028	0.189047	0.856902
ppp2r5eb	1.86472	7.6207	14.3161	12.8201	29.5689	19.928
wdr89	0.282365	0.555803	0.202392	0.819266	0.957002	1.23993
snapc1b	1.46145	8.9835	2.26085	3.03458	25.813	9.15402
zgc:123068	0	0.376192	0.128436	1.69083	1.14157	10.7776
zgc:152791	0	0	0.24184	0	0.13123	4.37903
si:dkey-188i13.10	0	0	0	0.496921	3.24532	19.9615
si:dkey-188i13.11	0	0.373003	0	0.610972	3.46295	0
arl6	0.116767	0.488193	0.326896	0.290604	0.420402	1.08621
dnph1	0.0616751	0.478517	0	0.670188	1.74286	0
mea1	0.296857	0.535235	1.92392	1.17407	2.86256	1.79448
nvl	2.02341	3.02152	1.62054	3.65624	14.062	4.24337
ppp2r5d	2.83878	8.69129	7.35054	10.3942	24.5497	12.4336
lmbrd1	0.632573	1.45784	0.678797	2.00367	7.74786	4.22436
kctd12.2	0	0	4.19599	1.91428	0.943522	1.66664
zgc:153049	0.140253	0.531761	0.0893413	0.974464	4.31526	4.83776
ppp4r3b	0.673768	17.1801	2.14646	1.8065	5.11977	1.39947
fam135a	4.3932	6.41369	3.95526	10.3935	44.0588	12.68
zgc:172136	0.154103	0.307781	1.77331	2.62901	0.499625	1.7138
lmo7b	2.36937	10.5578	1.56372	2.52073	31.2326	4.41785
sft2d1	0.176056	0.118131	0.193112	0.391218	0.562967	1.01955
zgc:171482	0.0272925	0.0304387	1.47332	0.574521	0	0
zgc:123010	1.37986	2.76849	2.42556	2.30995	7.88579	2.71931
slc25a28	1.75959	2.2365	0.580794	3.54095	7.20023	6.56065
nkx2.3	0	0.327241	0	1.43454	0.115272	0.0411819
got1	4.45066	7.05679	4.88496	8.98751	16.7422	15.8286
slc25a28	1.52897	1.99755	0.694427	3.27866	6.63917	6.06522
klf12a	0.129772	0.116076	0.370513	0.836791	5.8988	5.49373
hps1	0.488025	0.631816	3.04764	6.27014	6.99241	4.47574
morn4	1.86224	0.985793	1.98228	2.40299	5.70183	2.14419
prkg1a	0.45648	1.17033	1.67879	0.461604	0.150882	3.48571
pde10a	0.148503	1.34009	1.85315	0.621791	0.314569	2.74187
pcdh15a	0	0.332597	1.0365	0.929351	0.157142	1.28311
pibf1	2.22277	3.06648	1.35691	1.209	6.36646	1.67196
cisd1	0.34773	0.317941	0.0240053	0.456187	1.06476	0.481635
polr1b	1.62678	15.4265	4.90304	12.2655	22.3436	16.1675
nanp	0.451597	0.220314	2.56381	0.210205	0.994159	11.102
slitrk6	0.00743934	0.199819	2.08088	0.902529	0.0721192	2.98545
slit1a	0.0285749	0.266623	1.59691	5.11585	1.0065	13.0681
opn3	0	0	0.858557	2.92082	0.0739796	4.57646
kmo	0.185162	0.413872	0.0702045	0.389309	3.80628	2.7906
ide	25.2623	41.5105	6.94158	10.2636	83.5967	28.4296
5-Mar	0.0939368	0.419341	0.771404	2.70686	4.27571	5.97645
cpeb3	0	0.0362488	2.36854	0.390512	2.43161	1.30977
c1d	3.28826	10.7637	0.547354	2.01862	11.3333	2.85218
gpalpp1	0.235045	2.07807	1.4788	1.56952	0.841993	1.13521
mlh1	0.572907	0.88803	2.89622	6.26649	9.24908	9.03349
lrrfip2	1.80822	1.88445	1.62243	1.9274	9.88563	3.97149
gtf2f2a	2.42668	4.03449	0.927854	2.40893	1.76217	5.39461
mrpl14	1.40121	4.72867	2.67304	5.16122	12.1947	36.4744
capn1a	3.54855	3.08009	6.58684	4.06414	5.49135	4.12097
capn2a	0.175178	0.727544	1.89577	1.49242	1.18815	2.84527
tpt1	47.9145	68.9783	59.8578	68.4819	397.457	131.937
cdh23	0.0664942	0.358082	0.617708	1.59843	0.295676	2.80931
mcu	73.6606	22.3734	1.58641	1.21514	4.81834	4.7811
zgc:153073	0.0773261	0.0518511	2.34577	0.520302	0.0770786	0.470816
eif3s6ip	7.7484	36.0792	47.5014	92.3168	184.427	155.412
dact2	15.2508	31.4694	1.8527	5.03794	2.7201	8.04068
fam160b1	2.60527	4.41248	1.82062	1.8352	5.1206	5.32441
zfyve21	1.08338	2.01545	0.598045	0.800732	3.34587	4.45156
zfand3	13.9866	12.6299	43.381	21.1267	34.0666	59.8385
btbd9	1.78204	1.57843	1.40456	3.80447	13.7329	6.08334
glo1	1.65173	3.60897	5.92628	7.98281	8.25578	13.3233
LOC100002333	0.462978	0.809803	1.79283	0.579814	1.65629	1.59e-05
si:dkeyp-2e4.6	0.924657	0.728933	0.875627	0.49456	4.58144	1.45991
si:dkeyp-2e4.3	1.5159	6.5114	1.04396	0.898	1.79289	0.995476
LOC100149164	2.91881	4.5518	2.019	0.303165	3.02471	0.259329
zbtb8os	0.152832	0.306634	0.245837	0.496238	0.724	1.1418
micu1	1.43272	2.11236	7.07132	3.50677	4.27192	2.05395
khdrbs1a	19.9603	78.1012	29.1045	30.4158	76.9425	44.9156
chp1	1.04947	3.93704	3.41409	3.98953	10.4817	5.64809
runx3	0.0376721	0.00527264	1.02271	0.280986	0.0508817	0.696361
syf2	10.6915	30.6451	11.2999	6.76617	6.28393	3.16729
rsrp1	3.22111	5.56881	1.51186	3.26462	22.8248	2.30354
zgc:158387	3.48406	1.42478	0.361934	3.48551	3.80526	6.29355
tmem50a	1.66662	4.74794	2.21436	1.88292	19.8741	3.07904
tmem57b	7.13164	22.8938	24.7446	15.4495	11.0982	29.3157
ldlrap1b	1.26493	2.52286	2.22275	2.41587	0.757457	3.25298
ldlrap1b	0.827911	0.918104	1.93294	1.11672	0.870374	2.04292
nolc1	21.4662	132.34	16.8912	212.254	270.618	396.458
olig4	0.0974916	0.181053	0.0526808	1.54997	0.559936	1.22063
bsdc1	1.70698	2.67075	1.17713	5.24013	4.17723	4.00228
mrps6	1.41621	1.04702	0.321277	3.50086	6.33666	1.55826
marcksl1a	8.15495	54.6078	2.47172	0.183466	0.0954627	0.0684123
psap	22.1861	46.2646	32.1614	11.8416	85.9527	14.9806
fgfr2	0.124085	0.479827	2.24199	1.51417	0.0339639	3.7869
abcg2c	0.596426	2.61919	2.76539	7.24575	16.3473	6.3104
ate1	0.750153	4.98623	24.6139	10.1515	9.05426	22.0941
slc29a1a	6.23627	7.5751	4.25883	13.4578	23.516	10.6663
fbxo5	9.26904	5.67751	0.315641	1.56195	11.4932	2.66723
bcl2l11	0	0.0979724	1.66287	0.909862	0.148415	2.75312
lhcgr	0	0	0.164634	0.46551	0.024623	2.62978
fbxo11a	4.49698	12.9354	6.21588	7.18108	17.046	11.3848
msh6	5.19087	6.65396	5.50128	44.0381	55.5702	79.5911
ntpcr	0.0661776	0.0492492	0.240199	0.269508	1.20995	2.09181
disc1	0.61611	1.58439	3.76061	1.19659	0.863214	1.65145
tsnax	0.137405	1.5345	2.48047	6.88816	2.82968	2.88004
irf2bp2a	1.48411	10.9336	4.65034	5.41653	18.844	7.59128
arid4b	1.17031	1.83298	1.53289	23.8851	19.8907	36.9166
kctd15b	0.409489	1.55851	1.22504	0.86028	0.0455053	1.99599
ggps1	1.18635	4.663	1.39486	4.47547	9.4962	5.21553
b3galnt2	0.0846744	0.0236341	0.754757	0.825731	2.50319	2.58002
b3galnt2	0	0	0	0.420842	3.48488	4.92275
eif2ak2	0.014948	0.0334144	1.26722	0.663688	0.260279	0.855396
cox5b2	0	0	3.228	10.7844	0.304946	16.5167
LOC101887113	0.161523	0.107992	1.51751	2.71529	1.19801	8.12532
dntt	0.26592	0.0736133	3.49377	0.823521	0.504371	5.38568
meis1b	0.0269419	0.0602407	4.84692	0.579797	0.416696	4.60669
dntt	0	0	0	0	1.33547	2.08579
tp53bp2a	7.39877	11.9991	8.71445	7.71537	15.4093	18.9981
gpib	0.0161046	0.0899815	7.51743	4.07014	0.563125	7.68488
gab1	6.46373	7.07202	13.411	16.5562	7.83927	35.5757
wtip	0.126667	0.636986	0.553142	1.65667	0.454343	2.44093
sdr42e1	0.10841	0.38349	3.01694	8.65365	1.45416	17.8257
prtga	0.881943	4.52411	5.52291	8.2281	5.87156	18.2961
pygo1	0.0253629	3.33896	1.55862	1.28126	0.75307	0.606844
dyx1c1	0.371587	0.440636	0.21774	0.99605	2.70718	3.01673
ccpg1	0.0758978	1.67732	1.04073	0.750234	0.119827	3.88852
ss18l2	0.337998	0.919813	0.99439	4.87256	1.42062	7.29981
lsm14ab	5.07219	9.68845	6.95465	13.2718	23.3802	37.055
sncb	0.180891	0	2.45715	5.17158	0.151783	4.41351
lycat	0.465136	0.581167	0.185505	0.769133	1.69395	0.999589
klc1b	0.161015	1.07754	0.170125	0.298716	4.52796	0.793534
tmem254	0.453547	1.59806	0.239927	0.990031	5.62515	1.22493
klc1b	1.44738	3.51149	5.69927	1.24932	30.5131	6.13374
srfb	0.395147	0.0548754	0.429656	1.03785	0.0698841	0.779797
lbh	0.426018	6.15513	0	0	8.43618	0.0928399
vox	146.602	272.154	0	0	0	2.67659
vent	0.486421	2.05637	0.0403776	0.0631261	0.165392	0.235751
cutc	0.119847	0.1336	0.288471	1.97999	0.550735	0.558647
hhip	0.426214	1.22081	3.60167	6.12468	1.35413	19.1182
spred2b	0.52414	4.18184	1.89513	0.9961	0.58009	21.5615
smad1	0.616549	1.01949	34.1318	16.409	2.83335	9.01415
actr2b	0.561917	1.99006	1.15068	2.79282	0.691516	1.83878
phf10	2.52802	18.7617	12.9123	9.48265	16.2155	12.0793
mmaa	0.784878	0.834927	0.631282	1.4714	4.33351	0.911586
zgc:152968	0.630728	1.32424	0.363213	1.78848	38.5869	1.72312
dld	0.306449	12.8533	0.37562	0.4242	0.191844	0.461934
fam120b	1.11409	0.942301	2.96409	2.16854	5.00142	0.61941
cox15	0.280877	1.27701	3.00398	10.6085	17.9133	13.6078
ppm1g	4.02513	11.028	0.553949	3.3821	24.5439	8.79815
apmap	1.59632	4.47751	0.460915	2.22773	17.295	1.71755
lsm6	1.05403	1.45124	0	1.27949	2.04147	0.967903
csmd1a	0	0	1.94832	0.289693	0.153905	1.22979
nrxn1b	0.0145675	0.0163141	0.492757	1.28874	0.0520168	1.79179
csmd1a	0	0	2.55796	0.441937	0.512841	8.01761
agpat5	1.99172	5.15922	2.42257	9.049	17.1162	13.2837
tuba4l	4.64842	3.74713	1.67822	5.73783	451.933	3.71273
h2afy2	0.0462122	0.0688621	4.97558	14.9343	1.17055	17.2932
tmem184c	0.580496	1.4828	2.04131	1.02364	1.20802	3.41478
prmt9	0.589228	1.0545	0.750278	2.93853	9.08542	4.29931
h2afy2	0.0308081	0.103293	1.00446	1.98013	0.230272	0.661942
arhgap10	0.937967	2.52987	2.3063	6.76105	14.192	12.6354
nr3c2	0	0	0.801459	1.17446	0.0399742	2.05099
pitx3	0.166556	0	0	0.100362	1.22957	0.957565
exoc3l4	0.242651	0.78951	0.822704	2.00535	0.189444	0.331765
polh	0.825204	2.40711	3.6116	0.954403	3.73654	0.552653
blzf1	2.74694	3.92948	0.972016	2.85804	17.5525	5.58888
rtn4b	0.783039	4.77945	0.173514	1.14922	2.64662	1.84877
aifm2	0.0415945	0.162547	0.482905	2.83668	1.42607	4.27065
rn7sk	38.5019	132.445	8159.68	1126.33	382.013	4026.21
ninl	0.0987868	0.91722	6.79118	2.35851	1.31145	0.990704
gsta.2	0	0.892318	0	0.167933	0	3.58145
gsta.1	2.5407	2.95498	2.98826	1.83472	1.38515	5.71489
dclk2a	0.0676747	0.0126107	2.08189	2.70711	2.01967	3.47779
zgc:163080	0.275887	0.606992	3.56964	2.16524	6.05647	16.5823
ppp4r3b	2.06289	7.69397	3.59654	4.18079	11.6823	7.5051
hells	2.53586	5.34291	6.2409	18.5709	21.6675	25.0169
atl2	3.08295	4.70397	3.27082	7.47133	15.673	5.35976
galm	0.280843	0.966411	2.12256	2.00841	5.63972	8.9533
epas1b	3.0868	1.77316	3.15406	3.51	7.1336	1.15193
pcsk2	0.0317776	0.0177558	0.700025	0.0382229	2.35941	0
socs5b	1.03491	6.15791	9.27912	11.8791	15.6348	46.1142
mcfd2	2.31911	2.40998	1.11248	0.274515	4.3426	2.05319
calm2a	11.9822	14.5857	9.16307	6.97029	66.0839	8.9601
si:ch211-15e22.3	0.120948	0.347469	0.89721	1.35561	0.0650008	1.4926
epcam	37.8453	26.8952	2.32799	0.957432	154.199	0.143034
thada	2.45595	1.23165	5.99296	5.19631	32.5886	28.4435
trmt10c	3.7536	6.10255	2.39284	3.33906	13.5574	0.524453
galnt7	0.994413	3.57549	0.678962	2.47855	2.75526	2.56134
hmgb2a	10.0518	40.9396	8.36878	4.46974	9.77588	6.38617
mrps26	0.843533	0.758699	0.777408	1.01061	2.40487	1.51026
si:dkey-33c12.3	0.0907159	0.0225507	0.314662	0.454089	0.123256	1.01398
si:dkey-33c12.4	1.38692	7.42065	3.37675	3.30074	12.1534	6.56048
fbxo8	0.824622	1.64649	2.57504	1.14436	3.3474	6.31982
cep44	0.0414364	0.602188	0.0416406	0.13222	0.598865	1.52667
txnl4b	3.67607	3.28418	1.35905	1.07452	6.83826	0.963249
LOC798231	0.595598	1.10811	0	0.754621	0.422076	0.120682
pomk	0.643901	0.314575	1.86404	0.636039	3.05873	1.89789
wdr32	4.1739	4.26476	0.752267	1.85498	5.02629	4.31589
gpm6ab	0.180849	0	0.700311	0.539158	0.0628667	4.4206
wdr17	0	0.0129884	0.483888	1.60608	0.0139811	5.65805
gtf2a1l	0.725996	0.945811	0.0622833	0.0735603	9.14691	0.0731668
asb5b	0.167399	0.0467261	3.79165	11.4201	0.611408	40.4353
spcs3	1.57722	2.8125	1.01019	3.09116	29.0132	1.24854
sfxn4	2.47053	1.72549	1.33633	1.22412	5.50635	0.49921
prdx3	3.04846	7.27484	1.68165	13.7659	26.6376	16.2403
vegfc	0	0	0.807556	1.80138	0.0803963	2.39644
tm9sf3	1.56269	7.48549	2.79306	8.48173	18.8206	11.7881
si:ch73-41e3.7	0.173663	0.0322712	0.9714	0.251957	12.5692	0.860982
ninl	3.23438	21.4946	3.94116	3.09581	43.4189	6.47682
gins1	3.97798	11.0718	1.02128	2.49211	4.71113	2.48388
rnaset2	0.127556	0.463265	0.460344	1.24678	1.77114	1.05786
cfap36	0.0520328	0.348263	0.328797	1.25226	0.336659	1.63101
zgc:153720	0.0220236	0	3.35688	7.02215	0.0280893	18.8744
six3a	0.147645	0.384951	5.16918	5.1766	1.08695	13.5781
tenm3	0.340377	0.53442	5.15989	5.22093	1.33741	9.45855
mrpl16	0.383297	0.313582	1.00736	2.331	3.00396	1.69399
pno1	2.7087	11.1136	2.86745	7.66796	21.0323	7.83498
tmem107	0.471339	5.93487	0.47745	0.919203	3.21689	0.619497
dctd	1.81919	2.13205	0.177332	1.66984	2.3844	0.415471
irf2a	1.92761	3.08446	0.3629	1.33755	3.15342	0.637337
tmem134	0.498489	2.49215	1.98616	0.978777	2.48472	4.38243
ing2	13.7273	30.4649	9.81974	20.7053	27.5089	15.851
aip	1.09894	9.20561	10.1346	8.10722	24.3313	15.3468
cdk2ap2	17.6201	37.9958	11.2502	20.2483	96.7092	88.4429
lgi2b	0	0	0.0288004	0.726991	0	7.08187
ccdc149b	0.610682	1.74074	2.56343	3.9793	4.45112	11.5339
zgc:152658	0	0	0.662472	0.323398	0	6.95767
faah2a	0.128246	0.401499	6.51	14.2212	3.64146	23.6913
zgc:56493	13.3436	11.8978	8.23811	9.62956	35.7147	12.9531
mrpl39	0.92913	1.73644	6.81783	7.1703	24.4991	10.0846
scoca	0.575898	1.36708	4.87833	5.61464	4.38935	5.25735
clgn	0.369141	1.30759	1.34226	6.78623	4.69235	3.16842
naa15b	16.7463	29.8263	9.46888	12.3669	53.0675	15.564
zbtb49	0.0749043	0.167146	0.471379	0.921978	1.31963	0.413125
fam199x	3.11661	3.47993	6.67349	5.20102	2.22649	16.0086
commd5	0.121992	0.169973	0.0980881	1.3328	2.04622	0.797317
cysltr1	0.0215025	0	0	0.891935	0.547468	1.09624
nup62l	3.40815	22.9672	5.83717	10.3942	20.1822	12.8567
slc16a2	0	0.596335	1.56081	0	0	0
atrx	2.21262	10.2985	4.46901	12.1903	6.16786	15.8086
zdhhc15b	0.0586096	0	0.701279	1.43721	1.81638	1.16364
htra3a	0	0	0	0.126379	0.0331123	1.9823
slc16a2	0	0.224614	1.40366	0.186767	0.309358	0.140968
glod5	0	0.0511119	0.236473	1.31607	0.128355	4.76015
slc16a2	0	0.0816398	1.71985	0.31112	0.231167	0
irg1l	0.0313934	0	0.071489	1.92487	0.645943	1.09697
si:ch211-153b23.4	0	0	0	0.342033	0.434917	2.69834
arl9	2.83202	2.22934	0.883314	1.34247	3.47132	0.411581
znf711	4.45437	40.1023	19.7525	27.2485	13.9508	49.2115
zgc:66447	0.150317	2.25004	3.19751	2.28395	6.12546	5.90071
prps1b	11.55	2.89858	3.88342	5.65097	4.35869	7.77405
kctd12b	0.121659	0.39292	1.91327	3.55591	0.970249	3.32297
hspa9	6.53901	18.1265	7.48634	29.1711	34.0444	23.462
rhogd	0.452003	0.858848	0.630279	0.604325	1.30703	2.68301
hdac3	0.833433	3.69284	1.75692	5.66044	9.54908	7.47732
adad1	0.305116	2.03348	9.23486	39.2294	19.139	43.3483
magt1	1.26955	0.540065	1.08909	2.84212	4.05924	4.02103
thoc2	6.94883	16.8283	5.33508	13.1443	22.7442	15.9617
hmx1	0	0.24296	0	0.112999	0.0604449	1.27164
prp19	13.7882	29.601	3.49482	13.6161	47.6397	15.7222
canx	4.76352	12.9034	16.1904	18.8072	25.0245	14.4268
mgat4b	2.67106	1.98537	3.61602	1.41057	3.4597	0.830026
trpc7b	0.0592399	0.0165533	0.784293	0.302018	1.23352	2.09147
tmem128	0.592721	1.48675	1.42482	2.69523	4.62479	4.91337
sqstm1	1.89297	2.23983	4.68872	5.43424	13.0225	12.3497
zgc:123335	0.235039	0.918091	0.147064	1.12388	2.68235	2.45285
tcirg1b	1.52709	3.25813	1.20286	1.21105	19.8015	2.60611
limch1b	0.167109	0.856157	1.2232	0.831526	3.86545	4.08381
rtn4rl2b	0	0.0496494	0.450035	2.60957	0.170318	0.527482
lyar	0.452644	4.87063	1.18059	3.15971	6.63012	4.81958
lrpap1	1.55505	1.02631	1.52377	2.00753	6.38854	4.79185
spon2b	0.0248997	0	0	0.367716	2.43884	0.366146
fgfrl1a	0	0.0120633	5.99598	13.526	0.449507	14.2077
selt2	0.582108	2.70558	2.39396	4.23173	3.50357	1.73061
rab33a	3.29937	0.726719	3.75992	6.61826	1.41348	4.61181
rgs12b	0.800524	3.15043	3.62515	4.81639	2.58779	9.63429
htt	2.59393	5.18455	4.99448	7.38687	9.39605	12.3465
spry2	0.123612	1.44012	0.432139	0.874745	0.576522	0.477205
pcdh2g6	0	0.0586568	3.49278	0.876772	0.102172	0.194069
rraga	4.04256	8.84919	5.71898	4.44661	11.139	7.63768
si:ch211-89o9.4	0.0600472	0.0665768	0	0.568381	2.04032	0
paip2b	4.17172	8.83612	0.716768	0.779904	3.40166	0.499802
fut11	0.990974	1.25762	2.0356	2.84931	9.35923	0.858478
znf185	0.0395951	0.14179	1.16787	0.17743	0.595941	0.458544
nsdhl	3.18475	0.869471	2.86069	5.02158	6.88929	2.76417
acrc	4.57275	7.86762	6.1235	42.9802	97.4388	50.3763
ogt.1	6.5006	11.503	14.702	19.9588	26.3367	43.0737
slbp	13.5052	69.9695	1.55873	5.79403	12.7404	12.3885
zgc:158852	9.53659	2.80106	0.100501	0.225109	4.97419	1.01662
gpc2	0.960617	1.57472	0.853063	0.920121	4.35456	3.82181
neurl1b	1.4147	1.33397	11.1582	3.1133	3.3537	26.4324
dusp1	7.99446	13.7815	10.737	4.82976	40.2494	7.40484
ergic1	0.987294	0.542472	2.17822	3.1046	5.00138	11.5821
flt4	0.154659	0.548208	1.90939	5.07305	12.8177	1.17135
trim105	1.14154	2.35259	2.93554	1.63561	6.07421	1.32069
mogs	3.8204	3.91836	12.0815	12.1233	11.3412	11.9356
prelid1a	1.39537	3.1647	3.37761	4.81782	21.9312	13.9786
mxd3	4.13422	2.16978	0.299962	2.24046	4.30012	2.69803
rnf103	3.55259	7.44672	8.37381	5.43871	21.3668	8.90331
immt	4.82895	24.0903	20.8477	34.4716	73.6634	53.3231
ptcd3	0.889677	3.38164	1.8354	4.66631	18.5755	11.3427
mcm7	11.3125	39.1048	12.29	32.7164	82.0865	47.3569
etf1a	0.0175113	0	0.642436	0.296089	0	2.11286
fmr1	1.14097	6.5982	3.60824	3.21142	3.51686	3.92042
fbxw11a	6.60866	6.3024	6.85344	8.30758	69.9417	7.63776
rnf24	0	0.893528	6.85337	1.33717	0.253291	5.36823
fgf18a	0.406802	0.0750544	0.768116	2.2478	1.03448	2.68637
ids	0.519787	0.334444	0.93277	1.28787	4.02735	0.846871
zgc:66433	0.647784	1.07527	0.9638	2.8708	13.8309	2.44791
rnf20	1.68597	20.6724	9.87307	10.0513	11.9337	8.96745
aldob	37.3634	60.9769	24.1866	33.5579	1.22992	59.6798
maea	4.75715	9.88783	4.41403	2.79527	16.0605	14.0834
zgc:136929	2.01347	0.693719	2.40812	4.07126	10.344	5.60692
si:ch211-175m2.5	0.883082	0.0923278	0.394814	0.512977	6.86028	1.8911
egr1	1.10225	0.046442	7.98403	0.278602	0.0264086	0.45352
reep2	13.728	91.0067	9.68098	3.26424	24.8252	14.2064
and4	0.428606	0.895468	0	0.760357	11.1606	0
ndufs8b	4.42708	0.313058	0.345425	10.7021	61.1431	74.6001
ran	109.883	217.385	151.059	186.171	480.265	374.337
stx3a	0.655072	0.336238	1.21876	0.620401	6.00349	1.30791
ctbp1	13.3481	45.2017	22.4747	32.4842	149.254	32.6531
zgc:56197	2.50585	4.51169	1.52193	17.307	36.6968	31.692
zgc:113229	0	0.332488	0.106893	1.18741	0.509459	1.13736
ssrp1a	5.91613	24.6831	15.4396	30.4949	38.1735	27.3104
slc43a1a	5.72435	16.9336	3.02718	6.44846	34.7972	7.76707
med19a	2.6263	5.88918	1.80764	11.8616	34.2948	16.778
tmx2a	0.44697	0.186915	0	0.0692986	1.34697	0.0517889
ccng1	52.1283	54.5558	32.1685	71.1809	225.79	73.6702
nudcd2	0.385828	1.14437	4.27942	6.13944	7.0937	7.96553
gabra6a	0	0.303338	2.60964	0.804185	0.549387	12.1355
gabrb2	0.532231	0.0731257	0.166111	2.05522	0.569444	5.50955
atp7a	0.671302	2.89731	3.20981	3.44334	4.24862	3.82458
gdf9	0.529993	2.40247	0.267215	0.617972	23.4918	1.78913
nudt22	0.662479	0.462312	1.31345	3.30199	1.6556	1.84295
smyd5	2.19558	2.56327	0.46197	3.5899	9.42552	3.07596
ndfip2	0.0107301	0.174189	1.19148	0.458963	0.342141	2.26272
hs3st1	0.414995	0.969547	0.837734	3.73419	4.43984	4.15994
med12	3.33612	13.4399	24.0088	22.5764	24.2727	24.8002
hspa4b	2.1768	13.8025	5.97874	22.5813	40.8902	34.2704
gnpda1	0.648358	1.97665	0.501155	2.58084	3.64043	1.35212
ndfip1	1.6444	1.75803	1.67686	7.22108	32.0189	17.585
nr3c1	1.64475	3.06529	7.01377	9.60496	3.45708	11.6375
kif3a	0.607724	1.27894	2.9117	3.79987	2.47064	2.76482
msx2a	0.0765159	0	0.361903	1.16318	0.131772	0.704416
cpeb4	15.2603	17.9256	9.25766	12.0885	28.3108	15.9702
stc2a	0	0.0967225	17.9249	15.2857	2.34416	4.1316
nkx2.5	0	0	1.2881	0.507854	0.456491	0.13773
dpf2l	1.78581	4.36981	0.721344	1.39741	10.2863	1.88139
hnrnpa0a	1.36936	4.03184	4.34899	17.0724	2.46676	14.6856
fam13b	0.721794	1.49646	3.6714	8.01353	3.87371	6.09151
slit3	0.00460405	0	3.52183	2.10029	0.0663065	5.45321
pde6a	0.0192211	0.0322549	2.75256	3.94904	0.539724	4.08254
LOC556124	1.94751	8.40728	4.55974	4.95527	10.9861	6.03286
matr3l	3.03911	14.1885	9.12252	14.5498	23.1327	20.2778
aurkb	2.4141	13.0477	0.815256	4.76136	22.9123	1.79253
thoc3	5.22984	5.15425	0.578261	5.29104	10.4605	3.15089
slc25a48	0.0208769	0	0.323268	0.178007	1.2198	0.0379464
ctnna2	1.126	3.99626	8.56777	6.64326	1.36952	8.42699
glra1	0	0.173628	4.30924	2.38208	0.466581	1.65357
g3bp1	35.7855	172.051	7.26391	20.108	123.688	26.2232
sparc	0.282248	0	3.84462	0.114003	0.0237251	0
gm2a	2.53629	2.2214	0.824435	4.03075	13.53	8.45023
emx3	0.426494	0.509353	0.244913	0.114102	0.360649	2.33216
b4galt7	0.959478	1.36163	2.34435	7.26374	5.66926	4.53047
pimr212	0	0	2.27522	2.90051	1.11795	7.22132
tmed9	4.07315	7.46763	7.37044	3.64621	26.8733	2.21013
lman2	7.08294	4.84159	3.12344	9.6208	22.4593	6.52758
wdr1	4.12441	7.2128	4.15904	1.58995	5.71339	0.479605
gpr137bb	0.178841	0.163508	0.816247	0.763389	2.2346	1.22549
syvn1	12.4503	9.48782	6.47406	11.0979	31.0084	11.506
smad5	15.637	23.5959	4.29533	19.3954	91.5107	26.9924
tgfbi	0.097202	0.0108741	5.90208	30.5337	0.344272	18.5094
neurog1	0.424177	0.0262991	1.36427	0.0578039	1.1485	0.302081
polr2gl	9.76597	8.08992	0.962485	4.07653	8.08985	4.4729
eef1g	21.9916	20.6414	10.3407	36.1554	122.43	73.0688
tsc22d3	2.21222	2.7454	4.73635	2.70415	2.81406	3.07631
tuba8l2	0.138002	0.264195	1.27641	3.04077	1.19698	9.07256
nek12	0.0327706	0.201399	0.2494	1.67733	0.389165	4.85374
pin4	2.67783	9.359	1.85781	6.57305	8.31179	1.82171
acsl4a	0.909842	2.64238	0.642238	2.5335	8.53104	3.2818
nxt2	0.425464	0.276404	0.407196	2.27838	7.51624	2.32075
psmd10	5.48061	2.38047	0.506934	10.3503	16.7532	6.96598
xiap	0.946202	3.20543	2.99262	5.98922	15.3469	5.36834
zgc:113364	0	0.0823713	2.55154	2.17878	0.665275	3.07321
[truncated: 9,007 more rows]

## Sheet: sex transition RNA-seq
Table S2 Transcriptome data summary for zebrafish germ cell and sex transition samples
Note: Transcriptome data summary for zebrafish sex transition samples.
Stage	Replecate	Mapping rate	Raw reads	Uniquely mapped reads	No. of genes (FPKM>0)	No. of genes (FPKM>1)
ovary	rep1	0.8795	44668911	36149110	13240	8813
	rep2	0.8787	34782244	27164639	13162	8936
	rep3	0.8943	34416478	28023862	13193	8947
1 month	rep1	0.8551	44809611	34551371	13251	8433
	rep2	0.8791	36349955	29108462	13242	8785
	rep3	0.8889	36108487	29157364	13579	9487
2 months	rep1	0.8589	38836396	30266815	13152	8431
	rep2	0.8542	35474793	26310855	13282	8671
3 months	rep1	0.9237	31433251	27254379	14291	11267
	rep2	0.911	36990018	26505465	14067	10852
sr testis	rep1	0.9129	48052504	36563697	14260	10430
	rep2	0.9121	29095589	25447656	14183	10706
	rep3	0.912	43315620	38839555	14274	10771
wt testis	rep1	0.913	44677798	37728755	14374	10829
	rep2	0.9156	42443069	36182050	14218	10636
