# Supplementary material for: The Role of DNA Methylation Reprogramming During Sex Determination and Transition in Zebrafish
Source: Genomics Proteomics Bioinformatics. 2021 Feb 19;19(1):48–63. doi: 10.1016/j.gpb.2020.10.004 (PMC8640932; doi:10.1016/j.gpb.2020.10.004)
Supplement: Supplementary Table S3 — GO terms for stage-specific genes in zebrafish germ cells [file mmc10.xlsx]

## Sheet: germ cells Zscore
Table S3 GO terms for stage-specific genes in zebrafish germ cells
Note: Gene expression z-scores in zebrafish germ cells.
Gene	Stage	4 hpf	6 hpf	36 hpf	9 dpf	35 dF	35 dM
nrarpa	6 hpf	-0.862844	1.47921	0.944066	-0.170217	-0.995809	-0.394409
cdc37l1	6 hpf	0.422923	1.07966	0.14872	-1.07961	0.787551	-1.35925
ugcg	6 hpf	-0.877017	1.18141	-0.928819	-0.361837	1.31628	-0.33001
cwc27	6 hpf	-1.42327	1.60955	-0.485103	-0.00219696	-0.0764285	0.377445
trim23	6 hpf	1.76053	0.169807	-0.499635	0.298959	-0.729139	-1.00052
galt	6 hpf	-0.875148	1.61035	-0.777347	-0.545651	0.825932	-0.238141
trappc13	6 hpf	0.617519	0.617123	-0.88728	-1.11768	1.36103	-0.590716
lmnb1	6 hpf	-0.413704	1.09361	-0.493824	-0.578437	1.41631	-1.02396
srsf9	6 hpf	-0.989563	1.43607	-0.648169	-0.816806	0.929076	0.0893923
drg1	6 hpf	-0.527554	1.86848	-0.95629	-0.538501	0.16109	-0.00722308
tdgf1	6 hpf	1.07174	1.44703	-0.732278	-0.78182	-0.272836	-0.731832
npm1a	6 hpf	-0.865254	1.07464	-1.2563	-0.139937	1.22363	-0.0367764
zgc:158234	6 hpf	-1.34284	1.31037	-0.769057	-0.34515	0.809659	0.337012
vps36	6 hpf	-0.673179	1.65838	-0.202306	-0.644413	0.74648	-0.884966
ets2	6 hpf	-0.30336	2.03692	-0.397187	-0.426692	-0.403254	-0.506432
trim47	6 hpf	-1.69797	1.08367	0.429462	-0.234891	0.764329	-0.344599
htatsf1	6 hpf	-0.857967	1.59613	-0.987989	-0.559456	0.181397	0.627884
wdr74	6 hpf	-1.00274	1.15252	-1.24213	-0.0959047	0.142389	1.04587
mpzl1l	6 hpf	1.89636	-0.706256	-0.382452	0.150011	-0.106206	-0.851455
ddx56	6 hpf	-1.18206	1.09316	-0.538924	-0.333188	1.35929	-0.398267
atg101	6 hpf	1.36912	0.230047	-1.07675	-0.713022	0.92796	-0.737357
rabgef1	6 hpf	-0.796401	1.45419	-0.504907	-1.1317	0.833191	0.145631
tbl2	6 hpf	-0.927946	1.28087	-0.136753	-0.35842	1.15303	-1.01077
ska2	6 hpf	0.588733	1.63609	-0.939021	-0.794272	-0.659992	0.16846
c10h21orf59	6 hpf	-0.408321	2.03404	-0.532153	-0.343268	-0.29318	-0.457123
alg5	6 hpf	1.04723	1.30709	-0.815363	-0.972674	0.177077	-0.743353
zgc:110006	6 hpf	0.18777	1.19184	0.427797	0.628334	-1.21441	-1.22134
ucp2	6 hpf	0.839823	1.12631	-0.823407	-0.940313	0.748343	-0.950751
msi2a	6 hpf	-0.121867	1.54401	-1.29797	0.428071	-0.814977	0.262736
dcps	6 hpf	0.803923	1.49791	-0.860894	-0.858157	0.189549	-0.772326
kcnj1b	6 hpf	-0.602728	1.69015	0.778556	-0.577888	-0.571929	-0.716164
orai1b	6 hpf	-0.0246751	1.9541	-0.785062	-0.397197	-0.120918	-0.626245
fgfr1b	6 hpf	-0.447341	1.47054	-0.616509	-0.897683	1.06126	-0.570268
xrcc4	6 hpf	-0.618779	1.68928	-0.746992	-0.702625	0.755196	-0.376082
arrdc3b	6 hpf	-0.790215	1.5738	0.84773	-0.775443	-0.75389	-0.101983
ved	6 hpf	-0.269211	2.03636	-0.436134	-0.444107	-0.442804	-0.444107
sbno1	6 hpf	-0.358514	1.87493	-0.638301	-0.710655	0.379744	-0.547206
snx30	6 hpf	-0.033005	1.75483	0.142744	-1.28378	-0.0874497	-0.49334
hnrnpd	6 hpf	-1.51243	1.36329	-0.388159	-0.28749	0.0378697	0.78692
ubxn8	6 hpf	2.00485	-0.519363	-0.552316	-0.396074	-0.497317	-0.0397814
hvcn1	6 hpf	2.03042	-0.512071	-0.443548	-0.47475	-0.380713	-0.219339
zgc:114200	6 hpf	-0.278127	1.20401	-0.818835	-1.14585	1.2086	-0.169788
aplnrb	6 hpf	1.98419	0.0706699	-0.537487	-0.537487	-0.498485	-0.481396
psmd14	6 hpf	-0.617926	0.929806	-1.47941	-0.389859	1.09512	0.462271
gas8	6 hpf	-0.0995267	1.91066	-1.04513	-0.440712	-0.168019	-0.157273
stra6l	6 hpf	-0.684817	1.06982	-1.2814	-0.493416	0.177573	1.21224
tdrd7a	6 hpf	-0.188921	2.02058	-0.336241	-0.576898	-0.542462	-0.376061
rap1ab	6 hpf	-0.645209	1.0749	-1.4008	0.238589	1.12152	-0.388996
nansa	6 hpf	-1.07428	0.772325	-1.15929	1.02055	0.839561	-0.398868
dido1	6 hpf	-1.19121	1.06576	-0.941312	-0.309746	1.19609	0.180416
id1	6 hpf	1.23004	1.34957	-0.63049	-0.666679	-0.667148	-0.615296
thoc7	6 hpf	-0.158081	2.01841	-0.580693	-0.524492	-0.420043	-0.335103
ube2v1	6 hpf	-0.148475	0.715497	-1.34087	-0.926566	1.27674	0.423666
trib3	6 hpf	-0.576787	1.97272	-0.657568	0.0814582	-0.427644	-0.392175
fam83d	6 hpf	-1.15264	1.22874	-0.743526	-0.265344	-0.276364	1.20913
cxxc1b	6 hpf	-0.130578	1.57555	-1.18529	-0.838192	-0.046744	0.625253
tmem167b	6 hpf	-0.169723	1.90827	-0.626357	-0.61074	0.217585	-0.719039
utp3	6 hpf	-1.1035	1.44303	-0.899015	-0.358768	0.872291	0.0459571
elf2b	6 hpf	-1.30257	0.996798	-0.920315	-0.20198	1.16249	0.26558
alpl	6 hpf	-1.15888	1.30471	-0.0379677	-0.987911	0.983199	-0.103156
ephb2b	6 hpf	-1.30799	1.12806	-0.466901	0.378669	1.03388	-0.765724
zgc:162816	6 hpf	1.83313	-0.365935	-0.944588	-0.357644	0.40331	-0.568269
sarnp	6 hpf	0.111291	1.89454	-0.755892	-0.498909	0.00921366	-0.760243
rbpja	6 hpf	-0.48215	1.15142	-0.858908	-0.756035	-0.445123	1.3908
spoplb	6 hpf	-1.37577	1.30132	-1.00861	0.304773	0.408924	0.369356
cenpe	6 hpf	-0.473393	1.96903	-0.741278	-0.18837	-0.00582397	-0.560171
fam212aa	6 hpf	1.6577	0.834693	-0.643175	-0.592925	-0.650025	-0.606267
gata2a	6 hpf	-0.493467	2.03019	-0.41891	-0.461548	-0.45253	-0.203739
pi4k2b	6 hpf	0.00777076	0.784501	-1.62225	0.127527	1.21431	-0.511855
fam213b	6 hpf	-0.455924	1.61761	-1.06876	0.169266	0.565388	-0.827587
her2	6 hpf	-0.655368	1.93207	0.246179	-0.462106	-0.550761	-0.510014
rps23	6 hpf	1.94891	0.201104	-0.588991	-0.548427	-0.484551	-0.528046
il17rd	6 hpf	1.71913	0.538409	-0.789961	-0.44527	-0.0584628	-0.963843
sult6b1	6 hpf	0.780106	1.61221	-0.842757	-0.698007	-0.766497	-0.0850579
ralbb	6 hpf	-0.627577	1.62423	-0.57131	-0.327845	0.825718	-0.923217
eif4a3	6 hpf	-0.0294569	1.94175	-0.920487	-0.487604	-0.343089	-0.161118
strn	6 hpf	0.103152	0.926168	1.25654	-1.05455	-0.0314701	-1.19984
frg1	6 hpf	-0.630896	1.41098	-0.860323	-0.461337	1.14012	-0.598541
gadd45ba	6 hpf	-1.55771	1.27067	0.658896	0.434765	-0.330979	-0.47564
lsm4	6 hpf	-0.600277	1.17848	-1.19412	-0.432977	1.2618	-0.212909
bmp7a	6 hpf	0.310657	1.85505	-0.862609	-0.409007	-0.721991	-0.172101
fam114a1	6 hpf	-1.32153	1.31254	0.432183	0.42103	0.214448	-1.05866
klf3	6 hpf	-0.557957	2.00167	-0.18184	-0.14006	-0.568127	-0.553682
exosc9	6 hpf	-0.801033	1.28527	-1.18835	0.294519	0.954343	-0.544752
smc2	6 hpf	-0.443619	1.92462	-0.868487	-0.561111	0.0938922	-0.145295
tmem192	6 hpf	0.43251	1.55136	-1.09102	-0.428541	0.44771	-0.912024
apela	6 hpf	1.34587	1.23447	-0.648824	-0.63387	-0.648824	-0.648824
tma16	6 hpf	0.0431785	1.96119	-0.648194	-0.604546	-0.580447	-0.171186
mettl14	6 hpf	-0.224529	1.99087	-0.763556	-0.448176	-0.121858	-0.432756
snu13b	6 hpf	1.04164	1.16267	-1.37891	-0.681251	0.233951	-0.3781
gtf2e2	6 hpf	-0.200451	1.41372	-1.52041	-0.172744	0.742222	-0.26234
znf281b	6 hpf	-0.00694915	1.31815	-1.01118	-0.77476	1.11115	-0.636418
phf5a	6 hpf	1.65146	-0.237272	-1.20995	-0.762069	0.189291	0.368534
slc16a8	6 hpf	-0.562309	1.36593	-0.84068	-0.254155	1.14668	-0.855468
ugdh	6 hpf	-0.527023	1.04568	-0.941547	-0.858023	1.41043	-0.129517
stx4	6 hpf	-0.847505	1.36731	0.464569	-0.331821	0.641544	-1.2941
wnt3	6 hpf	1.99262	-0.607311	-0.523203	-0.0124155	-0.538332	-0.311359
bambia	6 hpf	-0.277646	2.03613	-0.426843	-0.408943	-0.430065	-0.492636
cript	6 hpf	0.62311	0.905443	-1.35641	0.346492	-1.1806	0.661963
rhoq	6 hpf	0.437859	0.901762	-1.1112	-1.42835	0.611416	0.588508
psme3	6 hpf	-0.502617	1.73156	-1.01467	-0.679042	0.506638	-0.0418646
arl4d	6 hpf	-0.532911	1.84379	-0.446625	-0.748054	0.466597	-0.582802
etv4	6 hpf	-0.301533	2.03748	-0.377043	-0.456686	-0.447946	-0.454274
mxtx2	6 hpf	1.9427	-0.0783781	-0.30278	-0.958946	-0.185147	-0.417444
lrrc59	6 hpf	-0.161946	1.51305	-0.816715	-0.682061	0.951703	-0.804034
narf	6 hpf	-1.15244	1.01675	-0.776689	-0.709823	0.48306	1.13914
chmp6b	6 hpf	-1.02963	1.59756	-1.10628	0.231314	0.331233	-0.0242081
chmp6b	6 hpf	-0.620727	1.35569	-1.00399	-0.699496	-0.152333	1.12085
dock1	6 hpf	-0.389419	1.75847	-0.40091	0.291922	-1.2285	-0.0315643
plrg1	6 hpf	-0.11606	1.10004	-1.74511	0.207785	-0.240418	0.793764
dock1	6 hpf	0.0412224	1.87165	-0.198296	-0.566337	-1.06194	-0.0863074
pald1a	6 hpf	0.0708255	1.69652	-0.662392	-0.932511	0.543692	-0.716138
anapc16	6 hpf	-0.384781	1.9267	0.147136	-0.721155	-0.229353	-0.738547
ddit4	6 hpf	0.155643	1.85839	-0.467754	-0.759043	0.063203	-0.850436
ca15b	6 hpf	0.429057	1.1537	-0.851098	-0.900357	1.06813	-0.899431
anp32b	6 hpf	-0.352433	1.92448	-0.715229	-0.615564	0.234742	-0.476
fra10ac1	6 hpf	-0.533995	1.99922	-0.639641	-0.49518	-0.0979763	-0.232428
cep55l	6 hpf	-0.661919	1.17501	-0.825511	-0.832061	1.33136	-0.186871
kat7b	6 hpf	-0.372202	1.46517	-0.914738	-0.813324	1.02988	-0.394785
dkk1b	6 hpf	0.241694	1.93569	-0.605401	-0.503352	-0.578088	-0.490542
timmdc1	6 hpf	0.165215	1.20308	-0.779463	-0.743135	1.16196	-1.00765
ipmkb	6 hpf	-0.621015	1.10602	-0.75828	-0.863031	1.41244	-0.276139
ube2d1b	6 hpf	-1.4588	1.27516	0.629192	0.563197	-0.394825	-0.61393
zc3h13	6 hpf	-1.11608	1.7239	-0.470695	-0.41344	0.557616	-0.281296
zic2b	6 hpf	0.993668	1.54818	-0.651622	-0.619043	-0.635556	-0.635623
reep3b	6 hpf	0.717444	0.60497	-1.25825	-1.30199	0.812339	0.42548
cyp26a1	6 hpf	0.0170524	1.98623	-0.324882	-0.542856	-0.498383	-0.637161
metap1d	6 hpf	1.74068	0.426707	-0.163231	-0.611478	-0.23939	-1.15329
ppm1ba	6 hpf	-1.13643	1.24143	-0.156654	-0.317602	1.17805	-0.808797
akt3a	6 hpf	-0.0794419	1.97171	-0.368184	-0.765446	-0.599319	-0.159323
dpcd	6 hpf	-0.649705	1.64452	-1.03478	0.655499	-0.00481168	-0.610714
rtn4b	6 hpf	1.17929	1.25004	-1.17978	-0.531997	-0.597865	-0.119686
noto	6 hpf	0.701381	1.73593	-0.642415	-0.525572	-0.626905	-0.642415
bag5	6 hpf	-0.18469	1.43023	-1.06617	-0.351435	0.993037	-0.820975
apopt1	6 hpf	-0.698355	1.18113	-0.537441	-0.875038	1.36777	-0.438067
ddx21	6 hpf	-0.697496	1.71348	-0.877183	-0.00414658	0.56471	-0.699367
stox1	6 hpf	-0.302414	1.94798	-0.268033	-0.539609	-0.86609	0.0281662
si:ch211-198a12.6	6 hpf	-0.908282	1.42681	-1.22522	-0.317322	0.592833	0.431177
emx2	6 hpf	-0.626289	2.01736	-0.35027	-0.517479	-0.18875	-0.334568
mmrn2a	6 hpf	-1.01063	1.53194	-0.168276	-0.120788	-0.999836	0.767591
fam35a	6 hpf	0.908448	0.958298	-0.160204	-0.437763	0.422537	-1.69132
rufy2	6 hpf	-0.555839	1.55702	-1.10083	-0.764689	0.212392	0.651947
tbp	6 hpf	-0.408496	1.11876	-0.846667	-0.543804	1.42122	-0.741006
msx3	6 hpf	-0.555632	1.98492	-0.545001	0.0460283	-0.366446	-0.563867
csgalnact2	6 hpf	-1.45681	1.25836	-0.83811	0.22062	0.73221	0.0837264
fgf8a	6 hpf	-0.663612	1.84594	-0.632135	0.33045	-0.0828376	-0.7978
cnnm2a	6 hpf	-1.00358	1.88506	-0.422972	-0.40084	0.192673	-0.250344
cuedc2	6 hpf	-0.344468	1.15964	-0.732606	-0.735876	1.38612	-0.732812
cxcl12a	6 hpf	1.01196	1.51647	-0.395875	-0.676825	-0.758243	-0.697493
mapk8a	6 hpf	0.909883	1.07174	-0.971219	0.475518	-1.35539	-0.130531
ppm1aa	6 hpf	-1.33035	1.41616	0.197344	-0.447554	0.779302	-0.614899
creb1a	6 hpf	-0.565418	1.73406	-0.997356	-0.291531	-0.481355	0.601598
mnat1	6 hpf	-0.501386	1.2378	-1.11438	-0.487959	1.25807	-0.392145
chmp2bb	6 hpf	-0.681564	1.31187	-0.643637	-0.656512	1.26896	-0.599114
osr1	6 hpf	-0.382881	2.04056	-0.450155	-0.392044	-0.425988	-0.389495
arg2	6 hpf	0.597778	1.77581	-0.820257	-0.463471	-0.606728	-0.483131
trip11	6 hpf	-0.728758	1.74432	-0.938796	-0.0353093	-0.541695	0.500239
rtf1	6 hpf	-0.458978	1.52188	-1.21168	-0.579217	0.813763	-0.0857658
nusap1	6 hpf	-1.08517	1.18704	-1.15589	-0.316622	0.82259	0.548052
mgme1	6 hpf	-1.11224	1.66732	-0.782835	-0.406877	0.277303	0.357336
macrod2	6 hpf	2.01033	-0.150529	-0.261733	-0.467002	-0.635128	-0.495934
flrt3	6 hpf	0.0579952	1.94699	-0.119779	-0.634086	-0.683829	-0.567294
agpat4	6 hpf	-0.108298	1.45514	-0.827513	-0.465864	0.965141	-1.0186
mycla	6 hpf	0.126201	1.16962	-1.08177	-0.940053	1.16879	-0.442793
lgmn	6 hpf	0.332272	1.71479	-0.940311	-0.815259	0.277205	-0.568697
med6	6 hpf	-0.426009	1.52569	-1.06507	-0.549665	-0.421308	0.936362
srsf5a	6 hpf	-0.364145	1.98864	-0.641078	-0.374367	-0.601265	-0.00778431
synj2bp	6 hpf	1.82548	0.431881	-0.682773	-0.739524	-0.17325	-0.661817
frmd6	6 hpf	-0.703978	1.86166	-0.745813	0.091815	0.164753	-0.66844
ppp4r3b	6 hpf	-0.643274	1.98026	-0.409202	-0.463236	0.0633792	-0.52793
c1d	6 hpf	-0.394423	1.20312	-0.980169	-0.665752	1.32484	-0.487616
gpalpp1	6 hpf	-1.54476	1.33667	0.399757	0.541591	-0.595841	-0.137419
mcu	6 hpf	1.96121	0.151741	-0.581649	-0.594748	-0.467623	-0.468936
dact2	6 hpf	0.401864	1.84312	-0.788754	-0.505699	-0.711673	-0.238861
si:dkeyp-2e4.3	6 hpf	-0.28052	2.01536	-0.497418	-0.5645	-0.153218	-0.519701
LOC100149164	6 hpf	0.439925	1.41159	-0.0954827	-1.11644	0.502938	-1.14253
khdrbs1a	6 hpf	-1.05304	1.24751	-0.691216	-0.63933	1.20166	-0.0655934
syf2	6 hpf	-0.0795137	1.94381	-0.0178211	-0.477547	-0.526447	-0.842479
marcksl1a	6 hpf	-0.12835	2.01992	-0.391178	-0.497002	-0.501072	-0.502323
pygo1	6 hpf	-1.07362	1.80622	0.258934	0.0178807	-0.441168	-0.568253
vox	6 hpf	0.664827	1.7579	-0.611507	-0.611507	-0.611507	-0.588204
vent	6 hpf	-0.0277097	1.99706	-0.602974	-0.573636	-0.441743	-0.351
phf10	6 hpf	-1.67181	1.19448	0.161684	-0.44387	0.744911	0.0146057
dld	6 hpf	-0.417102	2.04088	-0.403551	-0.394034	-0.439554	-0.386642
rtn4b	6 hpf	-0.674226	1.74511	-1.04322	-0.452549	0.453943	-0.0290574
galnt7	6 hpf	-1.06176	1.26149	-1.3457	0.274125	0.523193	0.348645
hmgb2a	6 hpf	-0.239615	2.01671	-0.362558	-0.647379	-0.259771	-0.507386
LOC798231	6 hpf	0.232279	1.47992	-1.21762	0.619399	-0.190136	-0.923838
wdr32	6 hpf	0.459951	0.513813	-1.56842	-0.914722	0.965254	0.544124
gins1	6 hpf	-0.0884424	1.90297	-0.918462	-0.505563	0.117371	-0.507874
tmem107	6 hpf	-0.661111	1.79848	-0.65836	-0.45949	0.574891	-0.594413
dctd	6 hpf	0.420759	0.761666	-1.36828	0.25802	1.03664	-1.1088
irf2a	6 hpf	0.148441	1.11829	-1.16333	-0.346235	1.1761	-0.933258
ing2	6 hpf	-0.737175	1.33575	-1.22112	0.127041	0.969657	-0.474157
nup62l	6 hpf	-1.1874	1.33714	-0.873876	-0.285689	0.977671	0.0321515
spry2	6 hpf	-1.16616	1.72813	-0.487878	0.485173	-0.170458	-0.388802
paip2b	6 hpf	0.342485	1.78941	-0.729262	-0.709676	0.103608	-0.796566
slbp	6 hpf	-0.230489	2.00533	-0.703533	-0.535828	-0.260772	-0.274706
zgc:158852	6 hpf	1.7607	-0.0843569	-0.824119	-0.789985	0.510927	-0.573167
fmr1	6 hpf	-1.44487	1.67783	-0.0330615	-0.260127	-0.0853504	0.145572
rnf20	6 hpf	-1.44953	1.6621	-0.107769	-0.0785589	0.229942	-0.256188
aldob	6 hpf	0.0531291	1.10065	-0.53141	-0.115688	-1.5498	1.04311
reep2	6 hpf	-0.380571	1.99301	-0.504873	-0.70196	-0.0397257	-0.365877
g3bp1	6 hpf	-0.422384	1.60417	-0.84656	-0.655541	0.88491	-0.564595
wdr1	6 hpf	0.0975628	1.3297	0.111379	-0.91358	0.731499	-1.35656
polr2gl	6 hpf	1.17045	0.661752	-1.50151	-0.556363	0.661731	-0.436059
pin4	6 hpf	-0.712767	1.25313	-0.954053	0.433378	0.944991	-0.964675
her11	6 hpf	0.0321789	1.24376	-0.89681	-0.665683	1.18337	-0.89681
her5	6 hpf	1.65326	0.840685	-0.652145	-0.624547	-0.565105	-0.652145
pfdn6	6 hpf	0.630736	1.57558	-1.02997	0.0326442	-0.200154	-1.00884
mrpl11	6 hpf	-0.67744	1.42663	-0.723926	-0.060625	1.01203	-0.976662
hs6st2	6 hpf	-0.793535	1.86063	0.329669	-0.764477	-0.403824	-0.228458
gpc4	6 hpf	-0.453907	1.92272	-0.489159	-0.673075	-0.576264	0.269687
mmgt1	6 hpf	0.469501	1.70071	-0.896315	-0.656208	0.171987	-0.789675
zic3	6 hpf	0.400004	1.8663	-0.568803	-0.783084	-0.425095	-0.489326
sox3	6 hpf	0.322597	1.80021	0.0973724	-0.781751	-0.723389	-0.715037
nkrf	6 hpf	0.321238	1.25242	-1.4582	-0.834252	0.711249	0.00754534
cdx4	6 hpf	-0.47898	2.03377	-0.463209	-0.250802	-0.378871	-0.461906
pdzd11	6 hpf	-0.801531	1.00641	-0.66398	0.196546	1.32097	-1.05841
upf3b	6 hpf	-0.861564	1.73965	-0.897709	-0.3223	-0.191749	0.533675
nkap	6 hpf	-0.425756	2.03519	-0.440109	-0.384264	-0.509152	-0.275913
pitx2	6 hpf	-0.45552	2.02609	-0.539939	-0.275949	-0.245007	-0.509671
lrit3a	6 hpf	-0.417787	1.25341	-1.47434	-0.458915	0.914705	0.182931
gsr	6 hpf	-1.57124	1.27131	-0.137422	0.873691	-0.081135	-0.355197
zgc:101583	6 hpf	-1.16837	1.73625	0.26592	-0.535788	0.181268	-0.479274
cisd2	6 hpf	-0.33761	1.97707	-0.123738	-0.64503	-0.146553	-0.724136
taf7	6 hpf	-1.21852	1.44353	-0.992964	-0.0737848	0.62793	0.213814
afap1l1a	6 hpf	-0.761511	1.19158	-0.952416	-0.87053	1.1238	0.269083
gar1	6 hpf	-0.0218153	1.91295	-0.771588	-0.488525	0.0763234	-0.707342
rnf44	6 hpf	-0.338439	1.94619	-0.33259	-0.570815	-0.806769	0.102425
ttc9c	6 hpf	-0.489563	1.11477	-0.760244	-0.65403	1.44348	-0.654414
zgc:194285	6 hpf	-1.74132	1.12318	-0.243177	0.0213058	0.803336	0.0366731
slu7	6 hpf	-1.06334	1.41941	-0.683655	-0.683368	0.957804	0.0531552
ccna2	6 hpf	-0.390733	1.24133	-0.824324	-0.699213	1.31412	-0.641179
zdhhc5a	6 hpf	-0.273858	1.64199	0.508798	-0.909244	0.0971211	-1.06481
sfxn1	6 hpf	0.303216	1.54861	0.261666	-1.403	-0.687344	-0.0231482
rmnd5b	6 hpf	-0.526412	1.07482	-0.878046	-1.12005	1.22052	0.229174
tnip1	6 hpf	-1.28937	1.53654	0.136724	-0.604133	-0.423095	0.643333
ddx41	6 hpf	-0.847743	1.8133	-0.669725	-0.154953	0.434945	-0.575821
cnot6b	6 hpf	0.0253705	1.52786	-0.643807	-0.667671	0.821326	-1.06308
spry1	6 hpf	-0.462851	2.00033	-0.00353139	-0.50596	-0.520164	-0.50782
dnaja1	6 hpf	-0.579158	1.96025	-0.264136	-0.735281	0.0725551	-0.45423
npm1b	6 hpf	-0.824963	1.2097	-0.784021	-0.222839	1.31061	-0.688487
ddx39aa	6 hpf	0.146629	1.9608	-0.587168	-0.598101	-0.405989	-0.516174
kazald2	6 hpf	1.46007	1.088	-0.75021	-0.453099	-0.594559	-0.75021
map2k7	6 hpf	-0.508281	1.35585	-0.401493	-0.982639	-0.635211	1.17178
hnrnpaba	6 hpf	-0.406441	1.75595	-0.779009	-0.632358	0.640348	-0.578494
eif4ebp3l	6 hpf	-0.28142	1.53486	-0.988713	-0.793707	0.903856	-0.374876
si:ch73-160h15.3	6 hpf	0.79846	1.5298	-0.412471	-0.139588	-1.24526	-0.53094
hars	6 hpf	-1.13054	1.72713	-0.603342	0.429989	0.0124536	-0.435691
dnd1	6 hpf	0.319978	1.89883	-0.636976	-0.65644	-0.345979	-0.579411
trim35-27	6 hpf	-0.359951	1.07549	-1.25825	-0.905	1.0869	0.360805
morc3b	6 hpf	0.152393	1.8877	-0.20723	-0.224262	-0.919027	-0.689575
bcl9	6 hpf	-1.16588	1.73737	0.108856	-0.687065	0.266368	-0.259648
stx5a	6 hpf	-0.886226	1.70514	-0.101981	-1.06411	-0.054548	0.401721
zgc:162144	6 hpf	-1.13498	1.3865	-0.537374	0.0170116	-0.721226	0.990068
rgs14a	6 hpf	0.740781	1.67459	-0.781905	-0.700693	-0.232264	-0.700506
sybl1	6 hpf	-0.690447	1.96396	-0.656001	-0.180977	0.0138767	-0.45041
abcb6a	6 hpf	0.0225203	1.5986	-0.939899	-0.919732	0.704998	-0.466492
lef1	6 hpf	-0.857608	1.81995	-0.276698	-0.50084	0.458865	-0.643673
aimp1	6 hpf	-0.61457	1.15066	-1.31411	0.17569	1.12552	-0.5232
pnkp	6 hpf	-0.38217	1.00242	-1.18894	-0.834063	1.3162	0.0865503
spast	6 hpf	-0.689772	1.75922	-0.920207	-0.557875	0.510788	-0.102157
dpy30	6 hpf	0.274394	1.06611	-1.52906	-0.822155	0.142457	0.868249
tyw1	6 hpf	0.151903	1.5099	-0.612646	-0.822594	0.786571	-1.01313
nnr	6 hpf	0.34925	1.9006	-0.573134	-0.555423	-0.568223	-0.553071
kpna4	6 hpf	-0.649554	1.37326	1.1722	-0.913965	-0.47142	-0.510517
mrpl28	6 hpf	-1.1773	1.29267	0.281193	0.0131048	0.738517	-1.14818
esf1	6 hpf	-1.30758	1.39602	-0.93594	0.490847	0.461916	-0.105267
taf15	6 hpf	-0.3162	1.97379	-0.670453	-0.514353	0.0622056	-0.534995
dlc	6 hpf	-0.44163	2.02607	-0.277773	-0.246805	-0.51834	-0.541524
zgc:162339	6 hpf	-0.305431	1.87004	-0.241806	-0.856702	0.271251	-0.737349
tmem136a	6 hpf	-0.564251	1.56015	-0.886609	-0.748356	-0.270905	0.90997
sae1	6 hpf	-0.107206	1.862	-0.883058	-0.558393	0.279657	-0.593003
appbp2	6 hpf	-1.18102	1.30733	-0.415472	-0.919841	0.875167	0.333833
gosr1	6 hpf	-0.685814	1.96572	-0.575756	-0.504123	-0.273162	0.073135
hic1	6 hpf	-0.0113614	1.43665	-0.83882	-1.26391	-0.111476	0.788919
ppm1da	6 hpf	-0.548539	0.955888	-1.10012	-0.908774	1.28387	0.31768
tbx2b	6 hpf	-0.783949	1.8986	-0.473392	-0.289609	-0.629115	0.277465
dharma	6 hpf	2.01274	-0.0694819	-0.485814	-0.485814	-0.485814	-0.485814
si:ch211-217k17.7	6 hpf	-1.10348	1.63295	-0.747758	-0.303283	0.66617	-0.1446
acy3.1	6 hpf	0.715146	1.40527	-0.998202	-0.744661	0.478904	-0.856455
abca1a	6 hpf	-1.17147	1.40399	0.125887	-0.204125	-0.967939	0.813655
or103-3	6 hpf	2.0388	-0.432204	-0.432204	-0.432204	-0.309984	-0.432204
hmgb1b	6 hpf	-0.448736	1.9744	-0.570294	-0.151531	-0.740391	-0.0634435
smarca5	6 hpf	-0.930327	1.12807	-1.26104	-0.0501604	1.12653	-0.0130676
dhx16	6 hpf	-1.03404	1.30949	-1.0723	-0.489129	0.648516	0.637467
sesn3	6 hpf	1.4278	0.617843	0.174593	-0.0642735	-1.41038	-0.745582
psenen	6 hpf	0.177062	1.94183	-0.673995	-0.504544	-0.316874	-0.623475
efhd1	6 hpf	-0.0506968	1.97338	-0.682437	-0.288044	-0.251169	-0.701029
rnf168	6 hpf	-0.831968	1.35084	-1.13092	-0.633543	0.506684	0.738907
cwf19l2	6 hpf	-0.738974	1.65263	-0.73363	0.777509	-0.232207	-0.725323
aasdhppt	6 hpf	-0.817181	1.72908	-0.914715	0.386909	-0.567774	0.183685
rffl	6 hpf	-0.42455	1.13013	-1.66186	0.872523	0.131312	-0.0475558
chd	6 hpf	0.034209	1.9916	-0.50135	-0.536515	-0.544602	-0.443346
zgc:136864	6 hpf	-1.04697	1.34858	-0.252469	-0.593792	1.14426	-0.599611
chchd2	6 hpf	1.09294	0.655608	-1.06039	0.887565	-0.454685	-1.12103
zgc:158803	6 hpf	-1.62727	1.18619	-0.660858	0.550908	0.112913	0.438118
nanos3	6 hpf	0.249175	1.8946	-0.149515	-0.67429	-0.649242	-0.670726
alox5b.3	6 hpf	0.311362	1.23752	-1.11545	-0.733646	1.02876	-0.728552
dnajb1b	6 hpf	-0.21508	1.61734	-0.633827	-0.750409	0.819525	-0.837547
gltscr2	6 hpf	-1.34187	1.49639	-0.835662	0.165916	0.483018	0.0322136
ech1	6 hpf	1.23144	0.117697	-1.33362	0.603575	0.443856	-1.06294
b3gntl1	6 hpf	1.85305	-0.0557072	-1.0566	-0.460684	-0.452468	0.172413
zgc:113294	6 hpf	0.120982	1.91584	-0.238645	-0.27636	-0.869555	-0.652267
si:ch211-114l13.7	6 hpf	-0.773982	1.30429	-0.498559	-0.502248	-0.786583	1.25708
zgc:174928	6 hpf	-1.09684	1.589	-0.754204	-0.490117	0.676191	0.0759707
ndufc2	6 hpf	0.985599	0.538973	-1.55281	-0.667376	0.913298	-0.217686
cep97	6 hpf	-0.737931	1.60771	-0.543616	-0.668255	0.902534	-0.560437
akap8l	6 hpf	-0.305717	2.02594	-0.519316	-0.463419	-0.217571	-0.519918
akap8l	6 hpf	-1.07918	1.67369	-0.780758	-0.311454	0.568004	-0.0703014
rpl24	6 hpf	-0.28152	1.41987	-1.34143	-0.617583	-0.0296362	0.850292
si:ch211-69g19.2	6 hpf	-0.469568	1.35498	-0.883839	-0.575871	1.19979	-0.625492
pex5	6 hpf	-1.05502	1.44142	-0.8177	0.83733	-0.625533	0.219506
grwd1	6 hpf	-0.792229	1.53007	-1.05203	-0.640135	0.649408	0.304913
dap3	6 hpf	-1.05204	1.10685	-0.533601	0.118838	1.2534	-0.893444
mrpl13	6 hpf	-0.543113	2.02591	-0.566336	-0.306525	-0.307066	-0.302871
has2	6 hpf	1.66095	0.783277	-0.865832	-0.572555	-0.651912	-0.353924
gra	6 hpf	-0.0158265	2.00274	-0.511952	-0.496247	-0.46231	-0.51641
ccdc12	6 hpf	1.08404	1.28371	-1.21308	-0.640286	0.0284102	-0.542796
rpl18	6 hpf	0.852927	0.205261	-1.69074	0.647248	0.682851	-0.697549
sox4b	6 hpf	-0.395932	2.03737	-0.381575	-0.325221	-0.513322	-0.421316
fkbp14	6 hpf	0.107227	1.68162	-0.847918	-1.15531	-0.0977057	0.31209
foxi1	6 hpf	-0.222018	2.02432	-0.282631	-0.461338	-0.521611	-0.536717
flad1	6 hpf	1.75011	-0.14233	-0.613949	-1.18758	-0.138499	0.332247
efna1b	6 hpf	1.41262	0.88582	0.0147465	-0.249644	-0.913115	-1.15043
rps27.2	6 hpf	-1.38479	0.9866	-1.06358	0.879454	0.159266	0.423048
apoeb	6 hpf	-0.0357085	2.0067	-0.476925	-0.499106	-0.51089	-0.484067
rps19	6 hpf	-1.42314	1.49925	-0.546343	-0.225082	0.0868409	0.608466
fxyd6l	6 hpf	1.64894	-0.0492326	-0.642365	-0.701003	0.690873	-0.947216
znf576.2	6 hpf	-0.458022	1.17747	-1.30578	-0.79855	0.466536	0.918349
adnp2a	6 hpf	-1.40713	1.1244	-0.942857	0.0664346	0.270939	0.888205
arhgef1b	6 hpf	-0.249556	1.20443	-1.30908	-0.952906	0.72801	0.579094
sec61b	6 hpf	1.17718	0.328837	-0.971111	-0.805911	1.10423	-0.83322
stx17	6 hpf	-1.5701	1.23203	-0.70034	0.445478	0.572295	0.0206351
cdkal1	6 hpf	-1.22371	1.68116	-0.341192	0.51447	-0.534718	-0.0960125
leng1	6 hpf	-0.864023	1.4984	-1.2093	-0.279967	0.653326	0.201563
prpf31	6 hpf	-0.168385	1.78083	-1.15459	-0.654181	0.19815	-0.00182166
rwdd1	6 hpf	-0.891086	1.7337	-0.931985	0.0141542	0.442966	-0.367749
si:dkey-165n16.1	6 hpf	0.00994182	1.24076	-0.713433	-0.964738	1.19591	-0.768443
utp11l	6 hpf	0.0315169	1.74565	-0.941081	-0.650765	0.46654	-0.651861
fam46ba	6 hpf	0.787623	1.65979	-0.697784	-0.457047	-0.429994	-0.862588
phactr4b	6 hpf	-0.780302	1.53539	-1.06334	-0.509048	0.0150295	0.802272
snrnp48	6 hpf	-0.689759	1.65089	-0.824543	-0.698744	-0.205068	0.767226
cited4b	6 hpf	1.20126	1.16462	-0.985164	-0.882646	0.155319	-0.653384
myo1eb	6 hpf	0.530336	1.67415	-0.925119	-0.925723	-0.441992	0.0883483
eny2	6 hpf	0.12204	1.94349	-0.810255	-0.335141	-0.371229	-0.548908
ebag9	6 hpf	-0.505232	1.13085	-0.868514	-0.00179217	1.28028	-1.0356
zgc:77056	6 hpf	0.501914	1.77226	-0.78308	-0.438001	-0.17469	-0.878405
tp53inp1	6 hpf	0.546427	1.1931	0.786912	-0.258255	-1.03487	-1.23331
gbp	6 hpf	1.1491	1.41148	-0.722375	-0.651205	-0.457636	-0.729362
fbl	6 hpf	-0.325219	1.59004	-1.08287	-0.589036	0.821433	-0.414351
rbm8a	6 hpf	-0.206797	2.00837	-0.702444	-0.262426	-0.493742	-0.342958
rrp15	6 hpf	-0.605315	2.00355	-0.595143	-0.43504	-0.120026	-0.248025
rab5ab	6 hpf	-0.824444	1.83069	-0.510591	-0.280057	0.442888	-0.658482
LOC567622	6 hpf	-0.508721	1.96836	-0.843446	-0.0748405	-0.31076	-0.230596
tfpt	6 hpf	-0.73604	1.93349	-0.79414	-0.267186	-0.00265019	-0.133472
si:ch211-107n13.1	6 hpf	-0.486066	1.96092	-0.335107	-0.560202	-0.692568	0.113028
rpl28	6 hpf	-1.22023	1.43083	-0.997456	0.080501	0.679444	0.0269095
ifnlr1	6 hpf	1.5923	0.540785	-1.10656	-0.958529	0.0812386	-0.149241
brd9	6 hpf	-0.879378	1.52883	-0.00349044	-0.534887	0.838081	-0.949152
ptdss1a	6 hpf	-0.3121	1.14311	-0.113852	-0.718426	1.23893	-1.23767
fzd1	6 hpf	1.98892	-0.581358	-0.0241001	-0.452265	-0.649352	-0.281844
clk2b	6 hpf	0.688825	1.66438	-0.712508	-0.941912	-0.108188	-0.590594
ctnnb1	6 hpf	-0.638868	1.10187	-0.850492	-0.656581	1.43808	-0.394002
trim71	6 hpf	0.670643	1.66488	-0.471796	-0.684822	-0.146775	-1.03213
srp54	6 hpf	-0.730768	1.18045	-0.895635	-0.483719	1.36044	-0.430772
zgc:113944	6 hpf	-0.910658	1.27816	-0.790943	-0.73526	-0.0120519	1.17075
arid4a	6 hpf	-1.31904	1.22703	-0.958473	-0.197958	0.717379	0.531064
psma3	6 hpf	-0.310026	1.51129	-1.37931	-0.165137	0.733381	-0.390197
nfkbiab	6 hpf	-0.26695	2.00859	-0.574559	-0.651121	-0.198264	-0.317693
psma6a	6 hpf	0.0395435	1.25694	-1.1446	0.2267	0.807049	-1.18563
srp14	6 hpf	-0.725641	1.75965	-0.491881	-0.433908	0.631826	-0.740042
socs4	6 hpf	-0.675121	1.96754	-0.0174486	-0.163906	-0.435941	-0.675121
fyna	6 hpf	-0.0181786	1.06367	-0.410252	-1.48135	1.18056	-0.334455
znf395a	6 hpf	0.075057	1.17445	-0.822397	-0.918946	1.23922	-0.74738
sptlc2a	6 hpf	-0.31261	0.875556	-1.21225	-1.01626	0.481864	1.1837
gsc	6 hpf	-0.37477	1.16845	-0.903878	-0.498688	-0.754617	1.36351
kif11	6 hpf	-0.496554	1.84106	-0.768926	-0.522831	0.472597	-0.525345
add3b	6 hpf	-0.782807	1.83252	-0.310536	-0.274956	-0.844201	0.379983
ccdc6a	6 hpf	-1.47298	1.58245	-0.293728	-0.277362	0.0628026	0.398818
b3gnt2b	6 hpf	-1.20182	1.06185	-0.901473	-0.390275	1.18395	0.247764
peli1b	6 hpf	-0.864333	0.969857	-0.81167	-0.874941	1.35537	0.225717
zbtb8a	6 hpf	-0.742168	1.50113	-0.655402	-0.790362	1.01635	-0.329549
gale	6 hpf	0.71637	1.54049	-0.577408	-0.805329	0.175188	-1.04931
calm1a	6 hpf	0.0530132	1.88089	-0.610227	-0.701088	0.136879	-0.759469
pgrmc2	6 hpf	-0.15973	2.00807	-0.484834	-0.651078	-0.235003	-0.477427
asap3	6 hpf	-0.914889	1.35942	-0.90833	0.103447	1.02108	-0.660734
id3	6 hpf	-0.554369	2.00745	-0.479347	-0.508507	-0.0506086	-0.414618
strn3	6 hpf	-1.03944	1.17369	-1.16343	-0.400478	0.659628	0.770034
tecpr2	6 hpf	0.207994	1.13462	0.233407	-1.11917	-1.29097	0.834119
yy1a	6 hpf	-0.743353	1.90384	-0.485517	-0.399382	-0.579163	0.303575
klf11b	6 hpf	-0.674359	2.00126	-0.131176	-0.246126	-0.55076	-0.39884
eif2s1a	6 hpf	-0.59315	1.70205	-1.1667	-0.125102	0.514305	-0.331403
iah1	6 hpf	-0.215381	1.76877	-0.910585	0.520629	-0.736758	-0.426671
sox11a	6 hpf	0.453783	1.84876	-0.489447	-0.609761	-0.744498	-0.458836
gdf3	6 hpf	0.762545	0.964432	-0.914925	-0.900158	1.00247	-0.914368
foxa2	6 hpf	-0.119726	1.94124	-0.650655	-0.603058	-0.650655	0.0828521
npc2	6 hpf	0.277979	1.07621	-0.730702	-0.888074	1.22931	-0.964724
chmp3	6 hpf	-0.248833	1.03373	-1.08904	-0.732922	1.41535	-0.378274
aspg	6 hpf	0.21971	0.63367	-1.98652	0.0646788	0.654564	0.413893
cdc5l	6 hpf	-0.0693326	1.46176	-1.36943	-0.672366	0.72481	-0.0754452
fcf1	6 hpf	0.129307	1.24764	-1.51509	-0.104263	0.859754	-0.617345
zgc:171599	6 hpf	-0.712214	1.29948	-0.486316	-0.510888	-0.849205	1.25915
zgc:113372	6 hpf	0.0191295	1.87618	-0.683514	-0.738637	-0.657808	0.184649
bmp4	6 hpf	-1.04667	1.26941	-0.75747	0.854966	-0.844613	0.524375
arhgap11a	6 hpf	-0.546667	1.66817	-0.846039	-0.61001	0.789571	-0.455025
lft2	6 hpf	1.5226	1.00982	-0.747178	-0.461559	-0.747178	-0.576507
zranb1b	6 hpf	-0.598438	1.02543	0.595766	-1.24793	-0.79647	1.02164
eapp	6 hpf	-0.189795	0.790396	-1.56857	-0.309369	1.33413	-0.0567861
rbm28	6 hpf	-0.660199	1.46174	-1.1873	-0.510832	0.0270451	0.869543
zgc:112052	6 hpf	1.98701	-0.364675	0.00675552	-0.509133	-0.68719	-0.432772
cotl1	6 hpf	-0.333562	1.88654	-0.342036	0.232934	-0.481038	-0.962838
hsbp1b	6 hpf	1.35289	1.12395	-0.689771	-0.182049	-0.568583	-1.03644
ube2na	6 hpf	1.93913	0.0574676	-0.50878	-0.671298	-0.0971271	-0.719396
zc3h18	6 hpf	-1.4746	1.57105	-0.17052	-0.430382	0.163331	0.341118
herpud1	6 hpf	-0.56238	1.11251	0.236437	-0.857789	1.18709	-1.11587
arih1	6 hpf	-1.26274	1.20364	-0.816127	-0.179855	-0.0647899	1.11988
snapc5	6 hpf	-0.886964	1.71066	-0.57245	0.625078	-0.134381	-0.741938
morf4l1	6 hpf	-0.182685	1.93961	-0.732683	-0.585308	-0.557702	0.118769
kif23	6 hpf	-0.4874	1.5985	-0.860609	-0.571145	0.898219	-0.577566
wee2	6 hpf	-0.0563458	0.948494	-0.859088	-0.862981	1.48033	-0.650411
suv420h1	6 hpf	0.0944594	1.81991	-0.553875	-0.967632	0.227106	-0.619964
ctcf	6 hpf	-0.359114	1.64528	-1.22258	-0.556281	-0.0990285	0.591723
cfdp1	6 hpf	-0.72989	1.37919	-0.861023	-0.628581	1.15348	-0.313183
znf710a	6 hpf	0.257353	1.42835	-1.12276	-0.791993	0.814348	-0.585297
sec11a	6 hpf	0.686162	1.47091	-1.23246	-0.747336	0.280438	-0.457709
zgc:56106	6 hpf	-0.97547	1.44214	-0.949663	-0.640115	0.446673	0.676431
gse1	6 hpf	-1.27614	1.27429	-0.593622	-0.582423	1.01459	0.163306
gins2	6 hpf	0.225589	0.794528	-1.42013	-0.343644	1.34817	-0.604513
pdcd5	6 hpf	-0.460093	1.33566	-0.737668	-0.382507	1.19094	-0.946328
tiparp	6 hpf	-1.16665	1.59819	-0.497188	-0.32182	-0.38024	0.767703
snrpa	6 hpf	0.28984	1.64827	-1.31877	-0.48728	0.260999	-0.393059
si:ch211-160d20.3	6 hpf	-0.630826	1.44184	-0.991776	-0.756956	-0.044415	0.982138
yap1	6 hpf	-0.634195	1.73731	-0.371392	-1.14179	0.369136	0.0409276
acadl	6 hpf	-0.423318	1.31384	-1.05693	-0.642818	1.19103	-0.381798
sema6dl	6 hpf	0.325069	1.83386	-0.0468248	-0.542088	-0.822108	-0.74791
snrpd2	6 hpf	-0.339138	1.42256	-1.36456	-0.429899	-0.174427	0.885458
polr2i	6 hpf	1.82448	0.218488	-0.906581	-0.594818	0.11727	-0.658843
ccnl1a	6 hpf	-0.787859	1.66331	-0.370571	-0.550287	-0.742644	0.788055
napab	6 hpf	-0.921528	1.16486	-0.460893	-0.587942	1.38035	-0.574841
cstf3	6 hpf	-0.593956	1.8077	-0.538559	-0.658342	0.56421	-0.581057
mcoln1a	6 hpf	1.29773	1.28424	-0.645482	-0.645494	-0.645494	-0.645494
zdhhc7	6 hpf	-0.697173	1.08286	0.575254	-0.527112	0.931666	-1.3655
blvrb	6 hpf	0.38388	0.68934	-1.25269	-0.966305	1.3533	-0.207526
foxa3	6 hpf	-0.227389	2.03154	-0.394937	-0.476135	-0.50602	-0.427064
nip7	6 hpf	-0.135976	1.9341	-0.960551	-0.0622729	-0.470385	-0.304914
pid1	6 hpf	0.794448	1.67884	-0.646992	-0.558268	-0.723895	-0.544128
myef2	6 hpf	-0.338053	1.95203	-0.863802	-0.417266	0.0567382	-0.389645
dut	6 hpf	1.56092	0.962605	-0.579739	-0.515026	-0.800667	-0.628094
dtwd1	6 hpf	0.755372	1.02795	-0.919198	-0.800409	0.939002	-1.00271
ubl7b	6 hpf	1.8918	0.0910956	-0.359836	-0.555042	-0.0840539	-0.983962
rap2b	6 hpf	-0.321583	1.43262	-0.832812	-0.770007	1.09346	-0.601685
dnaja2l	6 hpf	-0.118947	1.42049	-1.09039	1.01411	-0.608791	-0.616484
utp15	6 hpf	-0.73012	1.47013	-1.04919	-0.278792	0.984734	-0.396756
pak1	6 hpf	-1.00181	1.68868	-0.60171	-0.713429	0.118761	0.509508
zgc:101723	6 hpf	1.13044	1.37487	-0.810852	-0.880224	-0.591634	-0.222594
si:dkey-238c7.16	6 hpf	-0.244827	1.27424	0.436428	-1.08716	0.778198	-1.15688
arf5	6 hpf	0.970241	1.2519	-0.950196	-0.692219	0.396167	-0.975899
mad1l1	6 hpf	-0.179252	1.82166	-0.612971	-0.765149	0.439399	-0.703685
sema3e	6 hpf	-1.08774	1.36476	-0.714619	0.244674	-0.729707	0.922632
u2af2b	6 hpf	0.233192	1.21591	0.48043	0.508999	-1.26428	-1.17426
usf2	6 hpf	-1.01056	1.35119	-0.478852	-0.820245	-0.149895	1.10837
pip5k1aa	6 hpf	-0.355165	1.99522	-0.131699	-0.684374	-0.596056	-0.227928
hsbp1l1	6 hpf	0.617859	0.787982	-0.703049	-0.980188	1.25758	-0.980188
ywhaz	6 hpf	-1.1792	1.06144	-0.239033	-0.770034	1.33732	-0.210496
pdik1l	6 hpf	-0.43855	1.66893	0.0984399	-0.371485	0.362885	-1.32022
lrp12	6 hpf	-1.1573	1.3053	0.591096	0.724403	-0.808454	-0.655048
klf2b	6 hpf	-0.114682	2.00197	-0.529025	-0.44856	-0.659909	-0.249797
slc39a7	6 hpf	-0.962287	1.45586	-1.1487	-0.264632	0.193478	0.726281
mrpl3	6 hpf	0.014722	1.6901	-0.802909	-0.323007	0.493731	-1.07264
smarcc1b	6 hpf	-0.181125	1.91749	-0.988731	-0.430304	0.0379938	-0.355319
tra2a	6 hpf	0.365915	1.58886	-1.11989	-0.18828	0.325925	-0.97253
txnl4a	6 hpf	1.23265	1.2748	-0.758884	-0.774078	-0.166682	-0.807812
zgc:64022	6 hpf	0.878842	1.5972	-0.786937	-0.682677	-0.297299	-0.709134
thap7	6 hpf	0.176821	1.05972	-1.81213	-0.0149831	-0.144778	0.735351
polr3gla	6 hpf	-0.199638	2.017	-0.542266	-0.435045	-0.586927	-0.253119
rpa3	6 hpf	1.9458	0.193169	-0.658915	-0.561122	-0.407907	-0.511022
nelfe	6 hpf	-0.667076	1.92138	0.0383582	-0.39389	-0.0602772	-0.838492
med10	6 hpf	0.00839567	1.2156	-1.36098	-0.801178	1.01131	-0.0731503
srfbp1	6 hpf	-1.34642	1.52289	-0.717801	0.451843	0.313581	-0.224089
tpbgl	6 hpf	-0.449418	2.02986	-0.263384	-0.306836	-0.461093	-0.549134
nudc	6 hpf	0.180305	1.4698	-1.57927	-0.475228	0.254462	0.149935
ta	6 hpf	-0.354738	2.04025	-0.392349	-0.422948	-0.44233	-0.427881
marcksl1b	6 hpf	0.127226	1.97035	-0.496662	-0.527453	-0.552382	-0.52108
khdrbs1b	6 hpf	-1.17764	1.1775	0.506653	-0.779429	0.950467	-0.677547
rbbp4	6 hpf	-1.03914	1.17058	-1.17579	-0.0929144	1.07467	0.0625938
arl4ab	6 hpf	-0.169644	2.02253	-0.406314	-0.395183	-0.583181	-0.468211
tdp2b	6 hpf	-0.0303483	1.88491	-0.695944	-0.75245	0.192639	-0.598806
gmnn	6 hpf	0.647611	0.635759	-0.980314	-0.882234	1.3548	-0.775619
fam65b	6 hpf	-0.905892	1.42239	-0.528308	-0.135575	-0.88751	1.0349
hey1	6 hpf	-0.432743	2.03945	-0.432743	-0.324488	-0.423449	-0.42603
exosc7	6 hpf	0.411739	1.39302	-1.19372	-0.131006	0.576256	-1.05629
fuca1.1	6 hpf	0.529303	1.56501	-0.955086	-0.706844	0.4024	-0.834779
otud6b	6 hpf	-0.994549	1.64841	-0.823429	-0.557364	0.506139	0.220793
elmo1	6 hpf	-1.3935	1.00062	-1.12974	0.521728	0.561711	0.439187
si:rp71-45k5.2	6 hpf	1.80049	0.582178	-0.59981	-0.598461	-0.592665	-0.591727
zgc:113424	6 hpf	1.32014	0.28483	-0.863661	-0.8628	0.976819	-0.855329
zgc:91910	6 hpf	0.552523	1.37894	-1.05915	-0.559855	0.652844	-0.965304
ak2	6 hpf	0.474362	0.547126	-1.79267	0.492273	0.839719	-0.56081
stm	6 hpf	-0.238969	2.03403	-0.44485	-0.454915	-0.449946	-0.445348
smim12	6 hpf	0.882644	1.15353	-1.23948	-1.09358	-0.0903266	0.38721
hnrnpr	6 hpf	2.49e-05	1.60982	-1.22808	-0.525072	0.625884	-0.48257
cdk6	6 hpf	-0.941733	1.59316	-0.677134	0.277423	-0.835727	0.584011
fam133b	6 hpf	-1.08739	1.46991	-0.850868	-0.0186428	0.881474	-0.394483
ago2	6 hpf	-0.837173	1.41793	-0.80935	-0.789876	1.00472	0.0137419
anp32e	6 hpf	-0.574062	1.9904	-0.234377	-0.325292	-0.127437	-0.729231
psmb4	6 hpf	0.459156	1.75921	-1.05724	-0.0970311	-0.509336	-0.554761
fabp3	6 hpf	0.603982	1.73094	-0.552039	-0.603541	-0.219112	-0.960228
zcchc17	6 hpf	-0.906468	1.53085	-1.04091	-0.534578	0.394135	0.556965
pithd1	6 hpf	-0.264571	1.60945	-1.0404	-0.493805	0.800168	-0.610843
eif3f	6 hpf	-0.342614	1.71866	-1.1241	0.400078	0.0564733	-0.708497
ext1b	6 hpf	0.350361	1.8459	-0.28652	-0.606447	-0.359485	-0.943813
meaf6	6 hpf	-1.30993	1.26521	-0.629002	-0.645818	0.66293	0.656604
ext1b	6 hpf	-0.961872	1.43279	-0.180674	-0.99153	0.967185	-0.265896
tpmt.1	6 hpf	-1.6	1.00777	-0.0252949	-0.653179	0.327323	0.943382
rragcb	6 hpf	-0.565131	0.758716	1.04077	-0.804591	0.853304	-1.28307
ctnnb2	6 hpf	-0.41832	1.47456	-0.708191	-0.832779	1.06034	-0.575605
zgc:158376	6 hpf	-0.716733	1.6346	-0.808928	-0.503239	0.840975	-0.446676
zgc:114119	6 hpf	1.42275	0.139068	-0.749652	-0.152646	0.707955	-1.36747
flot1a	6 hpf	-1.72728	1.05187	0.652431	-0.477765	0.506078	-0.00532871
LOC561143	6 hpf	-0.46603	1.69128	-0.90185	0.0358214	0.542627	-0.901847
kifc1	6 hpf	-0.468488	1.07396	-1.00969	-0.640209	1.43116	-0.386734
rxrba	6 hpf	-0.233066	1.80149	-0.964233	-0.337936	-0.690324	0.424073
eomesa	6 hpf	-0.0526103	1.19926	-0.889937	-0.873445	1.26071	-0.643982
snx27a	6 hpf	-0.390655	1.04791	-1.07595	-1.14152	0.591174	0.969041
si:ch211-39a7.1	6 hpf	-0.462332	2.0371	-0.468945	-0.445198	-0.321412	-0.339211
rps27.1	6 hpf	-0.480294	0.556797	0.074006	0.837613	0.783442	-1.77156
crabp2b	6 hpf	-0.462711	2.03765	-0.309307	-0.462711	-0.431172	-0.371748
ube2j1	6 hpf	-0.509471	0.904565	-1.20132	-0.935868	0.664008	1.07809
tab2	6 hpf	-1.18418	1.62715	-0.696732	-0.458982	0.356075	0.356672
si:ch211-22i13.2	6 hpf	-0.758719	1.8843	-0.352982	0.344368	-0.500311	-0.616656
si:dkey-86e18.1	6 hpf	0.324747	1.32003	-0.75173	-0.961328	0.94532	-0.877035
ches1	6 hpf	-0.98074	1.61681	0.381897	-0.89099	0.424513	-0.551493
si:ch211-241j12.3	6 hpf	0.331554	1.90287	-0.601028	-0.598659	-0.433192	-0.60155
cdc42bpb	6 hpf	-0.801459	1.26454	-0.738132	-0.610299	1.29396	-0.408611
ccm2	6 hpf	-0.416162	1.86317	-0.749454	-0.665771	-0.434195	0.402407
rasl11b	6 hpf	1.24869	0.163727	-1.18466	-0.959471	1.00706	-0.275338
katna1	6 hpf	-0.396591	1.56676	-1.23185	-0.0028955	0.691234	-0.626664
casp8ap2	6 hpf	-1.14937	1.13181	-1.1248	0.034807	0.044749	1.06281
gtf2h5	6 hpf	1.59317	0.483243	-1.20838	-0.12262	0.114758	-0.860171
akap12b	6 hpf	0.0345305	1.99262	-0.484007	-0.515236	-0.524955	-0.502953
zgc:101562	6 hpf	1.16593	1.15593	0.0133514	-0.916671	-0.230813	-1.18773
cfap206	6 hpf	-0.748957	1.49395	-0.804534	-0.324645	-0.638782	1.02297
si:dkey-177p2.6	6 hpf	-1.13742	1.27919	-0.513204	1.19971	-0.524214	-0.30407
syncrip	6 hpf	-1.42155	1.33825	-0.440632	-0.596934	0.491081	0.629781
vrtn	6 hpf	-0.435024	1.69178	-0.554431	-0.727423	0.758131	-0.733033
rhov	6 hpf	0.747284	1.68086	-0.857414	-0.405722	-0.444857	-0.720148
fntb	6 hpf	-0.278324	1.22865	-1.10193	-0.749219	1.23516	-0.334329
actc1a	6 hpf	1.70882	0.639794	-0.670667	-0.79306	-0.125957	-0.758934
sox11b	6 hpf	-0.0923457	1.99527	-0.568221	-0.546323	-0.196366	-0.592012
hpcal1	6 hpf	0.834553	0.135449	0.101417	-1.88484	-0.0357003	0.849119
sash1a	6 hpf	-1.24542	1.46812	0.559295	-0.911973	0.33013	-0.20015
rab32a	6 hpf	0.00921455	1.60775	-0.990174	-1.11015	0.448243	0.0351171
sec63	6 hpf	-1.59888	1.06392	-0.67033	0.0291216	0.879448	0.296718
mycn	6 hpf	-0.142058	2.00872	-0.546085	-0.263729	-0.625011	-0.431832
erh	6 hpf	0.133633	1.41917	-1.48621	-0.0201303	0.592321	-0.638786
marcksa	6 hpf	-0.597961	1.65798	-0.420183	-0.676883	-0.774615	0.811662
tprb	6 hpf	-1.405	1.46135	-0.734122	-0.132355	0.351016	0.459109
hnrnpub	6 hpf	-0.474567	1.82596	-0.472318	-0.742021	0.504882	-0.641934
lft1	6 hpf	-0.155847	2.02163	-0.55424	-0.510873	-0.402149	-0.398522
enah	6 hpf	-0.501135	1.49221	0.211324	-1.29537	-0.584079	0.677048
rpl7l1	6 hpf	-0.417406	1.52586	-0.627904	-0.945357	0.974545	-0.509736
cited2	6 hpf	0.0141326	1.18525	-0.433008	-1.08009	1.20369	-0.889966
batf3	6 hpf	0.230161	1.00227	-1.24606	-1.24606	0.481956	0.777734
ccdc25	6 hpf	-0.789061	1.65325	-1.13835	0.554419	-0.168793	-0.111462
dcbld1	6 hpf	0.522129	0.998426	-0.499263	-1.68915	0.783939	-0.11608
mixl1	6 hpf	-0.484281	2.02529	-0.484743	-0.263537	-0.546449	-0.246277
trmt6	6 hpf	-0.462225	1.15434	-1.08075	-0.323083	1.33774	-0.626018
bmp2b	6 hpf	0.499632	1.80199	-0.221293	-0.605547	-0.74181	-0.732974
rad51	6 hpf	-0.805451	0.860175	-1.53742	0.531161	0.982152	-0.0306195
si:ch211-57i17.1	6 hpf	-0.50772	1.76667	-0.885586	-0.139458	0.511544	-0.745453
crnkl1	6 hpf	-1.36243	1.10301	-0.729197	-0.301243	0.15871	1.13115
disp1	6 hpf	-0.941009	1.50082	0.594323	-0.70121	-0.902681	0.449753
myh6	6 hpf	2.02411	-0.166876	-0.421548	-0.404111	-0.547915	-0.483657
yy1b	6 hpf	-1.43405	1.19674	-0.587634	0.640034	0.70042	-0.515515
pum2	6 hpf	-1.26263	1.43061	0.836543	-0.649912	-0.472324	0.117716
b4galt6	6 hpf	-0.631345	1.97073	-0.242374	-0.763991	-0.265886	-0.0671339
ubap1	6 hpf	-1.15364	1.58777	-0.0293272	-0.771632	0.675627	-0.308797
nop56	6 hpf	-0.700026	1.38441	-1.28233	-0.505441	0.757619	0.345773
setb	6 hpf	-0.995909	1.54633	-1.06104	-0.347979	0.457171	0.401422
snrpd3l	6 hpf	-0.180933	1.87776	-1.11621	-0.424998	-0.113965	-0.0416629
si:ch211-241e1.5	6 hpf	-0.157836	1.58782	-0.72403	-0.692491	0.844754	-0.858218
phpt1	6 hpf	1.83476	0.0858333	-1.09934	-0.48957	0.0821984	-0.413881
ptpra	6 hpf	-0.792137	1.47027	-0.360995	-0.482193	-0.875171	1.04023
brd3a	6 hpf	-0.230105	1.93798	-0.78759	-0.69033	0.0694156	-0.299369
fam175a	6 hpf	-1.33196	1.14081	-1.14147	0.345302	0.407443	0.579874
dusp4	6 hpf	0.343065	1.74574	-0.0576862	-1.04665	-0.13777	-0.846703
jak2a	6 hpf	-1.26977	1.65618	-0.692983	0.383133	-0.124325	0.0477694
hmgcrb	6 hpf	-0.628622	1.69217	-0.747056	-0.797272	0.705195	-0.224416
bxdc2	6 hpf	0.0504547	1.58171	-0.994798	-0.591971	0.737096	-0.78249
wbscr27	6 hpf	-0.32716	1.03615	-1.16942	-1.07881	0.542304	0.996937
si:ch73-299h12.6	6 hpf	-0.948652	1.76068	-0.343695	0.393647	-0.00939285	-0.852585
fkbp2	6 hpf	1.0533	1.15477	-0.822797	-0.950624	0.446725	-0.881374
zgc:163077	6 hpf	1.17152	1.34472	-0.435678	-0.383192	-0.703631	-0.993739
pura	6 hpf	-0.832048	1.6889	-0.416772	-0.502292	-0.685614	0.747822
add1	6 hpf	-0.944954	1.4795	-0.925917	-0.580833	0.840258	0.131942
hnrnph1l	6 hpf	-0.566936	2.01275	-0.44631	-0.582247	-0.175599	-0.241653
zmat2	6 hpf	0.06368	1.96881	-0.420134	-0.572717	-0.326447	-0.713192
nhp2	6 hpf	0.161524	1.9197	-0.768133	-0.522659	-0.157467	-0.632969
ncbp3	6 hpf	-0.437011	1.08852	-0.980174	-0.789675	1.40014	-0.281806
zgc:152891	6 hpf	-0.699944	1.39022	-0.963756	-0.192151	1.09976	-0.634136
polr2d	6 hpf	0.198967	1.8101	-0.735024	-0.523362	0.166878	-0.917562
clk4b	6 hpf	-0.00255298	1.65955	-0.77874	-1.13494	-0.270669	0.527346
hnrnpabb	6 hpf	-0.59897	1.59501	-0.731379	-0.667602	0.920979	-0.518039
rnf145b	6 hpf	0.0915912	1.69945	-0.804051	-0.629483	0.527235	-0.884739
kif20a	6 hpf	-1.10197	1.38138	-0.789457	-0.543225	0.97631	0.0769625
ublcp1	6 hpf	0.0244571	0.803368	0.446917	0.144938	0.540263	-1.95994
zgc:77151	6 hpf	-0.897699	1.68576	-0.292431	-0.652487	0.722171	-0.565309
fgfr4	6 hpf	0.187604	1.92747	-0.373139	-0.613959	-0.784571	-0.343407
smad7	6 hpf	-0.695378	1.99062	-0.555368	-0.449611	-0.169201	-0.121065
nsrp1	6 hpf	-1.09481	1.84782	-0.515227	-0.331154	0.107871	-0.0144991
bod1	6 hpf	-0.0753119	1.38188	-0.949518	-0.506263	1.05331	-0.904096
nsa2	6 hpf	-0.673316	1.96938	-0.3826	-0.416629	0.0868341	-0.583672
cct6a	6 hpf	-0.885513	1.26584	-1.39409	-0.1222	0.638274	0.497687
zcchc10	6 hpf	-0.630765	1.23718	-1.3312	-0.613456	0.551514	0.786723
dkc1	6 hpf	-0.628528	1.62644	-0.817314	-0.580958	0.861236	-0.460875
spry4	6 hpf	-0.594375	1.5564	0.978974	-0.677551	-0.565718	-0.697731
notch1a	6 hpf	-0.584392	1.38794	-0.77509	-0.785968	1.16192	-0.404409
ammecr1	6 hpf	-0.718824	1.10628	-0.668469	-0.915021	1.39177	-0.195733
nop14	6 hpf	-0.884002	1.4465	-0.878566	-0.214878	1.0294	-0.498456
skp1	6 hpf	-1.52061	1.3927	-0.435992	-0.316976	0.626991	0.253879
cdkn2aipnl	6 hpf	1.3466	0.24553	-1.07606	-0.867757	0.935323	-0.583644
sap30l	6 hpf	-0.904784	1.74709	-0.938704	-0.365308	0.293462	0.168244
ddx46	6 hpf	-0.659296	1.81228	-0.822084	-0.0271655	0.376461	-0.680199
notch1a	6 hpf	-0.605668	1.69412	-0.534267	-0.844956	0.74599	-0.455221
zgc:77838	6 hpf	-0.554016	1.24343	-1.23104	0.305016	0.98735	-0.750737
thbs4b	6 hpf	-0.559045	2.03254	-0.445706	-0.402472	-0.319803	-0.305515
ccng2	6 hpf	0.389868	1.25926	0.710166	-0.96901	-1.34802	-0.0422672
znfl2a	6 hpf	-0.609574	2.01311	-0.553257	-0.152258	-0.387156	-0.310867
f2rl1.2	6 hpf	1.19179	0.647084	-0.832288	-0.8727	0.854379	-0.98826
dnajc21	6 hpf	-0.777172	1.11538	-0.842172	-0.331581	1.41368	-0.578136
glula	6 hpf	-0.613883	1.25971	-0.772371	-0.60527	1.31607	-0.584249
dnajc1	6 hpf	-0.63686	1.71696	-0.450004	-0.913087	0.675439	-0.392446
blf	6 hpf	0.913001	1.57595	-0.785802	-0.637373	-0.746382	-0.31939
si:dkey-42i9.4	6 hpf	1.75055	0.356067	-0.734835	-0.837731	0.193629	-0.727681
bap1	6 hpf	-1.38533	1.20594	-1.0541	0.370789	0.48539	0.377305
lmnb2	6 hpf	-0.766663	1.73108	0.17288	-0.226987	-1.13333	0.223025
rpl36	6 hpf	-1.00861	1.04366	-1.35026	-0.134164	0.693702	0.755676
rnd3a	6 hpf	1.33899	0.691287	-0.031044	-0.467898	-1.58323	0.0518948
adarb1a	6 hpf	-0.84508	1.66173	0.538074	-0.366903	-1.0473	0.0594789
mplkip	6 hpf	-0.459393	1.92379	-0.211892	-0.6766	-0.745915	0.170007
rrp36	6 hpf	-1.04596	1.68467	-1.00395	0.0563085	0.221663	0.0872698
rpp21	6 hpf	-0.405748	1.34107	-0.775821	-0.727231	1.21793	-0.650206
zgc:173693	6 hpf	-1.10015	1.81854	-0.411319	0.187088	-0.526642	0.0324906
safb	6 hpf	-1.53586	1.53551	-0.443851	0.0589512	0.258425	0.126822
fam32a	6 hpf	0.443046	1.60979	-0.905444	-0.408715	0.320795	-1.05948
si:dkey-4c15.14	6 hpf	-1.3021	1.35562	0.839513	-0.40271	0.244558	-0.734888
zgc:113220	6 hpf	-1.1867	1.64519	0.0508834	-0.60698	-0.455826	0.553431
ier5	6 hpf	0.803774	1.64857	-0.420213	-0.646731	-0.894776	-0.490622
atpaf1	6 hpf	-1.27712	1.55511	-0.710808	-0.0938141	-0.122612	0.649247
zgc:173726	6 hpf	-1.01146	1.65422	-0.603863	-0.597272	0.705354	-0.146976
hnrnpm	6 hpf	1.20822	1.35108	-0.847229	-0.685803	-0.508024	-0.518244
polr2eb	6 hpf	0.994689	0.528417	-0.89668	-0.936019	-0.846022	1.15562
tjp3	6 hpf	-0.0373771	1.59723	-0.883239	-1.12499	0.612287	-0.163906
hapln4	6 hpf	-0.0270285	1.72225	-0.777401	-0.760239	0.568655	-0.72624
cirbpb	6 hpf	0.261731	1.56552	-0.907798	-0.76848	0.650671	-0.80164
zgc:113418	6 hpf	-0.588304	1.71748	0.684652	-0.908232	-0.467866	-0.437735
bsg	6 hpf	0.2027	1.81949	-0.593297	-0.984042	0.115996	-0.560852
zgc:174224	6 hpf	-1.30989	1.73488	0.277511	-0.338868	-0.272347	-0.0912865
tcf3b	6 hpf	-0.765245	1.99678	-0.32236	-0.337072	-0.134232	-0.437868
pias4a	6 hpf	-1.09987	1.52136	-0.991008	-0.296364	0.308549	0.557338
pak2b	6 hpf	-0.879029	0.989662	-0.818689	-0.776541	1.40283	0.0817708
tmem59l	6 hpf	-0.321144	1.34484	-0.532474	1.15667	-1.05749	-0.590407
ppap2cb	6 hpf	1.93751	0.0102869	-0.904149	-0.549844	-0.200998	-0.292805
gna11a	6 hpf	-0.63903	1.20657	-0.593869	0.799647	-1.34705	0.573737
hdgfrp2	6 hpf	-0.755515	1.7897	-0.864453	-0.335567	0.502751	-0.33692
aspm	6 hpf	-0.799754	1.48223	-0.815409	-0.243937	-0.638601	1.01548
mknk2a	6 hpf	0.155607	1.39516	-1.18856	-1.04021	0.729355	-0.051354
csnk1g2a	6 hpf	-1.12632	1.82574	-0.481581	-0.37143	0.167422	-0.0138305
znf45l	6 hpf	-0.739423	2.00741	-0.367346	-0.242818	-0.410437	-0.247384
rrbp1b	6 hpf	-0.410171	1.02629	-0.796856	-0.644547	1.50523	-0.679952
ccdc130	6 hpf	-0.0792888	1.56356	-0.399095	-1.07547	0.780328	-0.790041
znf644a	6 hpf	-0.981759	1.52033	-0.709106	-0.820015	0.323682	0.666863
si:dkey-15h8.11	6 hpf	-0.539956	1.61276	-0.655577	0.0327792	0.662504	-1.11251
hs2st1a	6 hpf	-0.876294	1.22581	-0.75964	-0.45899	-0.449776	1.3189
15-Sep	6 hpf	0.89713	1.41725	-1.34687	-0.409914	-0.435309	-0.122287
pdcd4b	6 hpf	0.495335	0.873013	0.399014	-1.15738	0.769186	-1.37917
rps28	6 hpf	-0.800592	1.70254	-0.939627	0.497907	0.104324	-0.564551
dag1	6 hpf	-1.12506	1.43386	0.0981084	-1.16637	0.280088	0.479365
rnf13	6 hpf	1.65487	-0.0327566	-1.00656	-0.854894	0.613466	-0.374132
polr2h	6 hpf	1.66764	-0.165176	-1.05287	-0.889643	-0.0921349	0.532184
ncl	6 hpf	-0.700537	1.4226	-0.945016	-0.588108	1.08289	-0.271825
fxr1	6 hpf	-1.24354	1.3757	-0.573782	-0.0335469	0.985187	-0.510017
ppp1r2	6 hpf	-0.240641	1.0719	-0.992137	-0.639208	1.41988	-0.619794
oxsr1a	6 hpf	-1.33047	1.55895	-0.20225	0.250562	-0.711785	0.434995
si:ch211-262h13.3	6 hpf	-0.344505	2.03809	-0.443958	-0.338741	-0.475524	-0.435362
zgc:195170	6 hpf	1.99557	0.0098052	-0.596627	-0.477607	-0.468608	-0.462533
dstyk	6 hpf	-0.663299	1.396	-1.06339	-0.364877	1.09121	-0.395641
srsf3b	6 hpf	0.27858	1.8487	-0.811386	-0.853329	-0.306099	-0.156467
urod	6 hpf	-0.763658	1.4772	-0.722951	-0.493949	-0.567277	1.07063
zgc:153675	6 hpf	1.06146	1.48811	-0.749926	-0.510481	-0.595167	-0.693995
dnajb6a	6 hpf	-0.190148	1.92257	-0.687349	-0.472667	0.165407	-0.737809
tcea1	6 hpf	-0.270623	1.47982	-0.845628	-0.718221	1.02676	-0.67211
bag1	6 hpf	-1.08133	1.81939	0.291609	-0.154371	-0.557243	-0.31806
myl12.2	6 hpf	-0.17019	1.28443	-0.723711	-0.888864	1.21955	-0.721211
krt18	6 hpf	-0.589319	2.01852	-0.515369	-0.313624	-0.430821	-0.16939
eif4ba	6 hpf	-0.215189	1.7029	-0.846011	-0.554466	0.672921	-0.760155
rybpa	6 hpf	-0.65507	1.9735	-0.283584	-0.743787	-0.135888	-0.15517
ppp4r2a	6 hpf	-0.417453	1.49774	-0.948579	-0.889207	0.928808	-0.171304
ndnl2	6 hpf	0.235822	0.667388	-1.95772	0.100191	0.794116	0.1602
naa10	6 hpf	-0.265409	1.51284	-1.23869	-0.857406	0.349318	0.499347
ddx23	6 hpf	-0.839278	0.987452	-1.2816	-0.0728054	-0.08437	1.2906
nkain4	6 hpf	0.243285	1.89754	-0.550605	-0.643306	-0.177812	-0.769104
mrgbp	6 hpf	-0.333924	1.54359	-0.909713	-0.860989	0.904847	-0.343809
dnmt3bb.2	6 hpf	-0.743128	1.88953	-0.535197	-0.597695	0.33506	-0.34857
nucks1b	6 hpf	-0.688811	1.75196	-0.700635	-0.609489	0.654201	-0.407225
ssr4	6 hpf	0.94711	1.56001	-0.625611	-0.778655	-0.373234	-0.729622
ikbkg	6 hpf	-0.99269	1.43688	-0.855434	-0.741914	0.538799	0.61436
taf13	6 hpf	0.424325	0.674219	-1.38046	-1.17605	0.811996	0.64597
her12	6 hpf	-0.431121	2.03873	-0.429227	-0.443589	-0.309216	-0.425572
tmub1	6 hpf	-0.12982	1.23459	-1.1654	-0.371279	1.18282	-0.750915
noc2l	6 hpf	-0.945574	1.74334	-0.852199	-0.455978	0.288691	0.221722
plekhm2	6 hpf	1.06203	1.02061	-0.926778	-1.14582	0.568808	-0.578861
atp13a2	6 hpf	-0.0211231	0.599611	-1.36532	-1.04437	0.980917	0.850293
prpf4ba	6 hpf	-0.849762	1.54856	-1.14354	-0.415979	0.310541	0.550183
pkig	6 hpf	0.0455452	1.84504	-0.610687	-0.923831	0.211815	-0.567882
ptges3a	6 hpf	-1.05129	1.49316	-1.11123	0.588554	-0.160564	0.241368
dip2ba	6 hpf	0.427124	1.24308	-0.448209	-1.57547	0.689992	-0.336517
lmbr1l	6 hpf	0.0207733	1.94513	-0.576092	-0.553507	-0.0804397	-0.755862
klf17	6 hpf	1.47477	1.0034	-0.599151	-0.198253	-0.779234	-0.901529
irak1bp1	6 hpf	-1.26751	1.57267	0.351871	0.0943082	-0.878253	0.12691
armc1l	6 hpf	-0.621591	1.62702	-1.17247	-0.0863937	0.652149	-0.398723
ephb2b	6 hpf	-0.643387	1.91308	-0.775587	-0.564331	-0.0078938	0.078117
zgc:56699	6 hpf	-0.402813	1.60213	-0.714544	-0.727921	0.896463	-0.653318
itga5	6 hpf	-0.0654196	1.94676	0.00804152	-0.617855	-0.724277	-0.547245
snrpg	6 hpf	-0.651776	0.875164	-1.03792	-0.900288	1.33237	0.382455
fam50a	6 hpf	-0.250568	1.94945	-0.807889	-0.528437	0.0825472	-0.445103
rarga	6 hpf	-1.07903	1.09561	0.421973	1.09485	-0.56309	-0.970315
nfe2	6 hpf	-0.72484	1.49647	0.312682	-0.386652	-1.28279	0.585125
copz1	6 hpf	0.470118	1.70711	-0.587334	-0.977394	0.127861	-0.740365
znf740b	6 hpf	-0.842426	1.11745	-0.660387	-0.855635	1.36325	-0.122254
hmga1a	6 hpf	-0.728382	0.964231	0.263126	-0.992827	1.33386	-0.840004
irx7	6 hpf	1.9957	0.0206923	-0.512485	-0.494264	-0.49716	-0.512485
sall4	6 hpf	-0.198168	1.97575	-0.705859	-0.5167	-0.0149388	-0.540087
minos1	6 hpf	1.94241	-0.210644	-0.711488	-0.764458	0.0443131	-0.300137
rnf146	6 hpf	-0.194124	1.05411	-0.480765	-1.04381	1.40692	-0.74233
guk1a	6 hpf	-1.66679	1.30205	0.627262	0.11243	-0.345746	-0.0292023
cyp2aa9	6 hpf	1.13979	0.989823	-1.04273	-0.867181	0.545017	-0.764722
arl6ip5b	6 hpf	-0.472336	1.44783	0.300914	-1.07883	-0.937464	0.739882
anapc10	6 hpf	-0.182645	1.16767	-1.00785	-0.441239	1.30093	-0.836864
zgc:56304	6 hpf	-1.29319	1.17274	-0.541478	-0.675877	1.06099	0.276804
zgc:63882	6 hpf	-0.973703	1.49646	-0.533484	-0.451921	-0.548627	1.01127
eif4e2rs1	6 hpf	-0.423885	1.53233	-0.605861	-0.628412	0.985519	-0.859691
psmb6	6 hpf	-0.543971	1.64619	-0.808459	-0.606747	0.835985	-0.523001
pfn1	6 hpf	-0.31217	1.09563	-1.1701	-1.08257	0.936805	0.532402
eno3	6 hpf	-0.354608	1.97465	-0.592805	-0.555969	0.0833055	-0.554574
hmgb2b	6 hpf	-0.761977	1.71355	-0.830356	0.0459009	-0.707084	0.539961
arf1	6 hpf	-0.837922	1.76143	-0.615664	-0.3454	0.60878	-0.571222
ngfa	6 hpf	1.84273	-0.547569	0.325432	-0.23169	-0.394135	-0.994772
cacybp	6 hpf	0.64622	1.0955	-0.998914	-0.518424	0.910192	-1.13457
csrp1a	6 hpf	0.603559	1.4152	-1.03298	-0.735516	0.579698	-0.829967
wnt3a	6 hpf	2.04124	-0.408248	-0.408248	-0.408248	-0.408248	-0.408248
ccnl1b	6 hpf	-0.32711	2.02141	-0.611411	-0.424487	-0.194786	-0.463619
rbm38	6 hpf	0.896973	0.950122	0.443487	-0.3686	-0.214949	-1.70703
baz2a	6 hpf	-0.643337	1.56512	-1.19464	-0.324847	-0.16224	0.759936
elavl1	6 hpf	-0.775489	1.78233	-0.869586	0.507686	-0.318746	-0.326192
insra	6 hpf	-1.40793	1.37645	-0.553678	-0.122397	-0.171221	0.878779
gata5	6 hpf	-0.488099	2.03439	-0.45131	-0.277934	-0.47293	-0.344118
homeza	6 hpf	-0.543904	1.32072	-0.796934	-0.768257	1.23792	-0.449547
osbpl2b	6 hpf	-0.649588	1.20868	-0.796058	1.34852	-0.709307	-0.402246
otulina	6 hpf	0.249347	0.468972	-1.87159	-0.211161	0.33607	1.02836
tram1	6 hpf	0.656841	1.16269	-0.932715	-0.863065	0.882995	-0.906747
prdm14	6 hpf	2.00907	-0.121008	-0.571183	-0.276802	-0.468897	-0.571183
dok6	6 hpf	0.261085	1.80304	-0.228403	-0.808032	-0.0407165	-0.986977
acvr1l	6 hpf	-0.268067	1.13888	-0.684673	-0.716802	-0.854426	1.38509
bmi1a	6 hpf	-0.685915	1.29357	-1.1662	-0.370148	-0.216797	1.14549
sec61g	6 hpf	1.71568	0.215589	-1.02946	-0.594047	0.370492	-0.678255
rpl21	6 hpf	-1.29884	0.979338	-1.19068	0.61339	0.167492	0.729303
sat1b	6 hpf	-0.560234	2.01679	-0.501299	-0.514935	-0.271561	-0.168764
rrs1	6 hpf	-0.884445	1.38294	-1.29087	-0.0828659	0.790469	0.0847665
arxa	6 hpf	-0.587909	2.01522	-0.271288	-0.414049	-0.561952	-0.180027
gtpbp4	6 hpf	-1.52998	1.14225	-0.793057	-0.00581221	0.489737	0.696864
eif1axb	6 hpf	-0.138595	1.36042	-1.63532	-0.367957	0.303996	0.477462
fars2	6 hpf	-1.04427	1.88999	0.0373857	-0.250917	-0.1247	-0.507489
tnikb	6 hpf	-0.730398	1.85939	-0.481119	-0.793826	0.334616	-0.188661
hccsb	6 hpf	-0.278861	1.1803	-0.0928153	-0.188108	0.972823	-1.59334
pard3	6 hpf	-1.07102	1.51224	-0.484206	-0.279607	0.936332	-0.613745
snai2	6 hpf	1.62336	0.80408	-0.715267	-0.651417	-0.199014	-0.861742
ube2ib	6 hpf	-0.504813	1.69688	-0.876581	-0.515308	0.737032	-0.537213
tsr3	6 hpf	-1.16186	1.43287	-0.951606	0.212112	0.752255	-0.283775
gnptg	6 hpf	0.0682762	1.84189	-0.783277	-0.543268	0.219964	-0.803582
metrn	6 hpf	-0.541578	1.80927	0.548612	-0.458364	-0.670616	-0.687328
slc6a16b	6 hpf	-0.834265	1.82956	-0.492015	-0.27447	0.439278	-0.668086
luc7l	6 hpf	-1.30389	1.42828	-0.876298	-0.194338	0.530216	0.416036
wdr48a	6 hpf	0.439474	1.20294	-0.241029	-0.877049	0.832146	-1.35648
scn12ab	6 hpf	1.44686	0.583235	-1.11758	0.324202	-0.145291	-1.09143
twsg1b	6 hpf	0.302186	1.79998	-0.228454	-0.853942	-0.0813049	-0.938469
fzd8a	6 hpf	1.6773	0.775681	-0.553984	-0.435699	-0.637691	-0.825602
ncapd2	6 hpf	0.0778144	1.45684	-0.944042	-0.611164	0.906548	-0.885998
prpf38b	6 hpf	-0.430295	1.81981	-0.862704	-0.500188	0.49085	-0.517469
dia1b	6 hpf	-0.774186	1.1103	-0.358038	-0.299989	1.36467	-1.04276
itgb1b	6 hpf	-0.34176	1.84905	0.42038	-0.779073	-0.472111	-0.676489
pdss1	6 hpf	-0.497241	1.25106	-0.626882	-0.597846	1.31395	-0.843045
cul3a	6 hpf	-1.23166	1.01194	-0.912304	-0.504134	0.687594	0.948565
zgc:56095	6 hpf	0.0502662	0.794038	-1.19858	-0.963542	1.41179	-0.0939753
gigfy2	6 hpf	-1.16243	1.35077	-0.432845	-0.671778	1.07691	-0.160625
hes6	6 hpf	-0.6626	1.99033	-0.133552	-0.432453	-0.609517	-0.152212
tgif1	6 hpf	-1.12268	1.61398	-0.496259	-0.758739	0.279193	0.484507
abhd17aa	6 hpf	0.272052	1.72695	-0.911226	-0.542073	0.306171	-0.851879
sh3gl1a	6 hpf	-0.753182	1.66633	-0.555261	-0.822618	-0.298224	0.762953
cntn1a	6 hpf	-0.767483	1.5812	-0.737405	-0.809653	-0.103745	0.837085
ca5a	6 hpf	-0.0151542	1.30725	0.568811	-1.66657	0.195217	-0.389552
map1lc3b	6 hpf	-0.283802	1.82375	0.468118	-0.569168	-0.80631	-0.632588
ldhd	6 hpf	-1.40633	1.04443	-0.14575	-0.889381	0.430819	0.966214
abhd4	6 hpf	-0.996214	1.39523	0.41833	-0.61755	0.761661	-0.961456
kdm7ab	6 hpf	-0.984344	1.47867	-0.368331	-0.594602	1.02348	-0.554869
dusp6	6 hpf	-0.337482	2.03927	-0.42291	-0.379292	-0.457859	-0.44173
poc1b	6 hpf	-0.117995	0.998373	-1.24722	-0.880431	1.28725	-0.0399773
immp2l	6 hpf	0.746662	1.15228	-1.19614	-0.97084	0.727966	-0.459929
zgc:153606	6 hpf	0.382103	0.868495	-0.916725	-0.909561	1.35234	-0.776656
mob2a	6 hpf	-1.00565	1.81575	0.302182	-0.285643	-0.710944	-0.115698
ccdc94	6 hpf	-0.367191	1.66053	-0.769077	-0.494738	0.782466	-0.811987
fnbp4	6 hpf	-1.64477	1.29479	-0.360688	-0.215588	0.542807	0.383445
mpi	6 hpf	1.79803	-0.636017	-0.112313	-1.07289	-0.303504	0.326694
brd1b	6 hpf	-0.654447	1.88257	-0.443455	-0.900866	0.137693	-0.0214933
eif3ja	6 hpf	-1.21178	1.76575	-0.293215	-0.251187	0.358941	-0.368512
cops2	6 hpf	-1.14427	1.27583	-1.00201	0.476367	-0.417091	0.811167
ralbp1	6 hpf	-0.66193	2.01537	-0.311053	-0.390408	-0.464561	-0.187423
sirt6	6 hpf	-0.504087	1.84379	-0.839122	-0.210001	0.381917	-0.672496
mir140	6 hpf	-0.408248	2.04124	-0.408248	-0.408248	-0.408248	-0.408248
zgc:162611	6 hpf	0.0805055	0.980427	-1.49286	-0.809742	0.186602	1.05506
hist1h4l	6 hpf	-0.500501	1.40594	-0.00937035	-1.3025	-0.501637	0.908074
ccdc77	6 hpf	0.293287	1.51175	-0.999818	-0.804391	0.700268	-0.701097
mphosph6	6 hpf	0.183175	1.81338	-0.819755	-0.436781	0.15033	-0.89035
zgc:153293	6 hpf	-0.620255	1.9626	-0.698459	-0.516148	-0.0405143	-0.0872202
zgc:110216	6 hpf	-0.0258042	1.48746	-0.744842	-0.700833	-0.94092	0.92494
thoc5	6 hpf	0.148198	0.97614	-0.587029	-0.932112	1.36655	-0.971747
chmp1a	6 hpf	1.43373	0.663512	-1.16256	-0.457121	0.405274	-0.882836
admp	6 hpf	1.10481	1.18594	-0.893804	0.31842	-0.884431	-0.830933
mier1b	6 hpf	-1.30337	1.16553	-1.00299	-0.191497	0.586979	0.745352
rsl24d1	6 hpf	-0.442646	1.47449	-0.872748	-0.393131	1.03525	-0.801218
ppib	6 hpf	0.0155597	1.93514	-0.53419	-0.703523	-0.0244437	-0.688542
hmg20a	6 hpf	0.127868	1.37384	0.60602	-1.5824	-0.0541241	-0.471205
sf3a2	6 hpf	-0.79057	1.79102	-0.854672	-0.560307	0.343139	0.0713901
twf1a	6 hpf	-0.276781	1.22121	-1.1556	-0.727855	1.21983	-0.280811
gng5	6 hpf	0.301842	1.57561	-0.646403	-0.910921	0.59077	-0.910895
accs	6 hpf	-0.764775	1.50104	-0.8192	-0.586471	1.01401	-0.344603
pls1	6 hpf	1.84055	-0.580748	-0.934956	0.357091	-0.484014	-0.197924
dia1a	6 hpf	-0.0171208	1.92845	-0.606375	-0.765398	0.0316313	-0.571189
foxc1a	6 hpf	-0.544203	2.0047	-0.087817	-0.277095	-0.533859	-0.561724
dvl3a	6 hpf	-0.572063	1.53426	-0.769436	-0.813289	0.970873	-0.35034
pcyt1aa	6 hpf	-1.63232	1.14891	-0.56823	0.0499852	0.807841	0.193814
abi1b	6 hpf	-0.229253	1.77117	-0.93519	-0.486756	-0.648077	0.52811
cmpk	6 hpf	-0.363405	1.11633	-0.714415	-0.732501	1.42727	-0.733278
rnps1	6 hpf	-0.0872896	1.40956	-1.01911	-0.934703	0.984289	-0.352743
cbx2	6 hpf	-0.676494	1.66128	-0.473664	-1.02843	0.686842	-0.16953
pctp	6 hpf	-1.19361	1.64489	0.0562107	-0.503542	-0.555563	0.551608
mhc1zja	6 hpf	-0.892012	1.81302	-0.639258	-0.178708	0.433959	-0.537
ccdc137	6 hpf	-1.25096	1.7313	0.246573	-0.595682	0.0164011	-0.147637
zgc:158403	6 hpf	-1.1654	1.19244	-0.478154	1.28269	-0.426385	-0.405196
xpo6	6 hpf	0.0352991	0.861021	-1.11331	-0.898261	1.44902	-0.333773
hirip3	6 hpf	-0.674029	1.82157	-1.03898	0.2687	-0.237249	-0.140004
spns1	6 hpf	0.466925	0.858228	-0.581391	-0.940061	1.2823	-1.086
natd1	6 hpf	-0.55921	1.80205	-0.594384	-0.188574	-0.917436	0.457554
dhrs7b	6 hpf	-0.542728	1.98981	-0.711811	-0.432808	-0.0949129	-0.207555
mrps34	6 hpf	-0.711576	1.53769	-0.764708	-0.308672	0.965821	-0.718551
arl5c	6 hpf	1.11987	0.999494	-1.50333	0.230331	-0.617697	-0.228667
smarca4a	6 hpf	-1.01411	1.08084	-0.432504	-0.688176	1.41785	-0.3639
kri1	6 hpf	-1.10627	1.80081	-0.556581	0.221437	0.0546498	-0.414042
rrp7a	6 hpf	-0.898047	1.60333	-0.726309	-0.526704	0.851746	-0.304017
ubtf	6 hpf	-1.15364	1.06755	-1.02102	-0.0875664	-0.0214055	1.21608
nlk1	6 hpf	-0.0359152	1.82324	0.285862	-0.783173	-0.373571	-0.916444
ddx47	6 hpf	-0.821093	1.79204	-0.84646	-0.538783	0.31157	0.102729
igf2bp1	6 hpf	-0.833603	1.39596	1.04602	-0.66931	-0.0374776	-0.90159
eve1	6 hpf	-0.337146	2.03989	-0.43107	-0.43107	-0.409534	-0.43107
cbx1a	6 hpf	-0.0347992	1.04757	-0.945365	-0.694767	1.39261	-0.765249
dnal4a	6 hpf	1.37251	1.11652	-0.45164	-0.955209	-0.251568	-0.830611
xpnpep3	6 hpf	-1.08819	1.0793	-0.563826	-0.870965	0.205922	1.23776
rbx1	6 hpf	1.91234	-0.171666	-0.828897	-0.682438	0.14456	-0.373899
polr2f	6 hpf	-0.0421654	2.00179	-0.511696	-0.624437	-0.401027	-0.422465
hsp70.1	6 hpf	-0.452116	2.01179	-0.570684	-0.119222	-0.312149	-0.557623
flr	6 hpf	-1.31515	1.47535	-0.598814	0.355182	-0.508517	0.59195
rac2	6 hpf	-0.433657	0.985581	-1.1145	1.38547	0.00106665	-0.823963
eif3d	6 hpf	-1.54639	1.08828	-0.76963	0.251863	0.870288	0.105592
ccdc43	6 hpf	-0.64078	1.24589	-0.211738	-0.746292	1.26575	-0.912828
rnf113a	6 hpf	-0.429474	2.03009	-0.388459	-0.305613	-0.313515	-0.593032
snrnp70	6 hpf	-0.709053	1.92516	-0.72676	-0.475677	0.128179	-0.141849
zgc:92066	6 hpf	0.821045	1.14724	-0.768061	-0.9477	0.736806	-0.989333
rras	6 hpf	-0.298658	1.09622	-0.852055	-1.00473	1.37005	-0.310825
rcn3	6 hpf	-0.259561	1.69586	0.425212	-1.13635	0.0384585	-0.763614
kat8	6 hpf	-0.390277	1.70532	-1.12373	-0.729398	0.266238	0.271846
cd2bp2	6 hpf	-0.625341	1.7562	-0.89439	-0.032472	0.490831	-0.694833
zgc:113090	6 hpf	1.98022	-0.445963	0.0822885	-0.511642	-0.531269	-0.573633
rpl23	6 hpf	1.9643	-0.597264	-0.667451	-0.559937	0.0197205	-0.159367
gtf2f1	6 hpf	-0.772754	1.3857	-1.46296	0.0307879	0.355242	0.463991
nmrk1	6 hpf	-1.85801	0.897945	0.0126331	0.235582	0.820941	-0.109095
rbbp6	6 hpf	-1.07229	1.65794	-0.985519	-0.0904708	0.215141	0.275198
rpusd1	6 hpf	-0.825986	1.25463	-0.202048	-0.895709	1.25016	-0.581052
traf7	6 hpf	-0.140795	1.44262	-0.874663	-0.980979	0.99046	-0.436643
suz12a	6 hpf	-0.963589	1.32247	-0.883098	-0.653468	1.0483	0.129377
gna13b	6 hpf	-1.00676	1.65544	-0.337002	-0.948772	0.439489	0.197606
gspt1l	6 hpf	-0.383684	1.11418	-1.32785	-0.837639	0.475687	0.959313
psmc3ip	6 hpf	-0.689588	1.80402	-0.834957	-0.546563	0.478823	-0.211734
rps11	6 hpf	1.55807	0.829574	-0.974284	-0.619713	-0.740335	-0.0533167
pdap1b	6 hpf	0.837992	0.766969	-1.06607	-0.333406	1.00196	-1.20745
bud31	6 hpf	1.48332	0.795936	-0.859764	-0.697686	0.222091	-0.943902
fscn1a	6 hpf	-0.0967563	2.00957	-0.535225	-0.606022	-0.406998	-0.364566
foxk1	6 hpf	-1.13324	1.42358	-0.955918	-0.411657	0.652028	0.425201
lfng	6 hpf	1.43356	1.13589	-0.639536	-0.675925	-0.662577	-0.591412
ubfd1	6 hpf	-0.502376	1.50029	-0.628772	-0.695828	1.0476	-0.720922
mafk	6 hpf	-0.53464	1.34468	1.17361	-0.663662	-0.330609	-0.989383
h3f3a	6 hpf	1.77121	0.460224	-1.00288	-0.715839	-0.230282	-0.282433
tmed1a	6 hpf	0.431332	1.00003	-0.877356	-0.826682	1.2142	-0.941521
metrnl	6 hpf	-0.0408981	1.97994	-0.60146	-0.550764	-0.165885	-0.620932
ndel1b	6 hpf	-0.365837	1.41493	-1.00902	-0.91202	0.999045	-0.1271
rangap1a	6 hpf	-0.56539	1.43414	-1.56128	0.352199	0.125265	0.215066
slc27a1a	6 hpf	-1.07914	1.15447	-0.73018	-0.75577	0.256206	1.15441
ppan	6 hpf	-1.09835	1.56043	-0.947408	-0.299682	0.570231	0.21478
axin2	6 hpf	-0.544952	2.02868	-0.357399	-0.399774	-0.229159	-0.497399
cyth1a	6 hpf	-1.56137	1.13315	-0.316822	-0.446084	0.228591	0.96254
usp36	6 hpf	-1.16616	1.80554	-0.516085	-0.147524	0.226262	-0.202031
cant1a	6 hpf	-0.652184	2.00432	-0.114289	-0.368393	-0.558473	-0.310977
notum1a	6 hpf	-0.248343	2.02745	-0.51103	-0.465604	-0.519278	-0.283191
alyref	6 hpf	-0.209904	1.94285	-0.695571	-0.65449	0.12146	-0.504342
cdr2l	6 hpf	-0.0161643	1.92235	-0.498461	-0.0427484	-0.929893	-0.435088
zgc:174268	6 hpf	-1.10432	0.969868	-0.9973	-0.551655	0.592724	1.09068
ubald2	6 hpf	-0.152419	1.83162	-0.289864	-0.0722497	-0.0817776	-1.23531
ddx39ab	6 hpf	1.10442	0.478464	-0.937431	-0.855348	1.08447	-0.874568
tbl3	6 hpf	-0.965887	1.33693	-0.973408	-0.448828	1.06328	-0.0120879
sox9b	6 hpf	-1.40395	1.71776	0.0549909	-0.235757	-0.139921	0.00688288
hook2	6 hpf	0.796551	1.45512	-0.840276	-0.833404	0.294306	-0.872294
hook2	6 hpf	0.0968482	1.78728	-0.753666	-0.835461	0.345821	-0.640822
zgc:113443	6 hpf	-0.615356	1.671	-0.72705	-0.4545	-0.673932	0.799838
ccdc59	6 hpf	-1.24015	1.18627	-0.545849	-0.185311	1.23346	-0.448424
net1	6 hpf	-0.949153	1.74533	-0.297149	0.143767	-0.928593	0.285797
mkrn1	6 hpf	0.524462	1.07207	-0.706691	-0.510739	-1.36076	0.981662
yaf2	6 hpf	-0.917322	1.44646	-0.435675	-0.041695	-0.993713	0.94195
prickle1b	6 hpf	0.00355597	1.99617	-0.392647	-0.523529	-0.539742	-0.543807
pus7l	6 hpf	-0.822453	1.53552	-0.641563	-0.890037	-0.0527825	0.871311
twf1b	6 hpf	-0.423711	1.81604	-0.635107	-0.453861	0.506761	-0.810124
slc38a4	6 hpf	-0.75538	1.82783	0.36857	-0.49951	-0.831212	-0.1103
smo	6 hpf	0.0659338	1.70181	-0.00427264	0.253063	-1.04177	-0.974766
atp2b1a	6 hpf	-0.455977	1.82436	-0.88322	-0.792726	0.0905279	0.217033
si:dkey-13i19.8	6 hpf	-0.367418	1.20308	-0.896204	-0.597395	1.33919	-0.681253
ube2nb	6 hpf	-1.11483	1.3173	0.14982	-0.533962	1.0122	-0.830519
cwf19l1	6 hpf	0.518895	1.76903	-0.804268	-0.75226	-0.119664	-0.611733
si:dkey-159a18.7	6 hpf	1.53068	0.233772	-1.10929	-0.420745	0.646772	-0.881195
gcc1	6 hpf	-0.997767	1.58502	-0.913043	0.640595	-0.472533	0.157729
yeats4	6 hpf	-0.5647	1.94598	-0.767894	-0.0140466	-0.5495	-0.0498337
asun	6 hpf	-0.504185	1.00829	-1.08673	-0.179018	1.43582	-0.67419
ppp1r12a	6 hpf	-1.34121	1.13368	-0.39462	-0.770238	1.02177	0.350619
krr1	6 hpf	-1.10506	1.56973	-0.692965	-0.560977	0.717446	0.071831
tmem110l	6 hpf	-0.846622	1.081	0.248989	-0.584896	1.21382	-1.1123
rbm17	6 hpf	-0.526693	1.68193	-0.856952	-0.23409	0.710359	-0.774553
fgd6	6 hpf	-0.213811	0.782513	-1.37123	-0.944953	1.01849	0.728989
creld2	6 hpf	-0.569227	1.03483	-0.852986	0.13774	1.31381	-1.06417
zgc:174315	6 hpf	-0.749882	1.71945	-0.742312	0.634927	-0.152407	-0.709776
znf1137	6 hpf	1.88901	-0.452255	-0.578682	-0.296505	-0.849391	0.287821
waslb	6 hpf	-1.43352	1.59984	-0.340695	-0.00494644	0.445567	-0.266247
cd9b	6 hpf	1.24425	1.00701	-0.801836	-0.89855	0.370981	-0.921854
ssbp1	6 hpf	-1.44639	0.937451	-1.05772	0.706209	0.574189	0.286262
znf1137	6 hpf	1.98256	-0.456176	-0.625519	-0.330657	-0.599885	0.0296749
zgc:165515	6 hpf	-0.283717	1.99235	-0.328458	-0.789208	-0.146001	-0.444967
nup50	6 hpf	-1.06537	1.89105	-0.0513605	-0.0615865	-0.236973	-0.475762
zgc:172139	6 hpf	-0.660504	1.95759	-0.0731587	-0.0293803	-0.520176	-0.674371
zgc:153116	6 hpf	-1.11045	1.75855	0.0330283	-0.477524	0.358941	-0.562542
zgc:56178	6 hpf	-0.760653	1.42786	-0.829232	-0.159063	-0.738942	1.06003
wnt5b	6 hpf	-0.105825	1.99192	-0.58259	-0.158881	-0.546771	-0.597855
hcfc2	6 hpf	-1.02198	1.14893	-0.697516	-0.475777	1.35239	-0.306044
meig1	6 hpf	1.98462	-0.174253	-0.650655	-0.419814	-0.089245	-0.650655
ing3	6 hpf	-0.183732	1.93068	-0.783974	-0.657283	0.11676	-0.422447
ppfibp1a	6 hpf	-0.70125	1.7833	-0.600288	-0.833707	0.500579	-0.148635
ppm1f	6 hpf	-0.883484	1.26563	0.230006	-0.705685	-0.968705	1.06224
si:ch211-255a21.1	6 hpf	-1.21646	1.26202	-0.488642	1.11893	-0.66071	-0.0151382
h2afz	6 hpf	0.868752	1.4392	-1.0225	-0.653837	0.184942	-0.816557
h2afva	6 hpf	-0.48247	1.66955	-0.76544	-0.585549	0.802238	-0.638331
snrnp27	6 hpf	0.0239855	1.89378	-0.856529	-0.253383	-0.0238834	-0.78397
surf2	6 hpf	0.201813	1.84724	-0.745081	-0.728155	0.0966772	-0.6725
kat6a	6 hpf	-1.13389	1.62793	0.484099	-0.755544	-0.453468	0.230873
xbp1	6 hpf	1.11461	0.868678	-0.793796	-0.90218	0.727473	-1.01478
golga3	6 hpf	-0.838939	1.86866	-0.0266638	-0.395261	-0.78486	0.177065
ranbp1	6 hpf	-0.469479	1.51034	-0.814482	-0.505315	1.0172	-0.738266
vkorc1l1	6 hpf	-0.522204	1.94034	-0.253869	-0.277768	0.0192653	-0.905764
sart3	6 hpf	-1.13471	1.60873	-0.937432	0.153625	0.449902	-0.140117
limk2	6 hpf	-1.25165	1.14618	-0.719487	0.591525	0.899284	-0.665853
shisa2	6 hpf	1.95507	0.157261	-0.618095	-0.615689	-0.384815	-0.493732
las1l	6 hpf	-1.18726	0.939116	-1.01866	-0.305543	1.19928	0.373071
msna	6 hpf	-0.839842	1.85173	0.408604	-0.557694	-0.343216	-0.519587
rpl36a	6 hpf	-0.0887895	1.04025	-0.680564	-0.384762	1.33995	-1.22609
zgc:158409	6 hpf	-0.121067	1.95004	-0.78587	-0.533983	0.019617	-0.528739
acsl4b	6 hpf	-0.759277	1.02588	-1.0187	-0.815475	0.314911	1.25266
cwc15	6 hpf	-0.832905	1.59106	-1.25181	-0.0765895	0.14489	0.42535
ctdnep1a	6 hpf	-1.03606	1.07142	-0.969093	0.782339	0.855438	-0.704042
sox19a	6 hpf	1.29777	1.21481	-0.735953	-0.729289	-0.853877	-0.193463
phf23a	6 hpf	-0.754921	1.84547	-0.822575	-0.469183	0.332274	-0.131063
atp6v0a2b	6 hpf	-0.669519	0.892332	-1.29951	-0.611667	1.20979	0.478572
zfand5a	6 hpf	0.082199	1.81954	-0.258363	-0.656961	0.0974224	-1.08383
zgc:101016	6 hpf	-0.00513992	1.62324	-0.73624	-0.731202	0.723737	-0.874394
zgc:86811	6 hpf	-0.511691	1.93524	-0.857759	-0.494866	-0.105628	0.0346997
gtf2h2	6 hpf	-0.833997	1.08461	-1.20221	-0.628272	0.931456	0.648409
arvcfb	6 hpf	-1.3329	1.58967	-0.108544	0.158443	-0.706696	0.400033
rnf181	6 hpf	1.88948	-0.0297707	-0.924204	-0.299248	0.0579566	-0.694211
histh1l	6 hpf	1.05328	1.25398	-0.309778	-1.13805	-0.95779	0.0983583
supt4h1	6 hpf	0.492656	1.48885	-1.18345	-0.499586	0.501124	-0.799599
tsc1a	6 hpf	-1.07737	1.76907	-0.492292	0.0403108	-0.587272	0.347558
gig2o	6 hpf	0.783203	1.37039	-0.715946	-0.861701	-1.02542	0.449478
arcn1a	6 hpf	-0.442296	1.02497	-1.13833	-0.659217	1.40915	-0.194281
ift22	6 hpf	-0.809848	1.05569	-1.01672	0.433783	1.15621	-0.819123
ube2g1a	6 hpf	-0.343413	1.5248	-0.731798	-0.655968	0.989176	-0.782795
uap1l1	6 hpf	-0.682374	1.10068	-0.812777	-0.506265	1.45044	-0.549707
gas1b	6 hpf	1.90946	-0.0876292	-0.0629043	-0.286516	-1.03306	-0.439346
ier5l	6 hpf	-0.650759	1.92248	0.0530757	-0.161887	-0.877561	-0.285353
zgc:103692	6 hpf	-0.894349	1.73493	-0.756472	-0.275194	0.607368	-0.416281
hspb1	6 hpf	0.434128	1.85998	-0.408661	-0.631111	-0.630847	-0.623488
btf3	6 hpf	-1.06016	1.48221	-1.09421	-0.120745	0.119977	0.672936
ptger4b	6 hpf	-0.685877	1.96822	-0.109333	-0.0514411	-0.638591	-0.482981
zgc:103697	6 hpf	-0.275081	2.01384	-0.599839	-0.596548	-0.216372	-0.326002
wnt11	6 hpf	0.495872	1.79363	-0.787542	-0.63043	-0.699908	-0.171627
nova1	6 hpf	-0.54438	1.35243	0.27037	-1.00805	-0.979333	0.908964
capns1a	6 hpf	0.748025	0.738075	-1.1191	-1.36495	0.874662	0.123287
zgc:153990	6 hpf	-0.995922	1.19785	-0.0506252	-0.797535	1.25206	-0.605824
dlb	6 hpf	-0.762101	1.42927	-0.45479	-0.744584	-0.592246	1.12445
zgc:163098	6 hpf	-0.947459	1.58291	-1.15403	-0.163794	0.289741	0.392638
cdc42ep2	6 hpf	-0.854895	1.74053	-0.656913	-0.623261	-0.216187	0.610727
srrt	6 hpf	-0.352756	2.01409	-0.631033	-0.432698	-0.132932	-0.464667
golph3	6 hpf	-0.660808	1.5232	-0.730751	-0.265764	0.969717	-0.835593
sub1b	6 hpf	-0.33936	0.834906	-1.60696	0.5095	-0.462156	1.06407
cst14b.1	6 hpf	-0.146514	0.940672	-1.6578	0.679776	-0.566233	0.7501
grsf1	6 hpf	-1.34276	1.26768	-0.269233	-0.150534	1.0758	-0.580943
ctsla	6 hpf	0.723441	1.67673	-0.65882	-0.786595	-0.197496	-0.757258
cox7c	6 hpf	0.726995	1.03141	-1.29064	-1.11115	0.709189	-0.0658116
lysmd3	6 hpf	-0.399168	2.02314	-0.496399	-0.5703	-0.380186	-0.177089
pik3r1	6 hpf	-0.926868	1.65672	0.442466	-0.500011	-0.937983	0.265673
aatf	6 hpf	-0.717623	1.83902	-0.865203	-0.526612	-0.00718081	0.277595
tbx2a	6 hpf	-0.921583	1.93297	0.0090197	-0.488288	-0.396902	-0.135214
slc31a1	6 hpf	-0.871639	1.03623	-0.728665	-1.1091	0.889722	0.783452
prpf4	6 hpf	-0.533419	1.64735	-1.233	-0.506617	0.433321	0.192368
derl2	6 hpf	0.326922	1.03003	-0.643417	-0.676015	1.19789	-1.23541
rabep1	6 hpf	-0.898313	1.18488	-0.652488	-0.815647	-0.11633	1.2979
prkrip1	6 hpf	-0.154355	1.31954	-0.942836	-0.453635	1.14363	-0.912345
lig3	6 hpf	-1.11815	1.65467	-0.584258	-0.577621	0.578425	0.0469343
polr2j	6 hpf	1.51477	0.804661	-1.27521	-0.514208	-0.148919	-0.3811
lrwd1	6 hpf	-0.88805	1.90045	-0.73029	-0.0990836	0.0494693	-0.232499
si:dkey-261j4.5	6 hpf	1.00738	1.53791	-0.645183	-0.637296	-0.620091	-0.642721
si:dkey-261j4.4	6 hpf	-0.153013	2.02498	-0.467991	-0.467991	-0.467991	-0.467991
sepw1	6 hpf	0.616804	0.987186	-0.665355	-1.32907	1.01974	-0.629302
edf1	6 hpf	1.1161	1.36281	-0.960973	-0.872443	-0.368149	-0.277342
slc2a8	6 hpf	0.017112	1.06526	-0.859171	-0.782941	1.36548	-0.805741
kat5b	6 hpf	-0.90162	1.72328	-0.281199	-0.319559	0.600807	-0.821713
rps6ka4	6 hpf	-1.24376	1.11047	0.870172	-0.013138	0.412929	-1.13667
elac1	6 hpf	1.76706	0.152056	-0.87342	-0.730565	0.346497	-0.661624
rsrc2	6 hpf	-0.278374	1.91893	-0.742609	-0.745033	0.170514	-0.323427
spag7	6 hpf	0.740776	1.34242	-0.864333	-0.972988	0.5572	-0.803071
zgc:152816	6 hpf	-0.688702	1.65189	-0.860946	0.166541	0.569824	-0.838612
her1	6 hpf	-0.600999	1.9819	-0.56058	-0.569071	-0.269163	0.0179095
her7	6 hpf	-0.459881	2.03828	-0.483077	-0.353452	-0.355749	-0.386118
arl6ip4	6 hpf	-0.00202269	1.96433	-0.553819	-0.414356	-0.206501	-0.78763
setd8b	6 hpf	-0.00100925	1.70284	-0.840123	-0.84161	0.575628	-0.595722
ugt2a2	6 hpf	1.84471	0.00108184	-0.0153743	-0.710895	-0.0777057	-1.04182
dnajc25	6 hpf	0.0597703	1.11432	-0.93061	-0.32482	1.21962	-1.13828
wbp1	6 hpf	-1.30423	1.09025	-0.645119	-0.668979	0.962943	0.565128
thap1	6 hpf	-0.842184	1.49427	-0.851451	-0.865691	0.622842	0.442209
stk24b	6 hpf	-0.985224	1.11713	-1.04923	-0.540791	1.13214	0.325971
cxcr4a	6 hpf	0.649717	1.76412	-0.536789	-0.639372	-0.580688	-0.656984
etv5b	6 hpf	0.182915	1.93745	-0.587887	-0.635744	-0.273731	-0.623
mrps9	6 hpf	-0.627584	1.37854	-0.216307	1.01639	-0.315612	-1.23543
med8	6 hpf	1.5116	0.404245	-1.09947	-0.821548	0.580464	-0.575291
thumpd3	6 hpf	-0.521133	1.10743	-1.38006	1.22578	-0.24416	-0.187864
rbfox2	6 hpf	-0.629856	1.5606	0.776111	-0.450292	-0.092925	-1.16364
lmo4b	6 hpf	1.96462	-0.823632	-0.518543	-0.0500309	-0.170694	-0.40172
dtymk	6 hpf	0.702536	1.45172	-1.14433	-0.813977	0.35352	-0.549471
ryk	6 hpf	-0.25233	1.21621	-0.305449	-1.10203	-0.790867	1.23447
amotl2a	6 hpf	-0.121156	2.00869	-0.55225	-0.268202	-0.579615	-0.487466
smx5	6 hpf	-0.0642887	1.12048	-1.83537	0.0894995	0.595819	0.0938542
foxd3	6 hpf	1.74856	0.664732	-0.664373	-0.420958	-0.651225	-0.676737
pik3r3b	6 hpf	-0.0170804	1.99402	-0.415081	-0.670534	-0.398534	-0.492793
prpf38a	6 hpf	-0.716948	1.50084	-0.775943	-0.607807	1.03547	-0.435609
serbp1a	6 hpf	-0.553529	1.45248	-1.03829	-0.742403	0.972831	-0.0910849
ppig	6 hpf	-0.942153	1.82542	-0.765333	-0.260849	0.312485	-0.169573
tlk1b	6 hpf	-1.11199	1.08743	-0.683155	0.162525	1.25729	-0.712092
jade3	6 hpf	-0.644462	1.24031	-0.765598	-0.520556	1.33281	-0.642501
unc50	6 hpf	0.61386	1.66691	-0.338386	-0.775472	-0.110232	-1.05668
eif4bb	6 hpf	-0.959913	1.39476	-0.725918	-0.226086	1.10161	-0.584457
atf1	6 hpf	-0.0519457	1.07453	-0.394984	-1.01192	1.32989	-0.945568
myl6	6 hpf	-0.586502	1.76743	-0.473003	0.586764	-0.396252	-0.898433
sumf1	6 hpf	-0.364988	1.55104	-0.50265	-0.76791	0.940902	-0.856395
ccdc174	6 hpf	-0.470257	1.8828	-0.82496	-0.214123	-0.654585	0.281126
ppil1	6 hpf	-0.825145	1.82197	-0.866833	-0.445307	0.14933	0.165981
tgfa	6 hpf	0.933541	0.926345	-0.980885	-0.767875	0.869759	-0.980885
slc6a13	6 hpf	-1.34696	1.40996	-0.357317	-0.105679	0.899591	-0.499601
rad18	6 hpf	-0.671809	1.31998	-1.05575	-0.907947	0.625867	0.689667
arl6ip5a	6 hpf	-1.1484	0.964711	-0.384425	0.517711	1.10535	-1.05495
ppp4r2b	6 hpf	-0.85013	1.12293	-1.22886	-0.416169	1.12855	0.243678
pbrm1l	6 hpf	-0.583129	1.05811	-0.899874	-0.526279	1.4759	-0.524728
rhoca	6 hpf	-0.789918	1.89993	0.226829	-0.49587	-0.180347	-0.660625
slc25a22	6 hpf	0.592631	1.06548	-0.416199	-0.766377	-1.38666	0.911123
rplp2	6 hpf	1.3972	-0.0794376	-0.947718	0.527607	0.406192	-1.30384
eif2s2	6 hpf	-0.439204	1.64773	-1.19046	-0.374529	0.663568	-0.307104
mych	6 hpf	-0.124322	1.99596	-0.698261	-0.381648	-0.560234	-0.231497
sdc4	6 hpf	-0.502951	1.5343	0.926769	-1.06482	-0.421758	-0.471534
snrpc	6 hpf	1.64631	0.541914	-0.874455	-0.793814	0.222734	-0.742685
ctsa	6 hpf	1.08147	0.429799	-0.363204	-1.07867	1.04878	-1.11818
tfap2c	6 hpf	-0.224609	2.03258	-0.429101	-0.46019	-0.471098	-0.447582
ddx27	6 hpf	-1.35983	1.07886	-0.896005	-0.0900524	1.06555	0.201479
zgc:153702	6 hpf	-0.711658	1.88545	0.0398459	-0.701292	-0.652383	0.140035
dctn2	6 hpf	-0.454585	1.52426	-0.452847	0.3725	0.409988	-1.39931
tmem237b	6 hpf	-0.60277	1.44167	-0.339189	-0.835023	1.08682	-0.751507
sumo1	6 hpf	-0.996301	1.36705	-0.450513	-1.10293	0.690785	0.491912
cyp27c1	6 hpf	-0.265644	1.7066	-0.731768	0.698937	-0.676358	-0.731768
snrpa1	6 hpf	0.429296	1.75549	-1.11983	-0.392087	-0.113023	-0.559848
chsy1	6 hpf	-0.00321812	1.72923	0.309993	-0.98872	-0.963929	-0.0833509
dctn1a	6 hpf	-1.00326	1.79495	-0.734063	-0.375646	0.302359	0.0156645
mex3b	6 hpf	0.256257	1.79041	-0.260688	-0.848209	-0.969697	0.0319218
fth1a	6 hpf	0.0965717	0.988269	-1.20707	-0.880237	1.30114	-0.298672
pdcd7	6 hpf	-0.126496	1.9399	-0.805923	-0.701187	-0.281058	-0.0252308
furina	6 hpf	-1.06816	1.29862	-0.235106	-0.759537	1.17218	-0.407996
pax6b	6 hpf	-0.657917	1.32628	1.25484	-0.641507	-0.623784	-0.657917
prmt3	6 hpf	-1.07562	1.40149	-1.00142	-0.236136	0.905661	0.00602999
cnpy4	6 hpf	0.219347	1.85104	-0.565142	-0.78732	0.0463692	-0.76429
dnajc3b	6 hpf	-0.724987	1.92068	0.115331	-0.498613	-0.717223	-0.0951873
tmem256	6 hpf	0.150558	0.85014	-1.29289	-0.360548	1.38467	-0.73193
hmgb3a	6 hpf	-0.228363	2.01449	-0.397458	-0.41619	-0.693165	-0.279314
zgc:92664	6 hpf	-0.630674	1.99204	-0.58112	-0.360521	-0.0120547	-0.407672
tp53i11a	6 hpf	-0.928242	1.7926	-0.0965612	-0.423557	-0.753916	0.409675
scube2	6 hpf	-1.61563	1.18874	-0.610142	-0.0591818	0.548706	0.547507
fam60al	6 hpf	-0.722255	1.9517	-0.644241	0.0712527	-0.198603	-0.457857
serf2	6 hpf	-0.060759	1.47777	-0.895168	-0.8393	0.951312	-0.633852
adam10a	6 hpf	-0.208379	1.45938	-0.368412	-0.775957	0.967282	-1.07392
sltm	6 hpf	-0.849721	1.91837	-0.692951	-0.270688	-0.191933	0.0869281
mphosph10	6 hpf	-0.566275	1.9881	-0.676022	-0.414137	-0.018752	-0.312916
lin7c	6 hpf	-0.602211	1.19914	-1.12925	-0.88121	0.434144	0.979384
arl14ep	6 hpf	-0.869974	0.856734	-0.748279	-1.05239	0.593456	1.22045
anp32a	6 hpf	-0.309447	1.87348	-0.708881	-0.504359	0.36121	-0.712005
glceb	6 hpf	0.517723	1.46883	0.538045	-0.982187	-0.515473	-1.02694
sall1a	6 hpf	-0.822881	1.55066	0.931139	-0.507656	-0.831455	-0.319805
brd7	6 hpf	-0.685381	1.97881	-0.320436	-0.60092	0.0159188	-0.387989
cebpg	6 hpf	-1.48341	1.24983	-0.742235	-0.135899	0.714113	0.397593
cnep1r1	6 hpf	-0.0886782	1.02606	-0.938558	-0.604061	1.42298	-0.817738
zgc:112356	6 hpf	-0.334054	1.97179	-0.568865	-0.562255	0.0875455	-0.594165
ube3c	6 hpf	-0.897324	1.02672	-0.809424	-1.01816	0.907822	0.790368
zgc:92818	6 hpf	-0.755099	1.36135	-0.90898	-0.584074	1.15613	-0.269324
gpt2	6 hpf	0.270839	0.782377	-1.26414	-0.948019	1.3365	-0.177553
uqcrfs1	6 hpf	1.32744	-0.163107	-1.41694	0.636195	0.410388	-0.793981
mfap1	6 hpf	-0.302398	1.83335	-0.724566	-0.589125	0.462212	-0.679472
ccnd1	6 hpf	0.187296	1.95077	-0.516052	-0.437048	-0.594294	-0.590675
mad2l1	6 hpf	0.837574	0.805683	-1.0291	-0.689469	1.0653	-0.989983
rps20	6 hpf	1.57264	-0.0439128	-1.20056	0.0316147	0.533489	-0.893268
plcb3	6 hpf	-1.217	1.73184	-0.285781	-0.374616	-0.30606	0.451625
vangl2	6 hpf	-0.495694	1.32573	-0.740947	-0.717312	1.24574	-0.617515
chmp5b	6 hpf	-0.943028	1.89174	-0.442909	0.0401645	0.0313104	-0.577279
znf143a	6 hpf	-1.10948	1.62355	-0.659438	-0.626488	0.448831	0.323022
dhx38	6 hpf	-1.44086	1.4305	-0.00615993	-0.101632	-0.596759	0.714908
drap1	6 hpf	0.442383	1.521	-0.617572	-0.996011	0.551826	-0.901622
zgc:110425	6 hpf	-0.481346	1.95976	-0.373773	-0.596938	-0.642893	0.135185
sf3b2	6 hpf	-1.16493	0.989458	-1.0603	-0.412385	0.899511	0.748652
btr12	6 hpf	0.353373	1.48277	-0.552607	0.651862	-1.15918	-0.776221
zgc:163061	6 hpf	0.713339	0.92964	-0.44286	-0.824303	-1.34564	0.969827
ppp1cbl	6 hpf	0.862545	0.397207	-1.26628	0.067408	1.08499	-1.14587
gripap1	6 hpf	-1.43577	1.61568	-0.439313	-0.175636	0.287008	0.148025
nras	6 hpf	-0.436172	2.01012	-0.590311	-0.514026	-0.0828132	-0.3868
trim33	6 hpf	-0.967242	1.84214	-0.577366	-0.484887	-0.112409	0.299763
tjp2b	6 hpf	-1.21676	1.14703	0.674086	-0.936744	0.805215	-0.472825
med27	6 hpf	-0.367035	1.82959	-0.647415	-0.499095	0.474324	-0.790365
sap30bp	6 hpf	-0.468899	1.94162	-0.30875	-0.602759	0.163304	-0.724517
kcnn1b	6 hpf	-0.651793	1.60534	0.913897	-0.635	-0.607903	-0.624545
sin3b	6 hpf	-0.416087	1.2007	-0.912186	-0.542805	1.3436	-0.673217
smim15	6 hpf	1.93111	-0.0156012	-0.743944	-0.417417	-0.0175368	-0.736607
zgc:77486	6 hpf	-0.945378	1.48846	-0.481493	-0.610116	1.028	-0.479472
rgl1	6 hpf	-0.999751	1.67875	-0.975321	-0.121326	-0.0452488	0.462895
zgc:92140	6 hpf	-0.877351	1.786	-0.0399217	-0.404897	0.38751	-0.851337
dohh	6 hpf	-1.03326	1.46892	-0.848045	-0.350827	0.947792	-0.184579
zgc:112962	6 hpf	-0.337321	1.40483	-0.839555	-0.454488	1.10715	-0.880613
aldh9a1a.1	6 hpf	-0.843961	1.82398	-0.543358	-0.490915	0.487073	-0.432823
csde1	6 hpf	-0.971596	1.59327	-0.678572	-0.477776	0.852921	-0.318248
si:dkey-23c22.2	6 hpf	1.64563	0.554788	-1.08699	-0.28557	0.0210012	-0.848857
samd10a	6 hpf	-0.457113	1.95435	-0.500417	0.176133	-0.619729	-0.553224
nt5dc2	6 hpf	-0.973748	1.27769	-0.899233	-0.384788	1.19089	-0.210803
stk38a	6 hpf	-0.642425	1.95831	-0.737329	-0.359272	0.0570092	-0.276291
efhd2	6 hpf	-0.751756	1.98014	-0.562253	-0.108643	-0.402357	-0.155136
rhoab	6 hpf	-0.919017	1.72	0.0807372	0.364952	-0.997649	-0.24902
rimkla	6 hpf	-0.85768	1.57704	-0.306871	-1.11684	0.0457677	0.658581
klhl12	6 hpf	-1.15366	1.3412	0.0151397	-0.0969325	0.910198	-1.01595
cebpb	6 hpf	0.186804	1.51502	0.50362	-0.0328832	-0.920321	-1.25224
foxd5	6 hpf	-0.187243	2.02852	-0.481254	-0.437456	-0.488594	-0.433976
snrpd3	6 hpf	0.662192	1.04494	-0.937212	-0.914206	1.00624	-0.861948
odf2b	6 hpf	-1.08804	1.52041	-0.952348	0.437101	-0.40749	0.49037
vgll4l	6 hpf	-0.223701	1.8952	-0.635139	-0.659497	-0.662154	0.285291
znf131	6 hpf	-0.364955	1.1871	-1.14548	-0.733453	1.25266	-0.19588
pqbp1	6 hpf	0.44721	1.68996	-0.880003	-0.532807	0.19612	-0.920481
gpkow	6 hpf	-0.768039	1.67801	-0.809054	0.162859	0.530873	-0.794653
rab35b	6 hpf	-0.161484	1.4733	-0.819303	-0.75321	1.0052	-0.744507
si:ch211-170d8.2	6 hpf	1.9544	0.158561	-0.365987	-0.53192	-0.615882	-0.599167
zgc:103536	6 hpf	-1.06333	1.37566	-0.74359	-0.600722	0.00091346	1.03107
unc119.1	6 hpf	-0.220863	1.59718	-0.718326	-0.998901	-0.473104	0.814016
gpx8	6 hpf	-0.128261	1.51164	-0.764912	-1.01141	0.908243	-0.515299
golga1	6 hpf	-0.373002	1.28188	-1.36871	-0.481064	1.04933	-0.10843
tmed7	6 hpf	-0.764283	1.39049	-0.494368	-1.12809	0.982461	0.0137856
fzd10	6 hpf	-0.026257	1.98175	-0.588952	-0.3358	-0.313977	-0.716767
mak16	6 hpf	-1.42425	1.16288	-0.605791	-0.0252744	-0.20699	1.09943
si:dkey-75a21.2	6 hpf	-0.820251	1.49845	-0.0177598	0.866367	-1.05093	-0.475875
her3	6 hpf	2.03937	-0.323532	-0.415097	-0.433581	-0.433581	-0.433581
ybx1	6 hpf	-0.689081	1.52349	-0.696339	-0.600115	1.02234	-0.560297
ppih	6 hpf	1.22893	1.25003	-0.908134	-0.79225	-0.096294	-0.682284
pym1	6 hpf	-0.53065	1.18308	-0.0109453	-0.67592	1.21329	-1.17885
hsp70l	6 hpf	-0.185665	1.30847	-0.824441	-0.79496	1.20184	-0.70524
tmem127	6 hpf	-0.528573	1.88387	-0.350675	-0.86923	0.309112	-0.444499
rer1	6 hpf	-0.279933	0.977181	-1.37946	0.85931	0.720693	-0.897789
zgc:56525	6 hpf	-0.864321	1.1932	-0.896146	-0.634221	-0.0708661	1.27236
gkap1	6 hpf	-0.550131	1.90817	-0.440981	-0.562401	0.313896	-0.668552
fgfr1a	6 hpf	0.199225	1.21741	-0.46711	0.855108	-1.57332	-0.23131
tbx16	6 hpf	-0.190625	2.02937	-0.453145	-0.459689	-0.462741	-0.463172
fgf17	6 hpf	-0.329856	1.97413	-0.595343	-0.536177	-0.588527	0.075778
zgc:101664	6 hpf	0.43973	1.69674	0.0629776	-1.13039	-0.727539	-0.341522
zgc:110697	6 hpf	0.671136	1.50532	-0.552967	-1.39262	-0.192155	-0.0387226
seph	6 hpf	0.384739	1.87547	-0.6075	-0.685325	-0.601889	-0.365496
mbd1a	6 hpf	-0.726152	0.99882	-0.620811	-1.2195	1.21609	0.351553
abt1	6 hpf	-0.468274	1.86688	-0.948506	-0.568958	0.239784	-0.120923
uxt	6 hpf	0.571034	1.71164	-0.413907	-0.101647	-0.907928	-0.859195
pim2	6 hpf	-0.248102	1.85569	-0.657167	0.134294	-1.02019	-0.0645252
cxcr4b	6 hpf	0.902701	1.61311	-0.608162	-0.641756	-0.637677	-0.628217
ehhadh	6 hpf	0.222329	1.38669	-1.29803	0.282299	0.440604	-1.0339
tra2b	6 hpf	-0.231905	0.951823	-1.19064	-0.725134	1.42912	-0.233262
sumo3b	6 hpf	0.0775508	1.80594	-0.877893	-0.555754	0.300352	-0.750196
agps	6 hpf	-0.828581	1.20145	-1.22761	-0.408495	1.07783	0.185402
sap18	6 hpf	-0.211997	1.92465	-0.86919	-0.553098	0.126141	-0.416503
mphosph8	6 hpf	-0.846663	1.76641	-0.959096	-0.195625	-0.180184	0.415157
mrpl30	6 hpf	-0.915152	1.29054	-1.26915	0.648842	0.588978	-0.344058
etv5a	6 hpf	0.142375	1.48183	-0.671267	-0.911105	0.84578	-0.887613
arl5a	6 hpf	0.682195	0.89556	-1.35829	-1.07587	0.854486	0.00191148
faima	6 hpf	2.02273	-0.357188	-0.613065	-0.39296	-0.458692	-0.200822
cops8	6 hpf	-0.682876	1.94626	-0.630782	-0.481969	0.152975	-0.303606
nabp1a	6 hpf	-1.01029	0.977308	-1.22971	-0.178025	1.19072	0.249987
med4	6 hpf	0.135891	1.07289	-0.761973	-0.821286	1.30644	-0.93196
epc2	6 hpf	-0.917489	1.493	-0.957524	-0.576356	0.81151	0.146856
gtf2e1	6 hpf	-0.543094	1.91953	-0.444891	-0.806444	0.224094	-0.349199
epb41l5	6 hpf	-0.437034	1.45791	-0.749993	-0.897875	1.06126	-0.434258
asb11	6 hpf	0.582702	1.80022	-0.588671	-0.597553	-0.600697	-0.596003
zic2a	6 hpf	-0.0257746	2.00466	-0.518269	-0.462318	-0.501525	-0.496777
coq10b	6 hpf	0.481313	1.3022	-0.034174	-1.53061	0.484251	-0.702983
mettl8	6 hpf	-0.63773	1.58748	-1.37529	-0.136282	0.332779	0.229038
pou2f1b	6 hpf	-1.01118	1.7788	0.475417	-0.37075	-0.622527	-0.249759
gabpa	6 hpf	-0.934989	1.59221	-1.14235	-0.191936	0.437682	0.239387
si:dkey-67c22.2	6 hpf	-0.988737	1.61156	-0.958778	-0.427798	0.507066	0.256686
pdia5	6 hpf	-1.00938	1.0383	-0.40154	0.147236	1.27346	-1.04808
adcy5	6 hpf	0.205303	1.74698	-0.959608	-0.920976	0.223293	-0.294989
nifk	6 hpf	-0.63856	1.93305	-0.64939	-0.255595	0.187769	-0.577278
asnsd1	6 hpf	1.80342	0.31506	-0.88569	-0.258052	-0.0859316	-0.888809
gulp1a	6 hpf	0.311537	1.82607	-0.0436588	-0.962259	-0.555539	-0.576148
traf3ip1	6 hpf	-1.15622	1.77172	0.176409	0.127578	-0.624143	-0.295341
cx43.4	6 hpf	-0.343915	1.46858	-0.742748	-0.817378	1.0575	-0.622032
arpc2	6 hpf	-1.20459	1.41908	-1.08664	0.0328532	0.39614	0.44315
mettl5	6 hpf	0.418135	1.77492	-0.981588	-0.551605	-0.637619	-0.0222383
spc25	6 hpf	-0.059433	0.824164	-1.44365	0.663339	0.954616	-0.939041
dap1b	6 hpf	1.24068	1.20668	-0.442617	-0.985148	-0.110779	-0.908814
tmsb4x	6 hpf	1.80445	0.554012	-0.539426	-0.691097	-0.691097	-0.43684
rab9a	6 hpf	1.96634	-0.0572232	-0.712363	-0.146589	-0.367197	-0.682968
ofd1	6 hpf	-0.289298	1.65676	-1.23583	-0.687119	0.371912	0.183574
akap17a	6 hpf	-0.697348	1.99778	-0.573197	-0.346007	-0.162194	-0.219038
ubxn4	6 hpf	-1.08028	1.10803	0.128459	-0.377292	1.21099	-0.989907
zgc:101851	6 hpf	0.327776	1.31685	-0.533736	-1.11303	0.90516	-0.903018
zgc:55512	6 hpf	-0.278847	1.65309	-0.887206	-0.476816	0.761376	-0.771595
u2af1	6 hpf	-0.694607	0.890199	-1.19816	-0.718597	0.478562	1.24261
gdnfa	36 hpf	-0.442165	-0.442165	2.03936	-0.442165	-0.370264	-0.342603
fgf18b	36 hpf	-0.713579	0.0975446	1.63374	0.649682	-0.833694	-0.833694
nlgn2a	36 hpf	-0.812472	-0.815737	1.67732	0.303396	-0.77076	0.418252
zgc:172339	36 hpf	-1.02973	-1.02973	1.4608	0.480225	-0.444651	0.563084
psmg1	36 hpf	-0.120381	-1.57258	1.01811	-0.569097	1.05693	0.18703
tmtops3b	36 hpf	-0.756884	-0.756884	1.81968	0.0902934	-0.675798	0.279596
arr3a	36 hpf	-1.20531	-1.20531	1.03938	0.83912	-0.0241646	0.556283
tm7sf2	36 hpf	-0.60487	-1.19253	1.48659	0.90124	-0.383291	-0.207137
tmem126a	36 hpf	-1.04939	-1.0198	1.38472	-0.142051	-0.125082	0.951594
pknox2	36 hpf	-1.13089	-0.787512	1.50088	-0.337995	-0.0958488	0.851366
wnt11r	36 hpf	-0.301863	-0.135811	1.98786	-0.668297	-0.213588	-0.668297
waif2	36 hpf	-0.558191	-0.558191	1.94966	-0.473893	-0.558191	0.198806
march5l	36 hpf	-0.848386	-0.0288286	1.27946	0.0681121	0.888911	-1.35926
palm2	36 hpf	-0.782942	-0.782942	1.13865	-0.650233	-0.319815	1.39728
atp2b2	36 hpf	-0.910849	-0.910849	1.18638	1.30027	-0.228956	-0.435996
atp2b2	36 hpf	-0.878601	-0.846909	1.66892	0.556015	-0.631584	0.13216
jupa	36 hpf	-0.581689	0.360076	1.733	-0.325828	-1.19268	0.00711542
sp2	36 hpf	-1.59203	0.266137	1.37138	0.257865	0.296339	-0.599684
b4galt1	36 hpf	-0.908004	-0.750877	1.47936	0.604505	-0.908004	0.483019
gdf11	36 hpf	-0.726678	-0.726678	1.88189	-0.260478	-0.484268	0.316209
kbtbd8	36 hpf	-1.2485	-0.297568	1.6397	0.630244	-0.31257	-0.411306
nr1d4b	36 hpf	-0.857758	-0.57404	1.83248	-0.165181	-0.6285	0.392998
pcdh10a	36 hpf	-0.841769	-0.852977	1.24427	1.20961	-0.743119	-0.0160191
pcdh18a	36 hpf	-1.00267	-1.0692	1.17243	-0.221271	1.19278	-0.0720698
ikbke	36 hpf	-1.19405	-0.761594	1.46173	0.306986	-0.517205	0.704132
sox12	36 hpf	-0.429273	-0.429273	2.04091	-0.39947	-0.398119	-0.384777
shisa4	36 hpf	-1.05894	-1.22754	1.14371	0.354431	-0.165895	0.954238
tfe3b	36 hpf	-0.100088	-1.14045	1.76784	0.00615453	-0.725949	0.192497
map1lc3a	36 hpf	-0.887652	-0.719128	1.6363	0.801027	-0.539567	-0.29098
igsf21a	36 hpf	-0.813501	-0.868873	1.25082	-0.295561	-0.54941	1.27653
sipa1l2	36 hpf	-1.60471	0.510854	1.34789	0.22791	-0.540192	0.0582475
pcdh17	36 hpf	-0.631255	-0.576023	1.86997	0.420407	-0.472178	-0.610922
si:dkey-33m11.6	36 hpf	-0.903015	-0.620184	1.52811	0.799831	-0.903015	0.0982765
egfl7	36 hpf	-0.478426	-0.478426	2.03178	-0.237845	-0.478426	-0.358656
fam69b	36 hpf	-0.814008	-0.814008	1.71905	0.481145	-0.688862	0.116682
tnfrsf1b	36 hpf	-1.46658	-0.255719	1.13358	-0.298839	-0.268811	1.15637
gli2b	36 hpf	-0.642119	-0.642119	1.90501	0.269279	-0.247935	-0.642119
gli2b	36 hpf	-0.504086	-0.983596	1.74655	0.360004	0.141628	-0.760496
cant1b	36 hpf	-1.06498	-0.753988	1.55273	-0.0804841	-0.466864	0.813585
zgc:158340	36 hpf	-1.11485	-0.434447	0.906966	0.473279	-1.03518	1.20423
ndufs7	36 hpf	-0.814085	-1.63105	0.955662	0.375466	0.589934	0.524074
dazap1	36 hpf	-1.3826	-0.987898	1.17914	0.0740355	0.343687	0.773636
pparg	36 hpf	-0.736562	0.586321	1.15871	0.365777	-1.60718	0.232935
casp3a	36 hpf	-1.83702	-0.259875	0.845698	0.340664	0.850244	0.0602927
ranbp3a	36 hpf	-1.24138	1.1097	1.2485	-0.115438	-0.778279	-0.223101
ankrd37	36 hpf	-0.952275	-0.876609	1.20396	-0.85651	0.889515	0.591924
coro6	36 hpf	-1.14923	-1.08994	1.23594	0.6013	0.711555	-0.30963
tlr3	36 hpf	-0.70142	-0.431309	1.90624	-0.436127	-0.638319	0.300932
vgll4b	36 hpf	-1.04716	-0.54185	1.0142	0.307795	-0.973483	1.2405
samd13	36 hpf	-0.246312	-1.82331	0.667775	0.249316	1.0467	0.10583
mbnl2	36 hpf	-0.828728	-0.826367	1.0978	-0.0798638	-0.733988	1.37115
tll1	36 hpf	-1.12427	-0.339711	1.50576	0.221576	-0.928399	0.665044
msmo1	36 hpf	-0.947781	-0.939763	0.868088	0.721617	-0.825733	1.12357
erbb2	36 hpf	-0.772909	0.0737816	1.82695	-0.198548	-1.00695	0.0776773
arg1	36 hpf	-0.446297	-0.52889	2.02449	-0.321058	-0.199352	-0.52889
mettl9	36 hpf	-0.711025	-1.0675	1.07603	1.11012	-0.86774	0.460126
chrna6	36 hpf	-0.704495	-0.765874	1.79883	0.00939656	-0.727572	0.389711
ghdc	36 hpf	-0.913843	-0.815742	1.53052	0.534176	0.470978	-0.806093
ldb2b	36 hpf	-0.578003	-0.602357	1.91416	-0.477932	-0.562636	0.306772
ppp1r3cb	36 hpf	-0.812846	-0.798488	1.8418	0.0609485	-0.508543	0.217131
bhlha15	36 hpf	-0.81291	-0.828363	1.47779	-0.304456	-0.561944	1.02988
csdc2a	36 hpf	-1.12797	-0.925724	1.52684	0.720617	-0.0701891	-0.123572
cby1	36 hpf	-0.658527	-0.61069	1.85847	-0.354867	0.424141	-0.658527
csnk1e	36 hpf	-1.05647	-0.971775	1.6379	0.335181	0.294939	-0.239774
ube2kb	36 hpf	-1.27061	-0.398386	1.14836	-0.747043	1.15658	0.111102
ggact.1	36 hpf	-0.0429319	-0.831285	1.70605	-0.574727	-0.847289	0.590188
sox9a	36 hpf	-0.400917	-0.404602	1.93267	0.189572	-0.795341	-0.521383
arsg	36 hpf	-0.940321	-0.849267	1.53661	0.637206	-0.718196	0.333967
snx11	36 hpf	-1.09849	0.442098	1.51336	-0.551315	-0.844541	0.538884
calcoco2	36 hpf	-0.916815	-0.811972	1.41013	0.883922	-0.816766	0.251498
ormdl3	36 hpf	-0.359852	0.378369	1.7679	-0.142559	-0.482497	-1.16136
nrxn1a	36 hpf	-0.896227	-0.815476	1.48025	0.38457	-0.845004	0.691887
pigf	36 hpf	-0.953994	-0.824687	1.7445	0.482762	-0.352452	-0.0961244
opn4b	36 hpf	-0.591715	-0.568238	1.98612	-0.213684	-0.579265	-0.0332162
zeb1b	36 hpf	-0.569786	-0.559569	2.00807	-0.431986	-0.370847	-0.0758778
bc2	36 hpf	-1.36366	1.0581	1.24546	-0.245642	-0.637275	-0.0569824
adrb1	36 hpf	-0.495595	-0.495595	2.01744	-0.103656	-0.427004	-0.495595
vti1a	36 hpf	-1.24556	-0.109219	1.49533	0.072817	0.659013	-0.872379
rab40b	36 hpf	-1.00748	-0.869274	1.43968	0.961057	-0.4808	-0.0431909
hlfb	36 hpf	-0.539929	-0.539929	2.02409	-0.376385	-0.191376	-0.37647
cyth1b	36 hpf	-1.33635	-1.05796	1.06294	0.664328	-0.0545862	0.721627
qki2	36 hpf	-0.888477	-0.768832	1.49522	-0.23833	-0.589364	0.989777
gprc5c	36 hpf	-0.827135	-0.810625	1.79912	-0.302875	-0.329333	0.470844
pde6g	36 hpf	-0.690552	-0.703521	1.87641	0.312705	-0.181334	-0.613704
g6pc3	36 hpf	-0.80282	-0.835885	1.19684	-0.071202	-0.765147	1.27821
arfip1	36 hpf	-1.72728	0.714031	1.10784	0.28526	0.0609063	-0.440761
tbx6	36 hpf	-1.07248	-1.05995	1.22909	0.67117	-0.491455	0.723622
mapk7	36 hpf	-1.17314	-0.959263	1.13723	-0.511444	0.836179	0.67044
scd	36 hpf	-0.831182	-0.757312	1.72648	-0.277493	0.647745	-0.508238
dupd1	36 hpf	-0.408248	-0.408248	2.04124	-0.408248	-0.408248	-0.408248
egr2b	36 hpf	-1.3764	-0.0632995	1.21489	-0.490945	-0.393253	1.10901
LOC557028	36 hpf	-1.29938	-0.122724	1.14792	0.773986	-1.04201	0.542204
ifngr1	36 hpf	-1.03164	-0.515612	1.29015	-0.181436	-0.749311	1.18785
adh8b	36 hpf	-0.38749	-0.0827921	1.58718	0.520797	-0.222344	-1.41535
nt5c2b	36 hpf	-0.588327	-0.543034	1.99247	0.0102989	-0.503787	-0.36762
bag2	36 hpf	-0.716401	-1.01431	1.2628	0.952766	-0.889728	0.404874
fgfr3	36 hpf	-0.714088	-1.0007	0.989048	0.690347	-0.990589	1.02598
inab	36 hpf	-0.632609	-0.666991	1.58177	0.947165	-0.62404	-0.605296
klc1a	36 hpf	-1.11645	-1.03629	1.17895	0.462066	0.943356	-0.431628
dlg5a	36 hpf	-0.994481	-0.788417	1.09935	0.495939	-0.885298	1.07291
zfand4	36 hpf	-1.56862	-0.68817	1.05063	-0.0852872	0.399914	0.891534
ccar1	36 hpf	-1.55087	-0.496447	0.9295	0.146145	-0.218056	1.18973
fam213aa	36 hpf	-0.389723	0.190631	1.55727	0.633392	-0.961606	-1.02996
lzts2a	36 hpf	-1.11565	0.14781	1.75477	-0.742112	0.204025	-0.248838
f10	36 hpf	-0.765974	-0.736467	1.79928	0.232151	-0.733367	0.204375
tspan14	36 hpf	-1.29834	-0.159366	1.57587	-0.248953	0.671613	-0.540822
hnrnph3	36 hpf	-1.01303	-0.852559	1.70744	0.516624	-0.193155	-0.165321
pgbd5	36 hpf	-1.01347	-0.727485	1.44218	-0.0469605	-0.633909	0.979647
bag3	36 hpf	-1.01657	0.762163	0.858168	1.0935	-0.767527	-0.929732
inpp5f	36 hpf	-0.970715	0.885849	1.05324	0.782015	-0.975693	-0.774693
ret	36 hpf	-0.862547	-0.87587	1.0822	-0.436983	-0.327817	1.42102
lbx1a	36 hpf	-0.695409	-0.738472	1.54049	-0.49756	0.993583	-0.602636
wbp1la	36 hpf	-0.547594	-0.0212011	1.97077	-0.687207	-0.147529	-0.567234
unc5b	36 hpf	-0.73371	-0.679049	1.69988	-0.373916	-0.652083	0.738875
lrit1a	36 hpf	-0.892593	-0.910717	1.41987	0.50198	-0.800495	0.681952
chst3a	36 hpf	-0.599009	-0.579649	1.93732	0.227448	-0.576883	-0.409226
zmiz1a	36 hpf	-1.28639	-0.9564	1.46413	0.203715	0.0874295	0.487515
mettl18	36 hpf	-1.37219	-0.76974	1.49428	0.514581	-0.0285144	0.161587
rtn1a	36 hpf	-0.755782	-0.820975	1.68232	-0.14882	-0.649753	0.693008
pcnxl4	36 hpf	-1.52481	-0.132613	1.26558	-0.461713	-0.0622036	0.915757
nt5c1ba	36 hpf	-0.949104	-0.987764	1.45926	-0.0164532	-0.413184	0.907248
rdh12	36 hpf	-0.933559	-0.796358	1.28254	-0.632296	1.19814	-0.118467
ism1	36 hpf	-0.683275	0.863412	1.62509	-0.407023	-0.656742	-0.74146
kcnk1b	36 hpf	-1.11332	0.414836	1.41947	-0.770799	-0.674443	0.724257
cnih1	36 hpf	-0.75974	0.0157448	1.29996	-0.962607	1.13159	-0.724946
cdkl1	36 hpf	-0.96459	-0.837616	1.26171	0.589725	-0.869324	0.820099
esr2b	36 hpf	-0.924944	-0.900712	1.56352	0.053333	-0.552851	0.761656
kctd12.2	36 hpf	-0.928001	-0.928001	1.75114	0.294269	-0.325561	0.136151
zgc:171482	36 hpf	-0.544945	-0.539648	1.88991	0.376489	-0.590901	-0.590901
cpeb3	36 hpf	-0.972825	-0.940456	1.14217	-0.624116	1.19849	0.196738
capn1a	36 hpf	-0.712124	-1.06951	1.6058	-0.318779	0.770043	-0.275423
zgc:153073	36 hpf	-0.579796	-0.608577	1.98303	-0.0793348	-0.580076	-0.135243
LOC100002333	36 hpf	-0.59738	-0.104834	1.29122	-0.431454	1.09731	-1.25486
micu1	36 hpf	-0.950663	-0.623594	1.76284	0.0474484	0.415668	-0.651704
runx3	36 hpf	-0.740741	-0.817834	1.6031	-0.161789	-0.709309	0.826572
ldlrap1b	36 hpf	-0.823831	-0.661211	1.16856	-0.303102	-0.747269	1.36685
ate1	36 hpf	-1.18123	-0.734127	1.33751	-0.188949	-0.304759	1.07156
disc1	36 hpf	-0.884189	-0.0245656	1.90745	-0.368848	-0.664814	0.0349692
eif2ak2	36 hpf	-1.00148	-0.964562	1.50239	0.295649	-0.510954	0.678962
meis1b	36 hpf	-0.748012	-0.733608	1.33691	-0.50887	-0.579421	1.233
gpib	36 hpf	-0.909106	-0.8888	1.15272	0.205192	-0.758751	1.19875
smad1	36 hpf	-0.774889	-0.743834	1.80818	0.442257	-0.604037	-0.127674
csmd1a	36 hpf	-0.751032	-0.751032	1.6731	-0.390591	-0.559541	0.779094
rn7sk	36 hpf	-0.703387	-0.674308	1.81044	-0.366661	-0.597057	0.530969
ninl	36 hpf	-0.817215	-0.479281	1.9461	0.115834	-0.316501	-0.448939
slc16a2	36 hpf	-0.56617	0.372924	1.89175	-0.56617	-0.56617	-0.56617
slc16a2	36 hpf	-0.735984	-0.298142	2.00019	-0.371917	-0.132949	-0.461194
slc16a2	36 hpf	-0.588999	-0.4659	2.00422	-0.119886	-0.240441	-0.588999
pcdh2g6	36 hpf	-0.577365	-0.534355	1.98371	0.0655257	-0.502447	-0.435064
znf185	36 hpf	-0.935277	-0.690575	1.76633	-0.605236	0.396872	0.0678806
rnf24	36 hpf	-0.841705	-0.534848	1.5119	-0.382491	-0.75472	1.00187
egr1	36 hpf	-0.174614	-0.512087	2.02504	-0.437881	-0.518491	-0.381971
stc2a	36 hpf	-0.837033	-0.824823	1.4258	1.09263	-0.541107	-0.315462
nkx2.5	36 hpf	-0.81577	-0.81577	1.82201	0.224218	0.119036	-0.533726
ctnna2	36 hpf	-1.16025	-0.305391	1.05616	0.482976	-1.08772	1.01423
glra1	36 hpf	-0.902359	-0.797736	1.69426	0.533012	-0.621211	0.0940332
sparc	36 hpf	-0.278432	-0.461825	2.03624	-0.387751	-0.446409	-0.461825
neurog1	36 hpf	-0.228176	-0.928266	1.42597	-0.872831	1.04631	-0.443011
tsc22d3	36 hpf	-0.95699	-0.346544	1.93292	-0.393772	-0.267935	0.032319
zgc:113364	36 hpf	-1.06439	-1.00287	0.841196	0.562805	-0.567537	1.2308
zdhhc2	36 hpf	-0.839549	-0.851807	1.01998	0.111826	-0.806543	1.36609
zgc:92907	36 hpf	-1.53915	0.246259	1.3465	-0.633069	-0.0173846	0.596842
slc25a43	36 hpf	-0.907654	-0.644872	1.51676	-0.245672	-0.68384	0.965281
rab41	36 hpf	-1.43838	-0.129974	1.45403	0.0166098	0.679306	-0.581587
c1galt1c1	36 hpf	-1.37866	-1.0695	0.990629	0.135192	0.459205	0.863128
xpnpep2	36 hpf	-0.981769	-0.910451	1.16636	0.550665	-0.78654	0.961731
pdgfrb	36 hpf	-0.767559	-0.902451	1.75014	0.541319	-0.156937	-0.464516
cyfip2	36 hpf	-0.989899	-1.12992	0.921913	0.561039	-0.510992	1.14786
clint1a	36 hpf	-1.43061	-0.956573	0.86606	-0.0777785	0.754849	0.844051
elovl6	36 hpf	-0.521728	-0.272142	2.0284	-0.267207	-0.477277	-0.490044
pcdh19	36 hpf	-0.740703	-0.744213	1.73502	0.59174	-0.723159	-0.118688
tacr3a	36 hpf	-0.671704	-0.919552	1.62647	0.763291	-0.678922	-0.119579
casp3b	36 hpf	-1.12663	-0.989297	1.18185	0.79072	-0.528198	0.671556
pcdh18b	36 hpf	-1.05613	1.09417	1.16819	-0.174951	-1.13222	0.100946
pcdh10b	36 hpf	-1.12479	-0.266497	1.27363	0.394438	-1.09959	0.822802
slc43a3a	36 hpf	-0.761914	-0.761914	1.76702	0.287333	-0.761914	0.231389
unc93b1	36 hpf	-0.892971	-0.237026	1.68068	-0.774344	0.702213	-0.478555
macrod1	36 hpf	-1.50517	-0.147014	1.47088	-0.0854044	-0.369893	0.636593
elf2a	36 hpf	-1.48209	-0.713067	1.22563	0.16321	-0.0664406	0.872762
prom1a	36 hpf	-1.11612	-0.0189333	1.6911	0.151591	-0.910923	0.20329
nrp2a	36 hpf	-0.874147	-0.882636	1.56475	0.431963	-0.749646	0.509711
anxa6	36 hpf	-0.539046	-0.585468	1.15678	0.517069	-1.41709	0.867761
si:dkey-28b4.7	36 hpf	-1.12413	-0.965489	1.03586	0.670504	-0.585588	0.968848
fgf2	36 hpf	-0.683904	-0.683904	1.64897	-0.429752	0.832496	-0.683904
grin2bb	36 hpf	-0.759009	-0.761821	1.83878	-0.247922	-0.481391	0.411364
sept3	36 hpf	-0.558231	-0.553941	2.01046	-0.412272	-0.403463	-0.0825557
abca1b	36 hpf	-0.846769	-0.373029	1.63049	0.76574	-0.909923	-0.266506
cdadc1	36 hpf	-0.786796	-0.714866	1.86723	0.124725	-0.597011	0.106716
mhc1zha	36 hpf	-0.699074	-0.852421	1.33943	0.0488586	-0.912101	1.07531
zgc:110843	36 hpf	1.23261	-0.99021	1.19501	-0.888921	-0.530677	-0.0178102
sh3pxd2aa	36 hpf	-0.744843	-0.593646	1.84441	-0.137439	-0.733862	0.36538
tmem129	36 hpf	-0.162335	-0.515224	1.37274	-0.104907	-1.44374	0.853459
cyp2u1	36 hpf	-0.963857	-0.892784	1.67111	0.114395	0.518109	-0.446973
prcp	36 hpf	0.07133	-0.579467	1.97921	-0.382059	-0.50648	-0.582538
rab30	36 hpf	0.0824626	-0.936942	1.25187	0.811201	-1.3658	0.157213
fkrp	36 hpf	-1.39905	-1.068	1.08856	0.239435	0.643701	0.49536
dhrs11b	36 hpf	-1.34638	-0.212569	1.76495	0.0217597	-0.0967312	-0.131031
rab34a	36 hpf	-1.1717	0.0136964	1.15718	0.33193	-1.19582	0.86471
dusp14	36 hpf	-0.535257	-0.456544	2.0123	-0.0739983	-0.439293	-0.507208
flot2b	36 hpf	-1.27259	-1.16546	1.13833	0.385974	0.17402	0.739715
picalmb	36 hpf	-1.52167	-0.679183	1.0035	-0.295629	0.661887	0.831102
tbcela	36 hpf	-0.247618	-0.769132	0.987391	1.15773	0.271041	-1.39942
zgc:162608	36 hpf	-0.607948	-0.607948	1.96991	-0.0718968	-0.607948	-0.0741654
cnrip1a	36 hpf	-1.09699	-1.02703	1.20778	0.555884	-0.494051	0.854403
hepacama	36 hpf	-0.913537	-0.912165	1.06741	0.130249	-0.680929	1.30898
prokr1a	36 hpf	-0.748668	-0.0923178	1.59515	-0.803038	-0.763093	0.811969
junba	36 hpf	-0.439996	-0.658346	1.97421	-0.259379	-0.638535	0.0220501
ccdc153	36 hpf	-0.654273	-0.339308	1.91753	-0.531976	0.262301	-0.654273
ckmb	36 hpf	-0.33709	-0.532849	2.00989	-0.604232	-0.103285	-0.432437
cldne	36 hpf	-0.447316	-0.40785	2.04048	-0.362314	-0.417916	-0.405082
rab3da	36 hpf	-0.585515	-0.531833	1.7766	-0.751438	0.615785	-0.523601
cryba1a	36 hpf	-1.11376	-0.89552	1.52327	0.772043	-0.131678	-0.154354
slc43a2a	36 hpf	-0.551404	-0.536397	1.9998	-0.434007	-0.469663	-0.00833286
nova2	36 hpf	-0.537839	-0.546472	2.02237	-0.251242	-0.450995	-0.235819
hspa13	36 hpf	-1.41769	-0.836699	0.846294	0.306069	-0.109661	1.21168
LOC554386	36 hpf	1.36954	-0.867814	0.845789	-0.867756	0.387737	-0.867498
wsb1	36 hpf	-1.55783	-0.899862	0.918637	0.331497	0.403135	0.804427
zgc:110333	36 hpf	-0.784143	-0.813567	1.48271	0.928925	-0.000359965	-0.813567
actn4	36 hpf	-1.28016	-0.684808	0.902424	0.70724	1.04787	-0.692562
serpine2	36 hpf	-1.16481	0.0160609	1.82027	-0.568892	-0.0330592	-0.0695648
capn9	36 hpf	-1.18713	-0.727856	1.22728	-0.525882	0.0863206	1.12726
lrfn1	36 hpf	-0.57672	-0.756557	1.43456	1.02058	-0.98882	-0.133044
acta1a	36 hpf	-0.991865	-0.945639	1.15528	-0.142789	-0.355749	1.28076
igsf11	36 hpf	1.06105	-0.355751	1.11811	-0.835282	-1.30386	0.315736
lsamp	36 hpf	-0.892514	-0.087718	1.61696	-0.892514	0.741031	-0.485245
crtac1a	36 hpf	-0.76043	-0.759339	1.75911	-0.230815	-0.594757	0.58623
mri1	36 hpf	-0.612592	0.292182	1.57727	-0.978498	-0.865606	0.587249
meis3	36 hpf	-0.831497	-0.785865	1.44835	-0.00618549	-0.800638	0.97584
caspb	36 hpf	-0.420017	-0.420017	2.04066	-0.420017	-0.360595	-0.420017
pip5k1ab	36 hpf	-1.22059	-1.04206	0.908716	0.324863	-0.179536	1.20861
zgc:92606	36 hpf	-1.36432	-0.499113	1.21631	0.451812	-0.672706	0.868017
fdps	36 hpf	-1.68107	0.118671	0.802238	0.276696	1.05503	-0.571572
plekha8	36 hpf	-1.26649	-0.716095	1.48607	0.0221713	-0.292831	0.767175
tax1bp1b	36 hpf	-0.937511	-0.920634	1.04131	-0.798482	0.456248	1.15907
dfna5b	36 hpf	-1.1112	-0.838871	1.11123	-0.350668	-0.111029	1.30053
efna3b	36 hpf	-0.461046	-0.568956	2.00828	-0.333695	-0.558352	-0.0862302
cadm4	36 hpf	-0.773938	-0.777334	1.22633	-0.27397	-0.710118	1.30903
mef2d	36 hpf	-0.830819	-0.160454	1.86348	0.13906	-0.880303	-0.130967
ctsk	36 hpf	-0.953973	-0.942334	1.75105	-0.244085	0.208506	0.180832
fam210a	36 hpf	-1.25725	-1.08373	0.985082	0.46867	-0.131387	1.01861
tgfb2	36 hpf	-0.94473	-1.0133	1.18019	1.07754	-0.640698	0.340991
pou3f2b	36 hpf	-0.637857	-0.23018	2.00234	-0.22976	-0.637857	-0.266689
pou3f1	36 hpf	-0.858023	-0.876331	1.54803	0.426747	-0.786707	0.546286
taf12	36 hpf	-1.52045	-0.466687	1.3313	0.805521	-0.212688	0.0630082
efnb2b	36 hpf	-1.01852	0.207671	1.84439	-0.200421	-0.671998	-0.161128
cdc42se1	36 hpf	-1.00106	0.54051	1.63688	-0.851111	0.19029	-0.515515
rspo2	36 hpf	-0.904533	-0.954818	1.2537	0.573396	-0.81124	0.843493
zgc:162160	36 hpf	1.06285	-0.346723	0.868044	0.588239	-1.4676	-0.704806
thbs3a	36 hpf	-0.864	-0.196859	1.70702	0.648736	-0.503228	-0.791668
sqlea	36 hpf	-0.722921	-0.646258	1.18236	1.38813	-0.682108	-0.519207
oxr1a	36 hpf	-1.06619	-0.832294	1.3037	1.01719	-0.627726	0.205319
dnase2	36 hpf	-0.668314	-0.633493	1.63314	-1.07058	0.550621	0.188633
nr2f5	36 hpf	-0.869785	-0.808446	1.39467	0.958869	-0.836319	0.161011
rab11al	36 hpf	-1.14868	-0.904161	1.23692	1.10851	0.0289943	-0.321585
col27a1a	36 hpf	-0.964511	-0.797116	1.33661	-0.425979	-0.317551	1.16855
cyp4t8	36 hpf	-0.865668	-0.846842	1.37638	0.152241	-0.802195	0.986083
tmem222a	36 hpf	-0.888352	-0.937619	1.82374	0.0598273	-0.0436276	-0.0139678
foxo1a	36 hpf	-1.01375	-0.930239	1.58574	0.704551	-0.307379	-0.0389239
efnb2b	36 hpf	-1.34461	0.217766	1.62771	0.323226	-0.57194	-0.252148
bves	36 hpf	-0.867682	-0.785898	1.07333	-0.143695	-0.685586	1.40953
akt1	36 hpf	-0.809623	-0.611172	1.83356	0.24104	0.0837009	-0.737509
dact1	36 hpf	-0.104697	0.775381	1.19012	-0.658477	-1.55381	0.35148
zfyve19	36 hpf	-0.769619	-0.918814	1.42009	-0.805457	0.937859	0.135945
zgc:174379	36 hpf	-0.84513	-0.832476	1.88992	-0.0877176	-0.0100206	-0.114581
foxn3	36 hpf	0.402659	-0.377503	1.8677	-0.588222	-0.581474	-0.723155
bnip4	36 hpf	-0.247478	0.821483	1.62655	-0.721611	-0.695372	-0.783574
ikzf5	36 hpf	-1.3341	-0.926249	0.827862	-0.300374	0.659962	1.0729
pank1a	36 hpf	-1.12719	-0.535317	1.04309	0.477732	-0.957887	1.09957
ptena	36 hpf	-1.1442	0.353971	0.991504	0.165424	-1.29866	0.93196
minpp1a	36 hpf	-0.573944	-0.384798	1.9999	-0.0196153	-0.491128	-0.530412
zgc:154055	36 hpf	-1.13978	-1.13249	0.903979	0.398727	-0.212424	1.18198
htr1d	36 hpf	-0.699994	-0.699994	1.73962	0.664079	-0.658398	-0.345316
esrrga	36 hpf	-1.25612	-0.872021	1.41837	0.510856	-0.330212	0.529126
gphna	36 hpf	-1.34023	-0.355547	1.63773	0.39285	-0.4714	0.136594
tmem229b	36 hpf	-0.946514	-0.508568	1.68933	0.688787	-0.247983	-0.675056
bmp2a	36 hpf	-0.140268	-1.30083	1.39357	0.655482	-0.908814	0.300866
fosl2	36 hpf	-0.628199	-0.484106	1.98626	0.0431279	-0.499666	-0.41742
peli2	36 hpf	-0.259158	0.114965	1.49521	-1.35329	0.654038	-0.65177
arf6b	36 hpf	-1.83497	0.692759	0.818554	-0.437068	0.416201	0.344522
kcnk5a	36 hpf	-0.843856	1.24248	1.18363	-0.531093	-1.02989	-0.0212636
gnmt	36 hpf	-1.36833	-0.511978	1.38049	0.113884	-0.467478	0.853412
hs1bp3	36 hpf	-0.993852	-0.971681	0.949166	0.446333	-0.665114	1.23515
shroom3	36 hpf	-0.680472	-0.677822	1.56448	-0.508117	-0.66333	0.965262
psen1	36 hpf	-1.23171	-0.908132	1.20043	0.946983	0.396437	-0.404006
spred1	36 hpf	-1.56765	-0.561043	1.00413	0.509978	-0.313385	0.927972
enpp4	36 hpf	0.106494	-0.91874	1.28016	-1.39645	0.713865	0.214672
zgc:194275	36 hpf	-0.909019	-0.201414	1.41827	-0.785733	-0.594738	1.07264
slc25a47b	36 hpf	-1.02449	-1.01374	1.58104	0.535319	-0.297357	0.219226
zgc:175176	36 hpf	-0.541523	-0.541523	1.99775	-0.50858	-0.404769	-0.00135677
actc1b	36 hpf	-0.518345	-0.825508	1.95778	-0.403555	0.0212237	-0.231597
slc18b1	36 hpf	-1.02095	-0.999545	1.70054	0.217307	-0.033063	0.135713
klhl36	36 hpf	-0.973866	-1.03777	1.34973	0.568953	-0.59572	0.688674
panx2	36 hpf	-0.828483	-0.828483	1.20711	-0.00141181	-0.791297	1.24256
endouc	36 hpf	-0.608964	-0.573463	1.9232	0.281008	-0.528293	-0.493491
nudt4a	36 hpf	-0.779584	-0.45905	1.50425	-1.14682	0.112514	0.768688
rab27a	36 hpf	-1.63402	-0.448142	0.885733	-0.20315	0.297339	1.10224
foxl1	36 hpf	-0.839795	-0.838552	1.3127	-0.0970684	-0.70457	1.16729
si:ch211-216l23.2	36 hpf	-1.48016	-0.552658	1.45433	-0.166973	0.169139	0.576321
si:ch211-216l23.1	36 hpf	-1.22943	-1.08669	1.06604	0.639269	-0.231229	0.842042
cbln1	36 hpf	-0.464332	-0.496028	2.03529	-0.33704	-0.440087	-0.297801
st3gal2	36 hpf	-0.569152	-0.537988	2.00964	-0.269632	-0.122768	-0.510101
si:ch211-239j19.3	36 hpf	-0.985197	-0.816152	1.33067	0.264627	-0.763387	0.96944
map2k1	36 hpf	-1.10788	-1.1289	0.910337	0.0235559	1.29182	0.0110582
smad6	36 hpf	-0.803058	-0.419409	1.8905	0.122528	-0.767903	-0.0226579
pskh1	36 hpf	-1.42444	-0.760322	1.21277	0.938127	-0.126966	0.160828
bcar1	36 hpf	-0.889225	-0.533347	1.18518	-0.254229	-0.834626	1.32625
mef2aa	36 hpf	-0.894731	-0.718019	1.77204	0.299386	-0.647044	0.188369
rgma	36 hpf	-0.918581	0.608384	1.2083	0.160421	-1.46203	0.403506
tspan18b	36 hpf	-1.3102	-0.693166	1.17191	-0.61682	0.736822	0.711451
def8	36 hpf	-0.914622	-0.974482	1.6102	-0.382103	-0.0277102	0.688716
fosb	36 hpf	-0.65152	-0.716692	1.8615	0.421114	-0.431652	-0.482747
onecut1	36 hpf	-0.641333	-0.480593	1.96626	-0.446598	-0.525206	0.127469
cdon	36 hpf	-1.31639	-0.708562	1.3588	0.825793	-0.414506	0.254862
ets1	36 hpf	-0.837765	-0.488422	1.40294	-0.635145	-0.59603	1.15442
gemin7	36 hpf	-0.320398	-0.762401	1.60192	-0.607251	0.873911	-0.785784
mob2b	36 hpf	-1.0382	-0.72689	1.50813	-0.15515	0.916808	-0.5047
bloc1s6	36 hpf	-1.10593	-0.780013	0.977595	-0.697822	0.336195	1.26997
zgc:158464	36 hpf	-1.00505	-0.914426	1.49234	-0.205163	-0.268926	0.901228
dbpa	36 hpf	-0.236997	-0.711233	2.01245	-0.303475	-0.437645	-0.3231
arhgef1a	36 hpf	-0.884737	-0.816123	1.51705	0.82691	-0.745328	0.102228
cthrc1a	36 hpf	-0.867017	-0.893689	1.51061	0.55574	-0.790042	0.484395
slc25a32a	36 hpf	-0.212008	0.743495	1.6445	-0.851897	-0.880622	-0.443468
rab42a	36 hpf	-0.689825	-0.689825	1.80852	-0.348769	-0.611318	0.53122
si:ch211-30b16.2	36 hpf	-1.20167	-1.22902	0.963328	0.520468	0.919713	0.0271814
lrrc3b	36 hpf	-1.00946	-0.954672	1.52705	0.281796	-0.490794	0.646087
hoxa5a	36 hpf	-0.492654	-0.492654	2.02831	-0.18913	-0.437436	-0.416436
hoxa4a	36 hpf	-0.446726	-0.446379	2.03762	-0.420223	-0.434284	-0.290006
hoxa3a	36 hpf	-0.489241	-0.489241	2.02473	-0.409984	-0.478215	-0.158049
hoxa1a	36 hpf	-0.516502	-0.516502	2.02231	-0.158283	-0.359174	-0.471853
thrb	36 hpf	-0.803019	-0.871171	1.38039	-0.330957	-0.520103	1.14486
clptm1l	36 hpf	-1.58319	0.904551	1.07262	0.359923	-0.612617	-0.141286
nfe2l3	36 hpf	-1.53983	0.545685	1.03274	0.181015	0.667275	-0.886892
fbxl6	36 hpf	-0.953775	0.865695	1.56649	-0.809934	-0.395824	-0.272648
twist1a	36 hpf	-0.429134	-0.429134	2.0394	-0.429134	-0.429134	-0.322861
txnipa	36 hpf	-0.632434	0.583692	1.77567	-0.666112	-0.753976	-0.306839
si:dkeyp-92c9.3	36 hpf	-0.757475	-0.62812	1.11156	1.07766	0.408086	-1.21171
bloc1s4	36 hpf	-1.262	-0.00101	0.9776	1.35056	-0.706296	-0.358851
jarid2b	36 hpf	-1.19936	0.710768	1.30314	-1.14185	0.183489	0.143811
zbtb12.1	36 hpf	-0.964034	-0.272585	1.80452	-0.39668	-0.618545	0.447327
adcy2b	36 hpf	-0.761211	-0.354008	1.96196	-0.385138	-0.539886	0.0782792
sox4a	36 hpf	-1.21243	0.0810721	1.12053	0.931233	-1.15917	0.23876
fndc5b	36 hpf	-0.939315	-0.939315	1.5774	0.64966	-0.537816	0.189382
tmem106bb	36 hpf	-1.11032	-0.609363	1.17502	0.643745	-0.94282	0.843738
zbtb10	36 hpf	-1.40523	-0.100719	1.09831	-0.122558	1.1743	-0.644108
znf704	36 hpf	-1.13191	-0.163704	1.04586	-0.373192	-0.752682	1.37563
hgh1	36 hpf	-1.22887	-1.14075	0.922548	0.846572	-0.169068	0.76956
cx30.9	36 hpf	0.700421	-1.4498	0.912436	0.267771	0.62436	-1.05518
col1a2	36 hpf	-0.591749	-0.664285	1.8965	0.295075	-0.676503	-0.259041
pdk4	36 hpf	-0.659297	-0.658501	1.94634	0.130289	-0.518297	-0.240533
fkbp9	36 hpf	-0.566774	-0.525964	2.01008	-0.192343	-0.538439	-0.186558
crtap	36 hpf	-0.777214	-0.756583	1.32755	-0.224051	-0.764227	1.19453
fam83hb	36 hpf	-0.90185	-0.238229	1.60065	0.628107	-1.08318	-0.00549761
ptpro	36 hpf	-0.913552	-0.870047	1.44121	0.380731	-0.789128	0.75079
phtf2	36 hpf	-1.08587	-1.11551	1.51281	0.0368779	0.518476	0.133223
trps1	36 hpf	-1.15584	-0.741239	1.21667	0.828434	-0.7585	0.610483
rbm24a	36 hpf	-0.411498	-0.449558	1.44944	-1.19753	-0.369253	0.978404
med30	36 hpf	-0.885211	-0.915239	1.78787	-0.344136	0.188522	0.168194
sdc2	36 hpf	-1.53547	-0.108592	1.17972	-0.183516	1.02936	-0.381507
btr30	36 hpf	-0.764658	-0.439714	1.97584	-0.306759	-0.473126	0.00842015
cyp51	36 hpf	-0.866984	-0.832963	1.60258	-0.0110418	-0.645883	0.754288
krtt1c19e	36 hpf	-0.440398	-0.440398	2.04008	-0.396803	-0.413142	-0.349339
cki	36 hpf	-0.462615	-0.462615	2.03576	-0.280701	-0.367241	-0.462589
cyt1l	36 hpf	-0.426755	-0.426755	2.04018	-0.415699	-0.426755	-0.344219
cyt1	36 hpf	-0.418504	-0.414904	2.04117	-0.402672	-0.410225	-0.394863
pvrl2l	36 hpf	-1.00326	-0.222854	1.52072	-0.415138	-0.791675	0.912215
tapbp.1	36 hpf	-1.10684	-0.672284	1.40507	-0.67678	0.936852	0.113975
psmb10	36 hpf	-0.683832	-0.683832	1.94783	0.098513	-0.463229	-0.215449
psmb12	36 hpf	-0.702824	-0.343169	1.8842	0.237169	-0.218616	-0.856757
efna1a	36 hpf	-0.750098	-0.683543	1.70303	-0.236466	-0.728273	0.69535
ankrd6b	36 hpf	-1.21431	0.521419	1.6981	-0.329502	-0.209095	-0.466618
lpgat1	36 hpf	-0.987938	1.05049	1.27758	-0.354023	-1.07473	0.0886098
scrn2	36 hpf	-1.33846	-1.01995	1.10105	-0.101576	0.784859	0.574086
pigc	36 hpf	-0.624087	0.147773	1.73905	-0.834716	0.408903	-0.836922
jun	36 hpf	0.157959	-0.0999863	1.89964	-0.600109	-0.872248	-0.485256
cdh2	36 hpf	-0.894714	-0.69518	1.57101	0.215298	-0.867131	0.670712
enpp5	36 hpf	-1.01798	-0.727607	1.24898	0.255733	-0.822943	1.06382
xkr6b	36 hpf	-0.583846	-0.739556	1.97464	-0.144571	-0.431826	-0.0748414
rhoj	36 hpf	-0.602375	-0.866501	1.37824	1.15593	-0.736574	-0.328721
brf1b	36 hpf	-1.09094	-0.90862	1.0281	1.13036	-0.643777	0.48488
daam1b	36 hpf	-0.738065	-0.664848	1.58687	-0.294457	-0.782088	0.892585
il20ra	36 hpf	-1.25414	1.17386	0.739715	-0.248156	-1.029	0.617719
foxc1b	36 hpf	-0.829933	-0.651382	1.75375	0.117889	0.405335	-0.795661
serpinb1	36 hpf	-0.802635	-0.99608	1.71675	0.493965	-0.415168	0.00316909
syndig1l	36 hpf	-0.7728	-0.7728	1.16217	1.34924	-0.7728	-0.193012
susd6	36 hpf	-0.834226	0.736837	1.19459	-0.806835	-1.05099	0.760619
klf11a	36 hpf	-0.847287	-0.913028	1.10014	-0.53244	-0.192209	1.38483
acat2	36 hpf	-0.822301	-0.178277	1.8508	-0.0230529	0.0982541	-0.92542
stxbp5a	36 hpf	-0.81317	-0.367626	1.9255	-0.0476232	-0.702686	0.00560729
cd164	36 hpf	-1.35372	-0.940116	0.896652	-0.240919	1.01893	0.619177
sesn1	36 hpf	-0.702801	0.916796	1.58438	-0.64713	-0.383454	-0.767787
fam102bb	36 hpf	-0.858961	-0.823159	1.57714	0.510324	-0.816936	0.411591
olfml2ba	36 hpf	-0.958651	-0.910669	1.13366	0.656589	-0.83575	0.914823
ptgs2b	36 hpf	-1.02637	-0.842298	1.13016	-0.839641	0.858198	0.719959
opn5	36 hpf	-1.01028	-0.772512	1.49974	0.152877	-0.677036	0.807207
slc5a6a	36 hpf	-0.722236	0.917101	1.43999	-0.580253	0.0519056	-1.1065
ptrhd1	36 hpf	-0.84455	-0.839094	1.72259	-0.302624	0.626309	-0.36263
hivep2a	36 hpf	-0.642136	-0.635557	1.93004	-0.264614	-0.589764	0.202025
rnf217	36 hpf	-0.582583	-0.416729	1.9577	-0.783962	-0.198011	0.023591
smpdl3a	36 hpf	-0.688875	-0.917705	1.37605	-0.776899	-0.0788361	1.08627
serinc1	36 hpf	-0.979086	-0.365219	1.71924	-0.0755047	-0.821166	0.521737
cx43	36 hpf	-0.777128	-0.768561	1.91187	-0.333404	-0.155042	0.122267
si:dkey-233p4.1	36 hpf	-1.38267	-0.245135	1.55457	0.108901	0.529414	-0.565071
cnksr3	36 hpf	-0.846882	-0.585346	1.39828	-0.443518	-0.67622	1.15368
fkbp1b	36 hpf	-0.668099	-0.668099	1.81672	0.531624	-0.583489	-0.428655
fosab	36 hpf	-0.40106	-0.434754	1.97454	-0.460281	-0.732509	0.0540686
jdp2b	36 hpf	-0.637186	-0.4829	1.88578	0.378977	-0.518144	-0.626528
papola	36 hpf	-1.06011	-1.00355	1.38551	0.149866	-0.363328	0.891612
naprt	36 hpf	-1.09747	-0.902288	1.17602	0.048084	-0.416938	1.19259
eef1db	36 hpf	-1.54526	-0.932326	0.915724	0.34286	0.461401	0.757597
cyp46a1.3	36 hpf	-0.706256	-0.706256	1.88472	0.143344	-0.654362	0.038812
fdft1	36 hpf	-0.794426	-0.741709	1.12364	1.40394	-0.279319	-0.712125
slc25a29	36 hpf	-0.922209	1.11584	1.32651	-0.0331909	-0.881699	-0.605245
hsp90aa1.1	36 hpf	-0.492469	-0.684489	1.84255	0.358593	-0.165024	-0.859156
pak7	36 hpf	-1.0326	-1.0326	1.31261	0.377877	-0.495107	0.86983
zgc:158463	36 hpf	1.32742	0.0114693	0.367735	0.543077	-1.49707	-0.752635
smyd2b	36 hpf	-0.421964	-0.249504	2.03368	-0.512836	-0.417596	-0.431785
tshr	36 hpf	-0.775627	-0.774978	1.67156	-0.18044	-0.666448	0.725929
igfbp3	36 hpf	-0.753886	-0.583134	1.86512	0.404559	-0.381661	-0.550999
dhcr24	36 hpf	-1.28041	-0.649051	1.38046	-0.559298	0.785036	0.323267
rad51b	36 hpf	-1.33356	-0.692637	1.24072	0.325914	-0.474013	0.933584
ptger2b	36 hpf	-0.831786	-0.79793	1.12116	-0.014844	-0.805362	1.32877
ddhd1b	36 hpf	-1.00786	-1.01075	1.29473	0.780423	-0.609489	0.552942
ripk1l	36 hpf	-1.16631	-0.441867	1.10501	0.189875	-0.877348	1.19064
lhx5	36 hpf	-0.719555	-0.521918	1.90744	-0.59212	-0.367215	0.293368
gsna	36 hpf	-1.3331	-0.689146	0.981214	-0.58481	0.566481	1.05936
pgam2	36 hpf	-0.579554	-0.579554	2.0049	-0.491244	-0.224456	-0.130089
gpat3	36 hpf	-1.01159	-0.936963	0.974433	0.129246	-0.519805	1.36468
ghrb	36 hpf	-0.931226	-0.748952	1.63406	0.0518414	-0.673319	0.667592
eif4ebp1	36 hpf	-1.83495	-0.325402	0.874876	0.0670561	0.695478	0.522944
pvrl1a	36 hpf	-0.97059	-0.949724	1.6377	-0.238806	0.635513	-0.114091
cadm1a	36 hpf	-0.771916	-0.716349	1.69254	0.623082	-0.798251	-0.029111
jam3b	36 hpf	-0.0380515	0.737456	1.45147	-0.0972959	-1.36583	-0.687748
st14b	36 hpf	-0.0694371	-1.60694	0.971026	0.6808	-0.69704	0.721587
cldnb	36 hpf	-0.613977	-0.673962	1.927	-0.000474872	0.0353762	-0.673962
zgc:113348	36 hpf	-0.960853	-0.284426	1.24636	-0.606926	-0.669335	1.27518
stim1b	36 hpf	-1.04923	-1.10348	1.20761	0.449575	-0.422398	0.91792
cd74b	36 hpf	-0.700964	-0.716076	1.84503	0.00714129	-0.716076	0.280945
zgc:56585	36 hpf	-0.933549	-0.670395	1.29979	1.10293	-0.875891	0.0771085
pgrmc1	36 hpf	-1.58789	-0.375859	1.37468	0.194846	0.604487	-0.210271
ppp2r2bb	36 hpf	-0.842126	-0.785921	1.45745	0.0273092	-0.805276	0.948564
st6galnac4	36 hpf	-0.800254	-1.28162	1.12416	-0.520262	0.951638	0.526332
tmem185	36 hpf	1.75339	-0.803551	0.173206	0.362742	-0.828297	-0.657485
pdlim4	36 hpf	-1.0033	-0.916827	1.19936	0.592654	-0.759018	0.887127
slc22a21	36 hpf	-0.644633	-0.644633	1.37105	1.20748	-0.644633	-0.644633
slc22a21	36 hpf	-0.751747	-0.751747	1.50827	0.986171	-0.2392	-0.751747
camlg	36 hpf	-0.609981	0.131748	1.0523	0.356044	0.748186	-1.6783
klf4	36 hpf	-0.671171	-0.655499	1.91355	-0.251506	-0.579198	0.243822
atp1b3a	36 hpf	-1.01013	-0.446176	1.62786	0.491621	-0.909971	0.246795
gk5	36 hpf	-1.47888	-0.130725	1.5495	0.500034	-0.0649215	-0.375007
fam131a	36 hpf	-0.206237	-0.219835	1.95846	-0.491497	-0.901411	-0.139481
st3gal3b	36 hpf	-1.83381	-0.00710115	1.09139	0.427424	0.486156	-0.164061
nr6a1b	36 hpf	-1.00451	-0.683069	1.65163	-0.0941577	-0.559109	0.689214
slc22a23	36 hpf	-1.13716	0.133033	0.997854	-0.826076	-0.496147	1.32849
lppr5a	36 hpf	-0.780319	-0.780319	1.71467	0.176974	-0.780319	0.44931
pla2g4aa	36 hpf	-1.12884	-0.439838	1.38042	0.526565	-0.972965	0.634655
atp6ap2	36 hpf	-1.09013	-1.12554	1.43093	-0.178869	0.460164	0.503446
bcor	36 hpf	-0.875928	1.13861	0.921116	-0.17936	-1.38291	0.378471
mid1ip1b	36 hpf	-1.22287	-0.787688	1.44035	0.514154	0.549369	-0.493311
celsr2	36 hpf	-1.06209	-0.531914	1.75547	-0.0413966	-0.559247	0.439173
ahr2	36 hpf	-1.58125	-0.828241	0.990539	0.786254	0.400427	0.232274
tpm4a	36 hpf	-0.523199	-0.495741	2.02328	-0.168317	-0.350688	-0.485331
lpl	36 hpf	-1.53743	-0.057382	0.905648	0.55988	-0.798783	0.928065
klf2a	36 hpf	-0.957149	-0.353003	1.91498	0.0858671	-0.193387	-0.497312
s1pr1	36 hpf	-0.692241	-0.892503	1.2821	0.122487	-0.922153	1.10231
vcam1	36 hpf	-0.833347	-0.801668	1.46044	-0.0325268	-0.76463	0.971736
tox	36 hpf	-0.688971	-0.970186	1.2675	0.395926	-0.956267	0.951996
midn	36 hpf	-0.446254	-0.438691	1.97259	-0.155644	-0.1063	-0.825699
ssbp4	36 hpf	-1.17142	-1.02323	1.01011	-0.11365	0.0554289	1.24276
crlf1b	36 hpf	-1.20433	-0.328626	1.22886	0.300523	-0.957686	0.961258
glrx2	36 hpf	-0.751019	-0.656091	1.88496	-0.0585798	0.21528	-0.634552
si:ch73-138e16.2	36 hpf	-0.823365	-0.29592	1.96359	-0.558916	-0.256063	-0.0293256
si:dkeyp-53d3.6	36 hpf	-1.10877	-0.539342	1.79322	0.201269	-0.459198	0.112813
zgc:173486	36 hpf	-0.938126	-0.396937	1.8061	0.194522	-0.802377	0.136819
zgc:92480	36 hpf	-0.457776	-1.00013	1.55745	0.591079	0.277864	-0.968487
si:dkey-1b17.7	36 hpf	-1.12007	0.290101	1.30638	-1.04418	-0.309047	0.876821
adra2a	36 hpf	-1.14913	-0.152773	1.14242	1.17683	-0.982276	-0.0350669
angptl4	36 hpf	-0.719306	-0.668073	1.85804	-0.118178	-0.680163	0.32768
kcnn1a	36 hpf	-1.15723	-1.09341	1.0616	0.939117	-0.336085	0.585997
srfa	36 hpf	-0.976359	-0.660462	1.65888	-0.0631679	-0.632821	0.673934
fbn2b	36 hpf	-0.548359	-0.462455	2.00705	-0.0461633	-0.518347	-0.431723
wwtr1	36 hpf	-0.953946	-0.867486	1.12107	0.252984	-0.755235	1.20261
rcor3	36 hpf	-1.33393	-0.804053	1.37377	-0.120014	0.0669115	0.817312
celsr2	36 hpf	-1.17673	-0.496926	1.64331	0.0984609	-0.606723	0.538612
cers4a	36 hpf	-1.63262	-0.543456	1.32138	0.309307	0.116567	0.428829
usp49	36 hpf	-1.0233	-0.349196	1.8419	-0.64891	0.0659228	0.113579
fndc3ba	36 hpf	-1.70218	0.834454	0.554381	0.793167	-0.661052	0.181226
cdkn1a	36 hpf	-0.672176	-1.05233	1.59145	0.806832	-0.214228	-0.459556
efna2a	36 hpf	-0.51844	-0.165688	1.81384	0.33334	-1.0724	-0.390649
zgc:171490	36 hpf	-1.34326	-0.309385	1.5979	-0.574809	0.219738	0.409816
gpd1b	36 hpf	-1.26632	0.993201	0.717907	0.156685	-1.21975	0.618274
asic1b	36 hpf	-0.978794	-0.927209	1.08879	-0.335875	-0.204213	1.3573
aqp1a.1	36 hpf	-0.434641	-0.434641	2.03827	-0.434641	-0.2997	-0.434641
dlgap1a	36 hpf	-1.00164	-0.830309	1.48459	0.829317	-0.627882	0.145922
ptf1a	36 hpf	-0.498416	-0.463131	2.02386	-0.459129	-0.457122	-0.146059
ube2w	36 hpf	-1.02795	-1.02433	1.20685	1.03008	-0.516268	0.331621
yes1	36 hpf	-0.989448	-0.194305	1.65781	-0.817479	0.67553	-0.332107
krt5	36 hpf	-0.570199	-0.587043	2.00037	-0.426082	-0.0349484	-0.382099
smc1al	36 hpf	-1.7643	0.650994	0.685264	0.723089	-0.60985	0.3148
ndrg3b	36 hpf	-1.17296	-0.36866	1.70275	0.483635	-0.593589	-0.0511764
sulf2b	36 hpf	-1.00464	-0.556532	1.72686	0.309662	-0.732688	0.257339
epdr1	36 hpf	-1.07759	-0.484265	1.49853	-0.326475	0.961756	-0.571958
stxbp3	36 hpf	-1.25389	-1.13048	1.01612	-0.0580085	0.933124	0.49314
si:dkey-147f3.4	36 hpf	-0.195335	-0.630892	1.99783	-0.667316	-0.25553	-0.248759
dnmt3bb.1	36 hpf	-0.888236	-0.0582	1.69401	-0.996244	-0.272245	0.520912
rabggta	36 hpf	-1.32596	-0.825406	1.55088	0.244231	0.30503	0.0512314
bcl2l1	36 hpf	-1.46845	-0.36088	1.61296	0.310228	0.0277686	-0.121625
ctdsp2	36 hpf	-1.12555	-1.08409	1.12085	0.124147	-0.158346	1.12298
rbms2b	36 hpf	-0.981136	-0.761391	1.32108	0.190736	-0.792777	1.02349
stat6	36 hpf	-1.08514	-1.04628	1.39411	0.447944	-0.375745	0.665109
wu:fc13c02	36 hpf	-0.824128	-0.586731	1.76712	-0.68148	-0.247599	0.572815
clstn1	36 hpf	-1.04639	-0.156121	1.51833	0.123826	-1.07521	0.635574
mxra8b	36 hpf	-0.639076	-0.615331	1.96269	-0.207866	-0.560356	0.0599388
hmgn3	36 hpf	-0.804066	-0.846918	1.59799	0.232953	-0.801376	0.621413
nr4a1	36 hpf	-0.952171	-0.877652	1.3726	-0.291284	1.10708	-0.358579
dgkaa	36 hpf	-0.74014	-0.996538	1.10601	1.09207	-0.915092	0.45369
tmed4	36 hpf	-1.01145	-0.852968	1.21992	1.1972	-0.572319	0.0196265
chchd6a	36 hpf	-1.66802	-0.178983	1.18368	0.0378666	-0.229285	0.854739
zgc:113452	36 hpf	-0.716686	-0.941775	1.21231	-0.165143	1.28432	-0.673029
klf15	36 hpf	-0.846718	-0.347596	1.966	-0.00380801	-0.417613	-0.350263
calcoco1a	36 hpf	-0.740306	-0.517502	1.82285	0.416515	-0.811829	-0.169728
hoxc13a	36 hpf	-0.666592	-0.634707	1.48287	1.07676	-0.591735	-0.666592
hoxc8a	36 hpf	-0.556762	-0.422591	2.02132	-0.515799	-0.366047	-0.160126
hoxc4a	36 hpf	-0.0968143	-0.541326	2.01583	-0.432745	-0.484651	-0.460293
hoxc1a	36 hpf	-0.41296	-0.424862	2.04091	-0.424862	-0.376196	-0.402028
spryd3	36 hpf	-0.505542	-0.989682	1.81652	-0.16184	0.381958	-0.541414
ptch2	36 hpf	-0.814792	0.825291	1.42519	0.311466	-0.890622	-0.856528
camk2n1b	36 hpf	-0.737978	-0.737978	1.58849	-0.407842	-0.619662	0.914973
mul1b	36 hpf	-1.54015	-0.623332	1.40617	0.450642	0.0759039	0.230764
cd40	36 hpf	-0.583748	-0.594478	1.85782	-0.555339	-0.580884	0.456628
bmf1	36 hpf	-0.942188	-0.379519	1.3908	-0.483823	1.13307	-0.718334
ppp1r14c	36 hpf	-0.69355	-0.758384	1.5659	-0.328296	-0.717777	0.932111
zgc:92113	36 hpf	-1.06206	-0.980413	0.977998	0.715292	-0.656593	1.00578
cyp2aa2	36 hpf	-0.537282	-0.505826	2.02425	-0.259973	-0.483542	-0.237631
cyp2aa7	36 hpf	-0.99872	-0.937003	1.75203	-0.0875788	0.0631884	0.208079
zgc:158659	36 hpf	-0.62287	-0.596408	1.93248	-0.565338	-0.383229	0.23537
atp1b2a	36 hpf	-0.614593	-0.156034	2.01285	-0.418282	-0.538383	-0.285558
vdra	36 hpf	-1.0436	-0.942434	1.1692	0.994721	0.481323	-0.659204
vdra	36 hpf	-0.648302	-0.295594	1.69913	0.659089	-0.415006	-0.999321
zgc:174263	36 hpf	-1.56719	0.131451	0.85373	-0.116801	-0.528087	1.22689
lamc1	36 hpf	-1.1822	-0.101597	1.73251	0.123306	-0.739705	0.167677
phlda3	36 hpf	0.11019	0.151464	1.64727	0.193604	-1.09385	-1.00868
nadl1.1	36 hpf	-0.768982	-0.675859	1.70073	-0.245826	-0.711759	0.7017
bmp7b	36 hpf	-0.646829	-0.813038	1.82896	-0.467086	-0.370829	0.468819
slc1a8b	36 hpf	-0.832946	-0.579654	1.75215	0.345041	-0.865173	0.180587
wnt9a	36 hpf	0.0834989	-1.0257	1.49802	0.13063	0.506544	-1.193
mitfb	36 hpf	-0.415268	-0.888224	1.81186	0.43613	-0.716729	-0.227766
rpph1	36 hpf	-0.988563	-0.847618	1.52638	0.0449182	0.817038	-0.552158
si:ch211-14a17.11	36 hpf	0.918909	-1.39145	1.04311	0.491811	-0.127966	-0.934422
gig2q	36 hpf	-0.79797	-0.79797	1.65955	0.548805	0.185552	-0.79797
xkr7	36 hpf	-0.73264	-0.73264	1.06027	1.46838	-0.330737	-0.73264
slc25a36a	36 hpf	-0.774058	-0.614152	1.72733	0.656778	-0.735346	-0.260552
lama5	36 hpf	-0.865198	-0.827017	1.38976	1.00413	-0.787633	0.0859545
epha4b	36 hpf	-0.762416	-0.552865	1.77442	-0.554629	-0.523365	0.618858
ralaa	36 hpf	-1.11412	-0.202911	1.35852	-0.282136	1.05933	-0.818678
itgb1a	36 hpf	-0.99204	0.462549	1.09906	-0.788331	-0.877681	1.09644
gli3	36 hpf	-0.736664	-0.735976	1.22397	-0.320682	-0.752784	1.32213
pck2	36 hpf	-1.01636	-1.0028	1.48008	0.265746	-0.438991	0.712326
zgc:110158	36 hpf	-0.928628	-0.494047	1.94219	-0.199567	-0.0365859	-0.283364
plcd1a	36 hpf	-0.741258	-0.714435	1.77746	-0.0579444	-0.741258	0.47744
ctdspla	36 hpf	-0.60972	-0.651223	1.23908	0.31789	0.975361	-1.27139
naa50	36 hpf	-1.43415	-0.186249	1.58501	-0.423093	-0.00755539	0.466036
tagln3b	36 hpf	-0.487173	-0.487173	2.02869	-0.192924	-0.457911	-0.403513
apoob	36 hpf	-1.10532	-1.00231	1.62529	0.191225	0.308545	-0.0174308
ropn1l	36 hpf	-1.00065	-0.112017	1.86216	-0.390163	-0.568076	0.208745
dap	36 hpf	-1.37046	-0.606256	1.00209	-0.58049	0.458243	1.09688
f13a1a.1	36 hpf	-0.48508	-0.470456	2.03375	-0.369382	-0.453312	-0.255521
cldn11b	36 hpf	-1.08498	-0.895562	1.29799	0.209746	-0.531794	1.00459
tnfsf10	36 hpf	-1.05683	-1.04904	1.42352	0.480382	-0.401537	0.603503
bcl2a	36 hpf	-0.201507	-0.42953	2.02123	-0.354212	-0.400818	-0.635158
lppr5b	36 hpf	-0.969988	-1.06408	1.67788	0.326804	-0.0319144	0.0612921
cremb	36 hpf	-1.01935	-1.10157	1.10072	0.975109	-0.517831	0.562932
ptbp2a	36 hpf	-1.71341	-0.120467	1.22667	-0.302119	0.31276	0.59657
cyb5a	36 hpf	-1.53406	-0.443304	1.27117	0.902733	-0.0938832	-0.102661
bdh1	36 hpf	-1.03996	-1.07979	1.33317	-0.377402	0.303331	0.860657
tmeff1b	36 hpf	-1.09005	9.8e-05	1.59265	-0.196343	-0.924466	0.61811
atg9b	36 hpf	-1.02842	-0.726561	1.83533	0.070601	-0.197183	0.0462332
idi1	36 hpf	-1.65982	-0.582111	0.881719	0.305346	0.0379996	1.01687
nrp1b	36 hpf	-0.922999	-0.921314	1.81363	0.0903296	-0.0345626	-0.0250894
dtna	36 hpf	-1.19716	-0.694088	1.74689	-0.0847195	0.112057	0.117029
rhbdl1	36 hpf	-0.657786	-0.657786	1.59106	0.931888	-0.657786	-0.549593
anks3	36 hpf	-0.914599	-0.561443	1.75193	0.363245	-0.790115	0.150979
tmem204	36 hpf	-0.459387	-0.459387	2.03544	-0.459387	-0.391328	-0.265952
mybpc2b	36 hpf	1.5728	-1.44721	0.306272	-0.426242	0.27682	-0.282447
cadm3	36 hpf	-0.284784	-0.801562	1.36216	-0.654147	-0.790996	1.16933
klf6a	36 hpf	-1.04848	-0.962767	1.45104	0.82625	0.141001	-0.40705
rheb	36 hpf	-0.849343	-0.924442	1.32489	1.13418	-0.0710801	-0.614212
lama1	36 hpf	-1.49243	-0.389127	1.18904	-0.1217	-0.249058	1.06328
tgfbr1b	36 hpf	-0.488057	-0.0160634	1.05789	-0.673154	-1.20169	1.32107
zic1	36 hpf	-0.767054	-0.628392	1.42758	-0.612084	1.13731	-0.557358
pcolce2b	36 hpf	-1.14016	-1.14016	0.817995	0.616635	-0.281824	1.12752
myo3a	36 hpf	-0.836469	-0.597458	1.17311	1.38616	-0.641793	-0.483556
zgc:174877	36 hpf	-1.41941	-0.70969	1.08389	0.405202	-0.364753	1.00477
bloc1s5	36 hpf	-1.05639	-1.20774	1.09495	0.833001	0.655988	-0.319805
per2	36 hpf	-1.26777	-0.158045	1.69334	0.466343	-0.449523	-0.284344
elovl2	36 hpf	-0.770996	-0.741977	1.83108	0.388722	-0.128403	-0.578429
nell2a	36 hpf	-0.876443	-0.849516	1.338	0.245305	-0.836852	0.979506
zgc:109782	36 hpf	-0.685645	0.286367	1.89717	-0.447103	-0.30557	-0.745219
znrf1	36 hpf	-0.671199	-0.691557	1.90377	0.297346	-0.478593	-0.359767
pax6a	36 hpf	-0.776243	-0.750559	1.78905	0.300514	-0.719979	0.157213
spon1b	36 hpf	-0.78573	-0.755767	1.13413	1.39139	-0.721234	-0.262787
mogat3b	36 hpf	-0.941513	-0.941513	1.63809	0.108657	-0.443069	0.579348
cecr1a	36 hpf	-0.70763	-0.497032	1.94826	-0.0432221	-0.0266329	-0.673743
zgc:77158	36 hpf	-0.557854	0.524783	1.63466	-1.21933	0.110095	-0.492349
ccnd2a	36 hpf	0.0332151	-0.79523	1.14572	0.63984	0.517943	-1.54149
adam10b	36 hpf	-1.31306	-1.05685	1.24368	0.0352012	0.456617	0.634407
adam10b	36 hpf	-1.97282	0.792197	0.598799	0.123244	0.256915	0.201661
tdg.1	36 hpf	-1.44347	0.836063	1.23937	0.158202	0.01973	-0.809892
bpgm	36 hpf	-0.937403	-0.98429	1.50615	-0.464813	0.814605	0.0657496
ftr67	36 hpf	-0.0775894	-1.55688	0.848808	0.444627	1.06321	-0.72217
islr2	36 hpf	-0.878713	-0.892828	1.25648	1.04112	-0.824142	0.298092
dusp8a	36 hpf	-1.44165	0.706469	1.49114	-0.255708	-0.18475	-0.315495
igf2b	36 hpf	-1.18718	-0.620135	1.41233	-0.126227	-0.467271	0.988475
tsg101a	36 hpf	-0.915389	-0.196038	1.81861	0.390857	-0.374829	-0.723209
hrasa	36 hpf	-1.02035	-0.295774	1.35448	-0.715197	-0.466638	1.14347
cib2	36 hpf	-0.890005	-0.86262	1.76719	0.00596999	-0.422917	0.402377
lmod2a	36 hpf	-0.513229	-0.728535	1.46028	-0.728535	-0.585405	1.09543
lamb1a	36 hpf	-0.587104	0.192157	1.93323	-0.322249	-0.745483	-0.470551
lamb1a	36 hpf	-0.751039	1.1037	1.44957	-0.461067	-0.718524	-0.622638
roraa	36 hpf	-1.03491	-0.938069	1.65934	-0.232294	0.488134	0.0577911
zgc:194989	36 hpf	-0.659189	1.25116	1.23265	-1.04049	-0.604882	-0.179247
si:ch73-147o17.1	36 hpf	-0.807653	-0.80158	1.8766	-0.412482	0.034787	0.110322
slc2a13b	36 hpf	-1.1059	-0.549536	1.28279	0.549306	0.781188	-0.957842
prnprs3	36 hpf	-1.5106	-0.445672	1.33768	-0.128229	-0.0928349	0.83965
crcp	36 hpf	-0.408248	-0.408248	2.04124	-0.408248	-0.408248	-0.408248
ldlrad3	36 hpf	-1.45133	1.13923	0.598306	0.501802	-0.975184	0.187174
gnb5a	36 hpf	-0.660866	-0.657955	1.90322	-0.163091	-0.653797	0.232489
cmasb	36 hpf	-0.661906	-0.661906	1.86461	0.377987	-0.25688	-0.661906
plxnb2b	36 hpf	-1.06836	-0.614917	1.14696	-0.503776	-0.307691	1.34778
jund	36 hpf	-0.693924	-0.349427	1.94154	-0.381171	-0.675552	0.158535
znf609a	36 hpf	-0.925789	-0.454568	1.56948	-0.155388	-0.867838	0.834103
snx33	36 hpf	-1.36819	-0.577124	1.32155	-0.327071	-0.0192845	0.970125
fcer1gl	36 hpf	-0.828739	0.428333	1.59403	-0.828739	0.46385	-0.828739
mdkb	36 hpf	-0.69827	-0.608465	1.26093	-0.596228	-0.676644	1.31868
ambra1b	36 hpf	-1.39862	0.170796	1.01004	-1.00611	0.953479	0.270421
pnp5b	36 hpf	-1.09397	-0.900932	1.07199	1.10738	-0.639539	0.455079
ndufa13	36 hpf	-0.996042	-1.09992	1.02658	0.19203	1.25184	-0.37449
foxf2a	36 hpf	-0.517962	-0.517962	2.00577	-0.0338829	-0.492083	-0.443879
bcl6ab	36 hpf	-0.804915	-0.772522	1.87908	0.0307577	-0.456205	0.12381
vasnb	36 hpf	-0.625676	-0.354918	2.00347	-0.183978	-0.623119	-0.215776
glis2b	36 hpf	-0.780397	-0.780397	1.20257	1.35309	-0.56829	-0.426579
nfil3-2	36 hpf	-0.575192	-0.559283	2.00281	-0.111118	-0.530418	-0.226794
epor	36 hpf	-0.655998	0.236072	1.92378	-0.531754	-0.655998	-0.3161
mapk8ip3	36 hpf	-0.983888	-0.915248	1.20295	0.182923	-0.632755	1.14602
dnajc7	36 hpf	-1.80629	0.128411	1.07107	0.234674	0.660063	-0.287928
srebf2	36 hpf	-1.17021	-0.43705	1.78599	0.0897124	0.186528	-0.454976
ldlra	36 hpf	-0.892742	-0.896838	1.28202	1.22367	-0.383964	-0.332147
slc35b1	36 hpf	-1.28069	-0.57092	1.66315	-0.211522	0.467465	-0.0674832
cdipt	36 hpf	-0.263221	-1.01404	1.64645	-0.374993	0.727817	-0.722016
hoxb9a	36 hpf	-0.446094	-0.408476	2.03011	-0.501619	-0.467492	-0.206433
hoxb3a	36 hpf	-0.461031	-0.421967	2.03902	-0.412677	-0.320748	-0.422602
hoxb6a	36 hpf	-0.420106	-0.420106	2.04066	-0.420106	-0.420106	-0.360231
hoxb5a	36 hpf	-0.420908	-0.420908	2.04057	-0.420908	-0.420908	-0.356942
hoxb4a	36 hpf	-0.412492	-0.549067	2.03514	-0.393876	-0.325157	-0.35455
hoxb2a	36 hpf	-0.753464	-0.753464	1.54963	-0.30094	0.947452	-0.68921
hoxb1a	36 hpf	-0.389813	-0.41976	2.04111	-0.409024	-0.402756	-0.41976
cbx7a	36 hpf	-0.7899	-0.604124	1.87961	-0.175698	-0.601756	0.291869
ankrd54	36 hpf	-1.57729	-0.472114	1.03733	1.04651	-0.259537	0.225102
foxred2	36 hpf	1.73116	-1.0144	0.592242	-0.560545	-0.494701	-0.253753
fbxl16	36 hpf	-0.513522	-0.624799	1.88423	0.381868	-0.647117	-0.480657
ccdc47	36 hpf	-1.57206	-0.543784	1.25401	-0.229632	0.468244	0.623226
fus	36 hpf	-1.22576	-0.128305	1.36103	0.034615	0.881035	-0.922618
aoc2	36 hpf	-0.58685	-0.34644	2.01481	-0.140998	-0.553775	-0.386747
gng13b	36 hpf	-0.641264	-0.680015	1.91339	0.260007	-0.557699	-0.294415
crlf3	36 hpf	-0.852112	-0.319924	1.76474	-0.941231	0.409427	-0.0608991
si:ch211-234h8.7	36 hpf	-0.714092	-0.698158	1.45511	-0.50526	-0.641472	1.10388
si:ch1073-443f11.2	36 hpf	-1.21059	-0.833924	1.5381	-0.10511	0.676747	-0.0652237
mmd2a	36 hpf	-0.802074	-0.793525	1.59886	0.358756	-0.879726	0.517711
cyp3c4	36 hpf	-0.79808	-0.79808	1.91355	-0.0971994	-0.234145	0.0139549
gna12a	36 hpf	-0.852278	-0.811869	1.60884	0.406324	-0.807739	0.456727
gpr146	36 hpf	-0.783698	-0.730543	1.78732	-0.19306	-0.595496	0.515473
elavl3	36 hpf	-0.418123	-0.440812	2.03986	-0.341669	-0.440812	-0.398448
mhc1zfa	36 hpf	-0.894562	-0.255658	1.87187	0.179271	-0.140197	-0.760726
zgc:153426	36 hpf	-0.91408	-0.774585	1.07638	-0.239905	-0.570201	1.42239
zgc:165582	36 hpf	-0.41421	-0.41421	2.04109	-0.384254	-0.41421	-0.41421
pbx4	36 hpf	-1.59338	-0.361131	1.41025	-0.22115	0.376009	0.389406
notch3	36 hpf	-1.09791	0.715852	0.975902	0.445496	-1.41163	0.37229
p2ry11	36 hpf	-0.9314	-0.698112	1.4916	-0.225022	-0.625926	0.988859
s1pr2	36 hpf	-1.06546	-0.0717761	1.87384	-0.113604	-0.577409	-0.0455909
mgrn1b	36 hpf	-0.98121	-0.971561	1.66414	0.11662	-0.298402	0.470412
mpg	36 hpf	0.350253	-0.787263	1.83598	-0.579854	-0.0816653	-0.737448
kank2	36 hpf	-0.86594	-0.713906	1.04317	-0.0592693	-0.813601	1.40955
ldlrap1b	36 hpf	-1.11375	-0.373374	1.15532	-1.11375	0.715548	0.730009
tefb	36 hpf	-1.29899	-0.659038	1.24621	-0.597949	0.88938	0.420391
dhrs7ca	36 hpf	-0.270855	-0.540063	2.02034	-0.229794	-0.388468	-0.591162
nptx1l	36 hpf	-1.13521	-0.704265	1.40469	0.0504066	-0.571264	0.955646
trim35-31	36 hpf	-0.418869	-0.859093	1.83049	0.129748	0.151939	-0.834211
srsf2b	36 hpf	-1.29286	-1.09889	0.79272	0.171849	0.242102	1.18508
sumo2b	36 hpf	-1.02769	0.891881	0.805443	-0.522676	-1.12601	0.97906
zgc:173577	36 hpf	-1.33415	-0.286118	1.66834	0.163954	0.284781	-0.496808
junbb	36 hpf	-0.72789	-0.542901	1.97256	-0.347618	-0.401664	0.0475092
tmtc2a	36 hpf	-1.11326	-0.989604	1.50586	0.318185	-0.292803	0.571627
sema3aa	36 hpf	-1.01042	0.399281	1.75821	-0.733519	-0.435639	0.0220914
mgst1.1	36 hpf	-0.916993	-0.716291	1.89849	-0.0126408	-0.196097	-0.0564639
grip1	36 hpf	-1.3121	-0.935685	0.917809	-0.270165	0.478134	1.12201
dyrk2	36 hpf	-1.1561	1.33425	1.01901	0.0802849	-0.744616	-0.532831
si:ch211-127b11.1	36 hpf	-0.646465	-0.139194	1.89286	-0.963687	0.0711007	-0.214611
cmasa	36 hpf	-1.07326	-0.715881	1.8081	0.162297	-0.199328	0.0180693
prdm4	36 hpf	-1.06705	0.382037	1.70094	0.209659	-0.729581	-0.496006
chchd3a	36 hpf	-1.4407	-0.462381	1.18723	1.07906	0.00644745	-0.369664
si:dkeyp-38g8.5	36 hpf	-1.75599	0.570987	0.645578	0.203797	-0.565617	0.901245
btg1	36 hpf	0.0288616	0.47589	1.69945	-0.879449	-0.320572	-1.00418
tcp11l2	36 hpf	-0.810975	-0.613674	1.9412	0.067867	-0.397328	-0.187088
sox5	36 hpf	-0.625719	-0.783025	1.43919	-0.548666	-0.603667	1.12189
pah	36 hpf	-0.419844	-0.419844	2.04096	-0.377398	-0.419844	-0.404033
klhl42	36 hpf	-0.857759	-0.794012	1.794	0.199395	-0.569092	0.227471
dram1	36 hpf	-0.838734	-0.72971	1.83023	-0.197137	-0.464383	0.399733
chpt1	36 hpf	-0.79737	-0.790651	1.67542	0.64527	-0.717959	-0.0147059
cdkn1ba	36 hpf	-0.88334	-0.813162	1.34999	-0.206286	-0.601285	1.15409
si:dkey-97m3.1	36 hpf	-1.05998	-0.511634	1.71439	-0.0463508	-0.626465	0.530041
cacna2d1a	36 hpf	-0.748553	-0.595021	1.53296	0.963506	-0.843595	-0.309294
rassf8b	36 hpf	-0.506902	-0.358887	2.03737	-0.373106	-0.451216	-0.347256
gnai1	36 hpf	-0.913029	-0.281689	1.54311	0.597087	-1.14444	0.198954
cog5	36 hpf	-0.0099161	0.622417	1.62335	-1.18289	-0.41772	-0.635234
lamb1b	36 hpf	-0.846305	-0.882407	1.50207	0.259123	-0.784757	0.752273
metap2a	36 hpf	-0.735127	-0.639826	1.44052	-0.628309	-0.561837	1.12458
cerk	36 hpf	-1.48814	-0.705146	0.795391	0.341916	-0.172416	1.22839
pik3cg	36 hpf	-0.604909	-0.866511	1.85376	0.0465001	-0.634372	0.205536
mapk12b	36 hpf	-0.685662	0.620432	1.15518	-0.753016	-1.2141	0.87717
ccnc	36 hpf	-1.25326	-1.01724	1.10349	0.7088	0.762723	-0.304515
foxp2	36 hpf	-0.961662	-0.351953	1.94848	-0.103699	-0.304023	-0.227141
zgc:162958	36 hpf	-1.0279	-0.11566	1.37839	-1.22723	0.62186	0.370537
zgc:171551	36 hpf	-0.937361	-0.411508	1.48411	-0.617013	-0.550527	1.0323
zgc:154045	36 hpf	-1.62521	-0.252158	0.905158	-0.438893	1.08473	0.326371
LOC558818	36 hpf	-0.405002	0.834935	0.991638	0.805518	-0.998033	-1.22906
si:dkey-61p9.7	36 hpf	-0.21005	0.395829	0.685695	1.35665	-1.17005	-1.05807
si:dkey-61p9.3	36 hpf	1.68848	-0.47766	0.42623	0.184413	-0.758546	-1.06292
zgc:172128	36 hpf	-1.28122	-0.199898	1.12659	1.20985	-0.0961435	-0.759173
zgc:85975	36 hpf	-0.559211	-0.372042	2.02285	-0.559211	-0.230642	-0.30174
dock4b	36 hpf	-1.04317	0.925546	1.31959	-0.603729	-0.919772	0.321536
camk1da	36 hpf	-0.648477	-0.648477	1.19677	-0.643154	-0.637482	1.38082
optn	36 hpf	-0.984856	-0.46181	1.65796	-0.636438	-0.32247	0.747617
naga	36 hpf	-0.644213	-0.792095	1.76971	-0.0349164	0.475223	-0.773712
chst11	36 hpf	-0.752807	-0.75027	1.22476	1.32743	-0.694772	-0.354342
fbxo18	36 hpf	-1.18497	1.18365	1.24771	-0.693787	-0.231576	-0.321025
dynlt1	36 hpf	-0.692759	-0.692759	1.88158	0.115116	-0.692759	0.0815809
zgc:66350	36 hpf	-0.571974	-0.560671	2.00327	-0.326367	-0.485181	-0.0590765
si:ch211-207k7.4	36 hpf	-0.539294	-0.604073	2.01607	-0.276493	-0.185097	-0.411112
purba	36 hpf	-1.58949	-0.719758	1.04816	0.127167	0.25249	0.881429
gb:bc139872	36 hpf	-1.12668	-0.55004	1.73771	0.0954373	-0.518142	0.361714
sema4c	36 hpf	-0.564808	-0.575517	1.99807	-0.0819084	-0.545735	-0.230104
znrf3	36 hpf	-0.889813	-0.220313	1.13237	0.228992	1.05621	-1.30745
kremen1	36 hpf	-0.801878	-0.800539	1.22121	-0.0694444	-0.803851	1.2545
zgc:153924	36 hpf	-1.16504	-0.829532	1.54166	-0.0487683	-0.223297	0.724976
bri3bp	36 hpf	-1.29402	-0.0192414	1.0051	-0.723196	-0.278057	1.30942
[truncated: 9,007 more rows]

## Sheet: 6 hpf_GO_BP
Table S3 GO terms for stage-specific genes in zebrafish germ cells
Note: GO terms for 6 hpf stage-specific genes.
Category	Term	Count	%	P Value	Genes	List Total	Pop Hits	Pop Total	Fold Enrichment	Bonferroni	Benjamini	FDR
GOTERM_BP_DIRECT	GO:0001756~somitogenesis	28	2.25989	3.44e-13	CDX4, WNT3A, NOTCH1A, GPC4, HER1, TDGF1, RTF1, MAP2K7, TA, CHD, TBX16, FOXC1A, SCUBE2, VANGL2, HER7, CYP26A1, LEF1, CREB1A, GADD45BA, HES6, RBPJA, HER12, FXR1, DLC, ITGA5, DLD, HAS2, FGF8A	917	84	14912	5.42057	5.1e-10	5.1e-10	5.7e-10
GOTERM_BP_DIRECT	GO:0000398~mRNA splicing, via spliceosome	27	2.17918	1.35e-12	PRPF31, SNRPA1, DDX39AB, DDX39AA, CWC15, ZMAT2, SART3, PRPF4, BUD31, SF3B2, HNRNPM, METTL14, DDX46, DHX38, HTATSF1, SYF2, U2AF1, DHX16, SNRPA, PHF5A, SNRPC, SNRNP70, SNU13B, NOVA1, SMX5, SNRPG, TXNL4A	917	82	14912	5.35447	2e-09	1e-09	2.24e-09
GOTERM_BP_DIRECT	GO:0036342~post-anal tail morphogenesis	14	1.12994	4.83e-11	VED, WNT5B, CDX4, DVL3A, WNT3A, VANGL2, EVE1, GPC4, RTF1, FGFR1B, FGFR1A, BMP7A, RHOAB, TA	917	22	14912	10.3484	7.18e-08	2.39e-08	8.02e-08
GOTERM_BP_DIRECT	GO:0009953~dorsal/ventral pattern formation	27	2.17918	1.84e-09	VED, ACVR1L, WNT3A, ADMP, IL17RD, CTNNB2, CTNNB1, EVE1, SPRY2, TDGF1, VENT, AXIN2, BMP7A, BMP4, CHD, GSC, SOX11B, LFT1, ZIC2A, DDIT4, BMP2B, NUP62L, BAMBIA, VOX, FGFR1A, FGF8A, DUSP6	917	110	14912	3.99151	2.74e-06	6.85e-07	3.06e-06
GOTERM_BP_DIRECT	GO:0060028~convergent extension involved in axis elongation	14	1.12994	1.19e-08	TBX16, WNT5B, AKAP12B, DVL3A, RYK, PPP1CBL, VANGL2, CREB1A, GPC4, MPZL1L, PPP1R12A, KLHL12, WNT11, TA	917	31	14912	7.344	1.77e-05	3.54e-06	1.98e-05
GOTERM_BP_DIRECT	GO:0006355~regulation of transcription, DNA-templated	130	10.4923	3.14e-08	MORF4L1, CHES1, CDX4, CDKN2AIPNL, TBP, KDM7AB, EVE1, CITED2, ARXA, EPC2, GTF2E2, SIN3B, HER2, GATA5, HER1, HER3, MED27, VENT, SAP30L, PITX2, SUB1B, SOX19A, EMX2, ZGC:112356, GABPA, HER7, HER5, HES6, VGLL4L, MED10, HER12, TRIM33, TGIF1, EDF1, TFAP2C, BMI1A, SUV420H1, MEAF6, CCNL1A, CCNL1B, SOX3, NOTCH1A, ATF1, NRARPA, AXIN2, KAT7B, NKRF, KAT8, YEATS4, NFE2, SMAD7, MAFK, HMGA1A, IRF2A, SALL1A, ELF2…	917	1310	14912	1.61376	4.66e-05	7.76e-06	5.2e-05
GOTERM_BP_DIRECT	GO:0007368~determination of left/right symmetry	23	1.85634	1.06e-07	ITGB1B, BMP4, CHD, TBX16, NOTO, LFT1, ACVR1L, UGDH, TRIB3, NOTCH1A, RBPJA, TSC1A, TDP2B, DHARMA, ZIC3, BMP2B, TDGF1, DLD, FLR, C10H21ORF59, BMP7A, FGF8A, TA	917	99	14912	3.77798	0.000157	2.25e-05	0.000176
GOTERM_BP_DIRECT	GO:0042074~cell migration involved in gastrulation	18	1.45278	5e-07	ITGB1B, WNT5B, RYK, CXCR4A, GNA13B, VANGL2, GPC4, CSRP1A, BMP2B, TBX2B, DKK1B, MXTX2, APELA, HAS2, WNT11, EOMESA, RHOAB, CXCL12A	917	68	14912	4.30457	0.000742	9.28e-05	0.000829
GOTERM_BP_DIRECT	GO:0006364~rRNA processing	17	1.37207	6.79e-07	KRR1, TBL3, RRP7A, RRP36, GAR1, RRP15, MPHOSPH10, UTP15, NCL, FBL, DDX56, UTP11L, DKC1, TSR3, SI:CH211-217K17.7, NHP2, C1D	917	62	14912	4.45886	0.00100734	0.000112	0.00112629
GOTERM_BP_DIRECT	GO:0007219~Notch signaling pathway	15	1.21065	8.81e-07	DLC, DLB, NRARPA, HEY1, DLD, ADAM10A, BAP1, RRAS, NOTCH1A, PSENEN, HER5, RBPJA, LFNG, ZGC:114200, HER12	917	49	14912	4.97808	0.00130786	0.000131	0.00146251
GOTERM_BP_DIRECT	GO:0009952~anterior/posterior pattern specification	15	1.21065	1.16e-06	NOTUM1A, CDX4, WNT3A, FGF17, ACVR1L, HER7, NOTCH1A, ZIC3, SMO, DISP1, DLD, PAX6B, KLHL12, FGF8A, KAT6A	917	50	14912	4.87852	0.00171434	0.000156	0.00191743
GOTERM_BP_DIRECT	GO:0001947~heart looping	22	1.77563	3.36e-06	BMP4, GDF3, CHD, TBX16, NOTO, SMARCA4A, ACVR1L, TRIB3, SCN12AB, DHARMA, NCL, SMO, TBX2B, FURINA, FABP3, TMSB4X, HAS2, WNT11, PAK1, SAP30L, BMP7A, TA	917	111	14912	3.22304	0.00498336	0.000416	0.00558277
GOTERM_BP_DIRECT	GO:0007492~endoderm development	10	0.807103	4.47e-06	MSNA, GATA5, FOXA2, APELA, GNA13B, FSCN1A, HER5, YAP1, FGF8A, MIXL1	917	23	14912	7.07031	0.00661488	0.00051	0.00741654
GOTERM_BP_DIRECT	GO:0008380~RNA splicing	16	1.29136	4.51e-06	PRPF31, CWC15, SNRPD2, RNPS1, SART3, EIF4A3, DDX46, RBM8A, SYF2, SLU7, THOC7, THOC5, ARL6IP4, SNRNP27, PRPF38B, PRPF38A	917	63	14912	4.12996	0.00667595	0.000478	0.00748524
GOTERM_BP_DIRECT	GO:0060026~convergent extension	14	1.12994	5.39e-06	WNT5B, RYK, WNT3A, GNA13B, VANGL2, CTNNB2, CTNNB1, OFD1, GPC4, NUP62L, AMOTL2A, WNT11, PAK1, BLF	917	49	14912	4.64621	0.0079773	0.000534	0.00895014
GOTERM_BP_DIRECT	GO:0016055~Wnt signaling pathway	23	1.85634	8.88e-06	NOTUM1A, WNT5B, DVL3A, WNT3A, CSNK1G2A, ZRANB1B, VANGL2, FZD1, LEF1, FZD8A, MED10, CSRP1A, FZD10, WNT3, DACT2, PYGO1, AMOTL2A, KLHL12, WNT11, RHOAB, AXIN2, RNF146, TA	917	127	14912	2.94504	0.0130935	0.000823	0.0147278
GOTERM_BP_DIRECT	GO:0060027~convergent extension involved in gastrulation	15	1.21065	3.17e-05	WNT5B, PTPRA, VANGL2, MCU, TAB2, TDP2B, OFD1, GPC4, CSRP1A, PFN1, TMEM237B, MXTX2, TDGF1, WNT11, FYNA	917	65	14912	3.75271	0.0459915	0.00276574	0.052602
GOTERM_BP_DIRECT	GO:0060030~dorsal convergence	8	0.645682	3.64e-05	GPC4, CHD, WNT5B, BMP2B, RYK, ACVR1L, VANGL2, HAS2	917	17	14912	7.65258	0.0525851	0.00299651	0.0603481
GOTERM_BP_DIRECT	GO:0006397~mRNA processing	20	1.61421	3.73e-05	PRPF31, CSTF3, U2AF2B, CWC15, RNPS1, SART3, SI:DKEY-67C22.2, EIF4A3, DDX46, RBM8A, SYF2, THOC7, SLU7, THOC5, ARL6IP4, SNRNP27, PRPF38B, NCBP3, PRPF38A, SMX5	917	110	14912	2.95668	0.0538226	0.00290762	0.0618079
GOTERM_BP_DIRECT	GO:0030903~notochord development	12	0.968523	4.13e-05	GPC4, BMP4, BMP2B, NOTO, DKK1B, TBX2B, WNT3A, TDGF1, VANGL2, DHARMA, FGF8A, TA	917	43	14912	4.53816	0.0594975	0.00306235	0.0685263
GOTERM_BP_DIRECT	GO:0042664~negative regulation of endodermal cell fate specification	6	0.484262	4.15e-05	BMP4, BMP2B, FGF17, FGFR1A, BMP7A, FGF8A	917	8	14912	12.1963	0.0596992	0.00292692	0.0687657
GOTERM_BP_DIRECT	GO:0006351~transcription, DNA-templated	74	5.97256	5.02e-05	ENY2, SI:RP71-45K5.2, TBP, KDM7AB, GTF2E2, EPC2, ARXA, HEY1, TBX2B, OSR1, HER2, HER1, HER3, TBX2A, MED27, PAX6B, SI:DKEY-23C22.2, YAP1, SAP30L, BRD9, TBX16, RBBP4, FOXC1A, SOX19A, ZGC:112356, RYBPA, HER7, HER5, HES6, MED10, GTF2H2, HER12, MED6, CCND1, MED4, TRIM33, MED8, EDF1, POLR2EB, ZGC:113424, BMI1A, SUV420H1, POLR2H, MEAF6, POLR2F, CCNL1B, POU2F1B, POLR2J, SOX3, ZNF131, POLR2I, NOTCH1A, HDGF…	917	747	14912	1.61093	0.071882	0.003385	0.0833282
GOTERM_BP_DIRECT	GO:0007275~multicellular organism development	59	4.7619	6.23e-05	FOXA2, CDX4, FGF17, WNT3A, TWSG1B, DSTYK, TBP, FZD8A, SPRY4, SPRY2, SPRY1, ARXA, WNT3, HEY1, TBX2B, MAK16, OSR1, MED27, PAX6B, DND1, TMEM107, PITX2, CHD, GSC, SOX19A, VANGL2, PHACTR4B, TDP2B, MED10, DLC, SMO, DLB, DACT2, DLD, KLHL12, WNT11, FYNA, SPAST, WNT5B, SOX3, NIFK, NOTCH1A, APLNRB, TRIM71, MSX3, NRARPA, UBE2IB, DKK1B, DISP1, HS6ST2, AXIN2, LFNG, TA, CCM2, FZD1, RPL24, ARVCFB, FZD10, CFDP1	917	560	14912	1.71329	0.0883958	0.0040158	0.103372
GOTERM_BP_DIRECT	GO:0006396~RNA processing	14	1.12994	0.000186	CSTF3, CCNL1A, EXOSC9, CCNL1B, CRNKL1, SNRPD3, GRSF1, ADARB1A, SART3, ZGC:163098, DKC1, SNRPD3L, RBM8A, LSM4	917	67	14912	3.39797	0.241751	0.0114648	0.308789
GOTERM_BP_DIRECT	GO:0042254~ribosome biogenesis	12	0.968523	0.000218	KRR1, GTPBP4, RRP36, GAR1, NIP7, MPHOSPH10, TSR3, RRS1, RSL24D1, SNU13B, KRI1, NHP2	917	51	14912	3.82629	0.276349	0.0128545	0.360805
GOTERM_BP_DIRECT	GO:0003140~determination of left/right asymmetry in lateral mesoderm	8	0.645682	0.000243	NOTO, LFT1, ACVR1L, FURINA, DLD, RBPJA, DHARMA, TA	917	22	14912	5.91335	0.303171	0.0137968	0.402851
GOTERM_BP_DIRECT	GO:0006367~transcription initiation from RNA polymerase II promoter	7	0.564972	0.000248	GTF2E1, GTF2E2, GTF2F1, POLR2I, TAF7, POLR2D, POLR2GL	917	16	14912	7.1145	0.308305	0.0135595	0.411082
GOTERM_BP_DIRECT	GO:0000245~spliceosomal complex assembly	6	0.484262	0.000293	CRNKL1, SNRPD3, LSM4, SART3, SF3A2, TXNL4A	917	11	14912	8.87003	0.352479	0.0154017	0.484501
GOTERM_BP_DIRECT	GO:0043049~otic placode formation	8	0.645682	0.000331	MSX3, CHD, SOX3, TFAP2C, FOXI1, STM, SOX9B, FGF8A	917	23	14912	5.65625	0.388557	0.0168202	0.548237
GOTERM_BP_DIRECT	GO:0016477~cell migration	14	1.12994	0.00034	ITGB1B, DOCK1, CXCR4B, ZRANB1B, NDEL1B, FSCN1A, AMOTL2A, WNT11, APLNRB, ASAP3, SDC4, FYNA, JAK2A, ELMO1	917	71	14912	3.20654	0.396397	0.0166872	0.562579
GOTERM_BP_DIRECT	GO:0061371~determination of heart left/right asymmetry	11	0.887813	0.000391	BMP4, OFD1, CHD, NOTO, LFT1, GMNN, ACVR1L, FURINA, TTC9C, NUDC, TA	917	46	14912	3.88867	0.44074	0.0185719	0.647332
GOTERM_BP_DIRECT	GO:0042663~regulation of endodermal cell fate specification	5	0.403551	0.000426	VED, VOX, VENT, NOTCH1A, DUSP6	917	7	14912	11.6155	0.469013	0.0195874	0.704913
GOTERM_BP_DIRECT	GO:2000223~regulation of BMP signaling pathway involved in heart jogging	6	0.484262	0.000476	CHD, TBX16, NOTO, HAS2, DHARMA, TA	917	12	14912	8.13086	0.507127	0.0212113	0.787532
GOTERM_BP_DIRECT	GO:0048382~mesendoderm development	5	0.403551	0.000811	RASL11B, OSR1, TDGF1, EOMESA, PITX2	917	8	14912	10.1636	0.700218	0.034812	1.33725
GOTERM_BP_DIRECT	GO:0006357~regulation of transcription from RNA polymerase II promoter	31	2.50202	0.000948	ENY2, VED, ARID4A, CDX4, ETV5A, ZNF131, CTCF, ZGC:77151, ATF1, CITED2, FAM60AL, EPC2, CITED4B, SAFB, TCEA1, ETV4, BATF3, NFE2, GABPA, TAF7, MRGBP, MED10, SLTM, ELF2B, MED6, MNAT1, TAF13, MED4, ETS2, MED8, ZNF710A	917	266	14912	1.89516	0.75543	0.0394371	1.56143
GOTERM_BP_DIRECT	GO:0061386~closure of optic fissure	6	0.484262	0.00108586	SOX11A, SOX11B, FOXC1A, SOX4B, PHACTR4B, PITX2	917	14	14912	6.96931	0.800786	0.0438265	1.78682
GOTERM_BP_DIRECT	GO:0014032~neural crest cell development	9	0.726392	0.00127341	SMARCA4A, RTF1, ZIC2A, MYCH, ADARB1A, TFAP2C, FOXI1, FOXD3, ZIC2B	917	36	14912	4.06543	0.849263	0.0498554	2.09239
GOTERM_BP_DIRECT	GO:0048264~determination of ventral identity	7	0.564972	0.00129043	BMP4, CHD, BMP2B, ACVR1L, ADMP, TWSG1B, BMP7A	917	21	14912	5.42057	0.85303	0.0492093	2.12008
GOTERM_BP_DIRECT	GO:0000460~maturation of 5.8S rRNA	5	0.403551	0.00138882	MAK16, RRP15, LAS1L, MPHOSPH6, NSA2	917	9	14912	9.03429	0.873034	0.051543	2.27998
GOTERM_BP_DIRECT	GO:0070373~negative regulation of ERK1 and ERK2 cascade	5	0.403551	0.00138882	SPRY2, SPRY1, TNIP1, SPRY4, DUSP6	917	9	14912	9.03429	0.873034	0.051543	2.27998
GOTERM_BP_DIRECT	GO:0060216~definitive hemopoiesis	9	0.726392	0.00153857	SUMO1, DDX46, UBE2IB, DKC1, GAR1, MYEF2, SAE1, HSP70L, KRI1	917	37	14912	3.95555	0.898382	0.0555603	2.52288
GOTERM_BP_DIRECT	GO:0010501~RNA secondary structure unwinding	9	0.726392	0.00153857	DDX27, EIF4A3, DDX56, DDX46, DDX39AB, DDX23, DDX39AA, DDX21, DDX41	917	37	14912	3.95555	0.898382	0.0555603	2.52288
GOTERM_BP_DIRECT	GO:0009887~organ morphogenesis	7	0.564972	0.00168314	CXCR4B, AKAP12B, CDX4, DISP1, GATA2A, CXCL12A, FGF8A	917	22	14912	5.17418	0.918044	0.0591898	2.75684
GOTERM_BP_DIRECT	GO:0016569~covalent chromatin modification	14	1.12994	0.0017523	ENY2, SUZ12A, MEAF6, ING3, ING2, RBBP4, FAM175A, ANP32E, BAP1, RNF168, LRWD1, BMI1A, BRD9, SUV420H1	917	84	14912	2.71029	0.926056	0.0601272	2.86858
GOTERM_BP_DIRECT	GO:0006412~translation	34	2.74415	0.0018029	RPL18, RPL36A, RPL36, MRPL11, EIF3D, MRPL13, EIF2S1A, RPS28, SLC25A22, EIF3F, EIF4E2RS1, TCEA1, RPS20, RSL24D1, SNU13B, RPS27.1, RPS23, RRBP1B, RPS27.2, MRPL3, RPL24, MRPL30, RPL28, EIF3JA, RPS19, MRPS9, RPL23, UCP2, RPL21, EIF2S2, EIF4BB, EIF1AXB, RPS11, NHP2	917	314	14912	1.76082	0.931418	0.0604171	2.95025
GOTERM_BP_DIRECT	GO:0042661~regulation of mesodermal cell fate specification	4	0.322841	0.00210363	VED, VOX, VENT, EVE1	917	5	14912	13.0094	0.956159	0.0686056	3.43433
GOTERM_BP_DIRECT	GO:0030490~maturation of SSU-rRNA	5	0.403551	0.00220263	RPS28, SRFBP1, MPHOSPH10, TSR3, SNU13B	917	10	14912	8.13086	0.962165	0.0701826	3.59319
GOTERM_BP_DIRECT	GO:0000470~maturation of LSU-rRNA	6	0.484262	0.00287636	MAK16, RRP15, LAS1L, SNU13B, NHP2, NSA2	917	17	14912	5.73943	0.986123	0.0887977	4.66779
GOTERM_BP_DIRECT	GO:0007507~heart development	22	1.77563	0.00326396	BMP4, CCM2, FOXC1A, YY1A, UGDH, CYP26A1, APLNRB, RBPJA, TAB2, MED10, FXR1, POC1B, GATA5, NUP62L, APELA, RTF1, TDGF1, FABP3, WNT11, PAK1, NOP56, STK24B	917	179	14912	1.99865	0.99221	0.0981401	5.28091
GOTERM_BP_DIRECT	GO:0048593~camera-type eye morphogenesis	5	0.403551	0.00329407	SOX11A, CCND1, SOX11B, HSP70.1, PITX2	917	11	14912	7.39169	0.992552	0.0970412	5.32837
GOTERM_BP_DIRECT	GO:0033504~floor plate development	5	0.403551	0.00329407	NOTO, FOXA2, FOXA3, TDGF1, DHARMA	917	11	14912	7.39169	0.992552	0.0970412	5.32837
GOTERM_BP_DIRECT	GO:0050768~negative regulation of neurogenesis	5	0.403551	0.00329407	ID1, HER3, NOTCH1A, HER5, HER11	917	11	14912	7.39169	0.992552	0.0970412	5.32837
GOTERM_BP_DIRECT	GO:0009880~embryonic pattern specification	7	0.564972	0.00341159	SMO, WNT3A, AMOTL2A, DHARMA, FGF8A, MIXL1, KAT6A	917	25	14912	4.55328	0.993748	0.098386	5.51345
GOTERM_BP_DIRECT	GO:0006366~transcription from RNA polymerase II promoter	12	0.968523	0.00341438	POLR2H, SNAPC5, POLR2F, TAF13, SALL4, XBP1, POLR2J, TBP, POLR2EB, POLR2GL, SALL1A, FOXD3	917	70	14912	2.78772	0.993774	0.0965916	5.51784
GOTERM_BP_DIRECT	GO:0048703~embryonic viscerocranium morphogenesis	14	1.12994	0.00361721	WNT5B, CXCR4A, FSCN1A, ZIC2A, ZIC2B, SMO, PLCB3, ITGA5, FURINA, PAK1, RTN4B, FOXI1, PITX2, KAT6A	917	91	14912	2.5018	0.995398	0.10014	5.83645
GOTERM_BP_DIRECT	GO:0001706~endoderm formation	6	0.484262	0.00378365	DUSP4, GATA5, MXTX2, TDGF1, EOMESA, MIXL1	917	18	14912	5.42057	0.996409	0.102603	6.09715
GOTERM_BP_DIRECT	GO:0048319~axial mesoderm morphogenesis	4	0.322841	0.00401526	NOTO, FOXA2, FOXA3, DHARMA	917	6	14912	10.8411	0.997458	0.106608	6.45878
GOTERM_BP_DIRECT	GO:0051028~mRNA transport	7	0.564972	0.00420831	ENY2, EIF4A3, RBM8A, IGF2BP1, THOC7, THOC5, NCBP3	917	26	14912	4.37816	0.998094	0.1095	6.75921
GOTERM_BP_DIRECT	GO:0003143~embryonic heart tube morphogenesis	7	0.564972	0.00420831	CHD, TBX16, NOTO, ACVR1L, BMP7A, DHARMA, TA	917	26	14912	4.37816	0.998094	0.1095	6.75921
GOTERM_BP_DIRECT	GO:0030325~adrenal gland development	5	0.403551	0.00470294	NOTO, FOXC1A, ITGA5, TDGF1, RBPJA	917	12	14912	6.77572	0.999088	0.119512	7.52484
GOTERM_BP_DIRECT	GO:0035775~pronephric glomerulus morphogenesis	5	0.403551	0.00470294	TBX16, NOTO, OSR1, TDGF1, TA	917	12	14912	6.77572	0.999088	0.119512	7.52484
GOTERM_BP_DIRECT	GO:0060271~cilium morphogenesis	17	1.37207	0.00481746	UNC119.1, GMNN, TTC9C, VANGL2, RER1, NOTCH1A, TSC1A, ELMO1, TRAF3IP1, POC1B, RABEP1, DLD, FLR, C10H21ORF59, YAP1, FGF8A, NUDC	917	127	14912	2.17677	0.999232	0.120197	7.70126
GOTERM_BP_DIRECT	GO:0007498~mesoderm development	6	0.484262	0.00618118	TBX16, FGF17, WNT3A, TDGF1, FGF8A, TA	917	20	14912	4.87852	0.9999	0.149164	9.77792
GOTERM_BP_DIRECT	GO:0009408~response to heat	5	0.403551	0.00646646	DNAJA2L, DNAJA1, HSPB1, HSP70L, HSP70.1	917	13	14912	6.25451	0.999935	0.15304	10.2068
GOTERM_BP_DIRECT	GO:0036302~atrioventricular canal development	5	0.403551	0.00646646	TBX2B, TMSB4X, HAS2, ACTC1A, MED10	917	13	14912	6.25451	0.999935	0.15304	10.2068
GOTERM_BP_DIRECT	GO:0048048~embryonic eye morphogenesis	5	0.403551	0.00646646	PARD3, VANGL2, EPB41L5, HS6ST2, WNT11	917	13	14912	6.25451	0.999935	0.15304	10.2068
GOTERM_BP_DIRECT	GO:0031016~pancreas development	8	0.645682	0.00656349	SMO, GATA5, CDX4, CYP26A1, WNT11, NOTCH1A, YAP1, SOX9B	917	37	14912	3.51605	0.999943	0.152737	10.3522
GOTERM_BP_DIRECT	GO:0035050~embryonic heart tube development	8	0.645682	0.00656349	NOTO, TBX2B, LFT1, ACVR1L, TBX2A, HAS2, FGF8A, MIXL1	917	37	14912	3.51605	0.999943	0.152737	10.3522
GOTERM_BP_DIRECT	GO:0048385~regulation of retinoic acid receptor signaling pathway	4	0.322841	0.00670707	ZIC2A, TGIF1, CRABP2B, ZIC2B	917	7	14912	9.29241	0.999954	0.153427	10.5669
GOTERM_BP_DIRECT	GO:0035462~determination of left/right asymmetry in diencephalon	4	0.322841	0.00670707	LFT1, ACVR1L, TA, PITX2	917	7	14912	9.29241	0.999954	0.153427	10.5669
GOTERM_BP_DIRECT	GO:0061053~somite development	7	0.564972	0.00742118	WNT5B, NOTO, TDGF1, SNU13B, DHARMA, FGF8A, TA	917	29	14912	3.92524	0.999984	0.165846	11.628
GOTERM_BP_DIRECT	GO:0055002~striated muscle cell development	5	0.403551	0.0086187	GPC4, SMO, CXCR4A, VANGL2, CXCL12A	917	14	14912	5.80776	0.999997	0.187246	13.3808
GOTERM_BP_DIRECT	GO:0030182~neuron differentiation	10	0.807103	0.00942268	SMO, WNT5B, SOX11B, WNT3, SOX3, SMARCA4A, WNT3A, WNT11, IRX7, FGF8A	917	59	14912	2.75622	0.999999	0.200012	14.5392
GOTERM_BP_DIRECT	GO:0045947~negative regulation of translational initiation	4	0.322841	0.0102448	GRA, AGO2, YBX1, EIF4EBP3L	917	8	14912	8.13086	1	0.212535	15.7086
GOTERM_BP_DIRECT	GO:0045199~maintenance of epithelial cell apical/basal polarity	4	0.322841	0.0102448	EPB41L5, PDZD11, RRAS, LIN7C	917	8	14912	8.13086	1	0.212535	15.7086
GOTERM_BP_DIRECT	GO:0014066~regulation of phosphatidylinositol 3-kinase signaling	3	0.242131	0.0108461	CEP55L, DIA1A, DIA1B	917	3	14912	16.2617	1	0.220533	16.5545
GOTERM_BP_DIRECT	GO:0072045~convergent extension involved in nephron morphogenesis	3	0.242131	0.0108461	TBX16, TDGF1, TA	917	3	14912	16.2617	1	0.220533	16.5545
GOTERM_BP_DIRECT	GO:0035108~limb morphogenesis	3	0.242131	0.0108461	ETV5B, ETV5A, ETV4	917	3	14912	16.2617	1	0.220533	16.5545
GOTERM_BP_DIRECT	GO:0048785~hatching gland development	3	0.242131	0.0108461	XBP1, FOXA3, KLF17	917	3	14912	16.2617	1	0.220533	16.5545
GOTERM_BP_DIRECT	GO:0008354~germ cell migration	5	0.403551	0.0111902	CXCR4B, RGS14A, TDGF1, DND1, CXCL12A	917	15	14912	5.42057	1	0.223687	17.0349
GOTERM_BP_DIRECT	GO:0001702~gastrulation with mouth forming second	5	0.403551	0.0111902	GPC4, GNA13B, WNT11, APLNRB, FYNA	917	15	14912	5.42057	1	0.223687	17.0349
GOTERM_BP_DIRECT	GO:0030097~hemopoiesis	13	1.04923	0.0122923	WASLB, NPM1A, NPM1B, CDX4, GNA13B, GATA2A, KLF17, PDIA5, CXXC1B, PIM2, SPRY4, JAK2A, RNF145B	917	94	14912	2.24896	1	0.239772	18.5562
GOTERM_BP_DIRECT	GO:0045892~negative regulation of transcription, DNA-templated	13	1.04923	0.0133094	COPS2, ZIC2A, HES6, HER2, OSR1, HER1, ID1, HER3, RXRBA, WNT11, ID3, MPHOSPH8, FOXD3	917	95	14912	2.22529	1	0.253683	19.9368
GOTERM_BP_DIRECT	GO:0006334~nucleosome assembly	13	1.04923	0.0133094	HIST1H4L, ANP32B, ZGC:110425, HISTH1L, ANP32E, ANP32A, ZGC:162611, SETB, H3F3A, ZGC:163061, ZGC:110216, SART3, KAT6A	917	95	14912	2.22529	1	0.253683	19.9368
GOTERM_BP_DIRECT	GO:0006457~protein folding	15	1.21065	0.0133656	DNAJA2L, UXT, PPIH, PPIG, PPIB, PFDN6, CWC27, PPIL1, DNAJA1, FKBP14, DNAJB1B, CCT6A, CDC37L1, NUDC, FKBP2	917	118	14912	2.06717	1	0.251431	20.0126
GOTERM_BP_DIRECT	GO:0030900~forebrain development	7	0.564972	0.0140503	SMO, CXCR4B, DKK1B, YAF2, TDGF1, RTN4B, CXCL12A	917	33	14912	3.44946	1	0.259315	20.9287
GOTERM_BP_DIRECT	GO:0000387~spliceosomal snRNP assembly	5	0.403551	0.0142079	SNRPD3, LSM4, SNRPD2, SNRPC, SART3	917	16	14912	5.08179	1	0.25866	21.1382
GOTERM_BP_DIRECT	GO:0048916~posterior lateral line development	5	0.403551	0.0142079	CD9B, LEF1, FGFR1A, ADARB1A, YAP1	917	16	14912	5.08179	1	0.25866	21.1382
GOTERM_BP_DIRECT	GO:0000028~ribosomal small subunit assembly	5	0.403551	0.0142079	RPS28, RPS19, RRP7A, RPS27.1, RPS27.2	917	16	14912	5.08179	1	0.25866	21.1382
GOTERM_BP_DIRECT	GO:0000079~regulation of cyclin-dependent protein serine/threonine kinase activity	4	0.322841	0.0146727	MNAT1, CCNL1A, CCNL1B, CCNA2	917	9	14912	7.22743	1	0.262779	21.7531
GOTERM_BP_DIRECT	GO:0006913~nucleocytoplasmic transport	4	0.322841	0.0146727	ANP32B, ANP32E, ANP32A, TPRB	917	9	14912	7.22743	1	0.262779	21.7531
GOTERM_BP_DIRECT	GO:0006301~postreplication repair	4	0.322841	0.0146727	RAD18, UBE2V1, UBE2NB, UBE2NA	917	9	14912	7.22743	1	0.262779	21.7531
GOTERM_BP_DIRECT	GO:0003007~heart morphogenesis	8	0.645682	0.014945	CSRP1A, GATA5, HMGCRB, CHSY1, SCN12AB, MYH6, FGF8A, MIXL1	917	43	14912	3.02544	1	0.263843	22.111
GOTERM_BP_DIRECT	GO:0007420~brain development	19	1.53349	0.0159868	SOX11A, SOX11B, GSC, FOXA3, YY1A, ACVR1L, ZRANB1B, EMX2, FMR1, RPL36, CNNM2A, MARCKSA, HER12, DDX46, TBX2B, HIRIP3, RTN4B, YAP1, FGF8A	917	169	14912	1.82824	1	0.276322	23.467
GOTERM_BP_DIRECT	GO:0035162~embryonic hemopoiesis	7	0.564972	0.0161987	BMP4, DPY30, CHD, TRIM33, ACVR1L, TWSG1B, YAP1	917	34	14912	3.348	1	0.276286	23.7399
GOTERM_BP_DIRECT	GO:0001889~liver development	12	0.968523	0.0172408	RARGA, BMP2B, MPI, GATA5, DKK1B, NUP62L, XBP1, ACVR1L, PPP1R12A, FGFR1A, SEC63, CTNNB1	917	87	14912	2.243	1	0.288098	25.0695
GOTERM_BP_DIRECT	GO:0001755~neural crest cell migration	12	0.968523	0.0172408	PARD3, NRARPA, FOXC1A, SEMA3E, FSCN1A, NUSAP1, LEF1, PHACTR4B, SEMA6DL, PAK1, FOXI1, FOXD3	917	87	14912	2.243	1	0.288098	25.0695
GOTERM_BP_DIRECT	GO:0000027~ribosomal large subunit assembly	5	0.403551	0.0176945	MRPL11, PPAN, BXDC2, RPL24, RSL24D1	917	17	14912	4.78286	1	0.291288	25.6415
GOTERM_BP_DIRECT	GO:0009948~anterior/posterior axis specification	5	0.403551	0.0176945	CHD, CCM2, GSC, CDX4, ZIC3	917	17	14912	4.78286	1	0.291288	25.6415
GOTERM_BP_DIRECT	GO:0060041~retina development in camera-type eye	12	0.968523	0.0186492	SMO, PRPF31, PTPRA, TDGF1, DCTN1A, SMARCA5, CHSY1, IRX7, CCNA2, PRPF4, SOX9B, FGF8A	917	88	14912	2.21751	1	0.301209	26.8317
GOTERM_BP_DIRECT	GO:0031101~fin regeneration	10	0.807103	0.0189888	RBBP4, WNT5B, CXCR4B, SMARCA4A, LEF1, HAS2, FGFR1A, YAP1, LFNG, CXCL12A	917	66	14912	2.4639	1	0.302584	27.2508
GOTERM_BP_DIRECT	GO:0070534~protein K63-linked ubiquitination	4	0.322841	0.0200171	UBE2V1, RNF168, UBE2NB, UBE2NA	917	10	14912	6.50469	1	0.312941	28.506
GOTERM_BP_DIRECT	GO:1900107~regulation of nodal signaling pathway	3	0.242131	0.0208104	OSR1, FSCN1A, APLNRB	917	4	14912	12.1963	1	0.319923	29.4604
GOTERM_BP_DIRECT	GO:0035987~endodermal cell differentiation	3	0.242131	0.0208104	APELA, DHX16, APLNRB	917	4	14912	12.1963	1	0.319923	29.4604
GOTERM_BP_DIRECT	GO:0021999~neural plate anterior/posterior regionalization	3	0.242131	0.0208104	SBNO1, GSC, FOXA3	917	4	14912	12.1963	1	0.319923	29.4604
GOTERM_BP_DIRECT	GO:0007049~cell cycle	18	1.45278	0.0214835	ANAPC16, RBBP4, ERH, NUSAP1, REEP3B, ANAPC10, CDK6, CDC5L, NCAPD2, FAM83D, MNAT1, CCND1, UBE2IB, KATNA1, SKA2, THAP1, FAM32A, SPAST	917	162	14912	1.80686	1	0.325174	30.2608
GOTERM_BP_DIRECT	GO:0007264~small GTPase mediated signal transduction	29	2.3406	0.0218585	RAB5AB, RAB9A, GNA13B, RHOQ, ARF5, RHOV, ARL4AB, RGL1, RAB32A, ARL5A, DOCK1, RAC2, RHOCA, RAP1AB, IFT22, RALBB, RRAS, RND3A, ZGC:64022, ARL5C, RHOAB, RAP2B, RALBP1, RAB35B, TRIM23, RASL11B, NRAS, ARF1, ARL4D	917	305	14912	1.5462	1	0.326603	30.703
GOTERM_BP_DIRECT	GO:0030917~midbrain-hindbrain boundary development	6	0.484262	0.02257	WNT3A, CYP26A1, CREB1A, HER5, HER11, FGF8A	917	27	14912	3.61372	1	0.332074	31.5348
GOTERM_BP_DIRECT	GO:0000462~maturation of SSU-rRNA from tricistronic rRNA transcript (SSU-rRNA, 5.8S rRNA, LSU-rRNA)	6	0.484262	0.02257	UTP3, KRR1, TBL3, MRPS9, RRP36, CCDC59	917	27	14912	3.61372	1	0.332074	31.5348
GOTERM_BP_DIRECT	GO:0060070~canonical Wnt signaling pathway	9	0.726392	0.0246385	SMO, FZD10, DVL3A, WNT3A, VANGL2, FZD1, LEF1, FZD8A, CTNNB2	917	58	14912	2.52337	1	0.35328	33.9
GOTERM_BP_DIRECT	GO:0006413~translational initiation	9	0.726392	0.0246385	EIF3D, EIF3JA, EIF2S1A, EIF4BA, EIF3F, EIF4BB, EIF2S2, EIF1AXB, EIF4E2RS1	917	58	14912	2.52337	1	0.35328	33.9
GOTERM_BP_DIRECT	GO:0007034~vacuolar transport	5	0.403551	0.0261464	CHMP1A, CHMP3, CHMP2BB, CHMP5B, CHMP6B	917	19	14912	4.2794	1	0.367129	35.5755
GOTERM_BP_DIRECT	GO:0007067~mitotic nuclear division	11	0.887813	0.0261859	FAM83D, UBE2IB, KATNA1, NUSAP1, REEP3B, SI:DKEY-23C22.2, SKA2, ANAPC10, NCAPD2, WEE2, DCTN2	917	81	14912	2.20838	1	0.364232	35.6189
GOTERM_BP_DIRECT	GO:0051216~cartilage development	11	0.887813	0.0261859	GPC4, SMO, FAM212AA, ACVR1L, FURINA, FMR1, YAP1, SOX9B, FGF8A, KAT6A, FOXD3	917	81	14912	2.20838	1	0.364232	35.6189
GOTERM_BP_DIRECT	GO:0040007~growth	7	0.564972	0.0270428	BMP4, GDF3, BMP2B, LFT1, ADMP, LFT2, BMP7A	917	38	14912	2.99558	1	0.370375	36.5526
GOTERM_BP_DIRECT	GO:0051301~cell division	13	1.04923	0.029163	FAM83D, CCND1, UBE2IB, KATNA1, RGS14A, REEP3B, NUSAP1, SI:DKEY-23C22.2, SKA2, ANAPC10, CDC5L, SPAST, NCAPD2	917	106	14912	1.99436	1	0.389716	38.8085
GOTERM_BP_DIRECT	GO:0070121~Kupffer's vesicle development	9	0.726392	0.0295679	ITGB1B, CHD, TBX16, UNC119.1, GATA5, GMNN, WNT11, FGF8A, TA	917	60	14912	2.43926	1	0.390568	39.2306
GOTERM_BP_DIRECT	GO:0000413~protein peptidyl-prolyl isomerization	5	0.403551	0.0311377	PPIH, PPIG, PPIB, CWC27, PPIL1	917	20	14912	4.06543	1	0.403219	40.8415
GOTERM_BP_DIRECT	GO:0003342~proepicardium development	3	0.242131	0.0332815	BMP4, ACVR1L, SOX9B	917	5	14912	9.75703	1	0.420941	42.9768
GOTERM_BP_DIRECT	GO:0060788~ectodermal placode formation	3	0.242131	0.0332815	TFAP2C, FOXI1, FGF8A	917	5	14912	9.75703	1	0.420941	42.9768
GOTERM_BP_DIRECT	GO:0021538~epithalamus development	3	0.242131	0.0332815	TBX2B, PAX6B, PITX2	917	5	14912	9.75703	1	0.420941	42.9768
GOTERM_BP_DIRECT	GO:0021523~somatic motor neuron differentiation	3	0.242131	0.0332815	SMO, DLD, NOTCH1A	917	5	14912	9.75703	1	0.420941	42.9768
GOTERM_BP_DIRECT	GO:0014036~neural crest cell fate specification	3	0.242131	0.0332815	FMR1, TFAP2C, KAT6A	917	5	14912	9.75703	1	0.420941	42.9768
GOTERM_BP_DIRECT	GO:0035912~dorsal aorta morphogenesis	3	0.242131	0.0332815	SMO, GATA2A, AMOTL2A	917	5	14912	9.75703	1	0.420941	42.9768
GOTERM_BP_DIRECT	GO:0021879~forebrain neuron differentiation	3	0.242131	0.0332815	DKK1B, LEF1, FZD8A	917	5	14912	9.75703	1	0.420941	42.9768
GOTERM_BP_DIRECT	GO:0002244~hematopoietic progenitor cell differentiation	4	0.322841	0.0334832	DLC, DLD, AK2, NOTCH1A	917	12	14912	5.42057	1	0.419467	43.174
GOTERM_BP_DIRECT	GO:0016925~protein sumoylation	4	0.322841	0.0334832	SUMO1, SUMO3B, UBE2IB, SAE1	917	12	14912	5.42057	1	0.419467	43.174
GOTERM_BP_DIRECT	GO:0010862~positive regulation of pathway-restricted SMAD protein phosphorylation	7	0.564972	0.0339252	BMP4, GDF3, BMP2B, LFT1, ADMP, LFT2, BMP7A	917	40	14912	2.8458	1	0.420302	43.6037
GOTERM_BP_DIRECT	GO:0060218~hematopoietic stem cell differentiation	6	0.484262	0.0388673	DLC, NOP14, TBX16, DLD, AK2, SNRNP70	917	31	14912	3.14743	1	0.461883	48.2051
GOTERM_BP_DIRECT	GO:0051726~regulation of cell cycle	9	0.726392	0.0413734	SI:DKEY-67C22.2, RPL36A, KIF11, RPL36, BAP1, PHACTR4B, GADD45BA, CCNG2, TSC1A	917	64	14912	2.2868	1	0.479836	50.4013
GOTERM_BP_DIRECT	GO:0048793~pronephros development	9	0.726392	0.0413734	BMP4, TRAF3IP1, ETV5B, TBX16, OSR1, CDX4, C10H21ORF59, TSC1A, ETV4	917	64	14912	2.2868	1	0.479836	50.4013
GOTERM_BP_DIRECT	GO:0001757~somite specification	4	0.322841	0.0415883	DLC, HER1, HER7, RBPJA	917	13	14912	5.00361	1	0.478113	50.5855
GOTERM_BP_DIRECT	GO:0000281~mitotic cytokinesis	4	0.322841	0.0415883	KIF23, CEP55L, NUSAP1, SPAST	917	13	14912	5.00361	1	0.478113	50.5855
GOTERM_BP_DIRECT	GO:0055113~epiboly involved in gastrulation with mouth forming second	7	0.564972	0.0418479	HS2ST1A, RAB5AB, PFN1, MXTX2, GNA13B, SDC4, RHOV	917	42	14912	2.71029	1	0.476791	50.8072
GOTERM_BP_DIRECT	GO:0060395~SMAD protein signal transduction	7	0.564972	0.0418479	BMP4, GDF3, BMP2B, LFT1, ADMP, LFT2, BMP7A	917	42	14912	2.71029	1	0.476791	50.8072
GOTERM_BP_DIRECT	GO:0035567~non-canonical Wnt signaling pathway	5	0.403551	0.0426875	SMO, FZD10, FZD1, FZD8A, WNT11	917	22	14912	3.69585	1	0.480237	51.5177
GOTERM_BP_DIRECT	GO:0006406~mRNA export from nucleus	5	0.403551	0.0426875	ENY2, DDX39AB, DDX39AA, THOC7, THOC5	917	22	14912	3.69585	1	0.480237	51.5177
GOTERM_BP_DIRECT	GO:0042384~cilium assembly	13	1.04923	0.0445714	TRAF3IP1, POC1B, RABEP1, TMEM237B, GMNN, DLD, VANGL2, TTC9C, FLR, C10H21ORF59, RER1, NUDC, ELMO1	917	113	14912	1.87082	1	0.491906	53.0769
GOTERM_BP_DIRECT	GO:0030154~cell differentiation	22	1.77563	0.0448641	MEIG1, CHES1, CDX4, SOX19A, FGF17, GABPA, VANGL2, NOTCH1A, CDC5L, DLC, ELF2B, DLB, TDRD7A, ETS2, DLD, HS6ST2, THOC5, FYNA, AXIN2, LFNG, ETV4, SPAST	917	230	14912	1.55547	1	0.490788	53.3149
GOTERM_BP_DIRECT	GO:0043009~chordate embryonic development	14	1.12994	0.0457782	RPL36A, MCU, HSP70.1, RPL24, TAB2, PRPF4, ATP13A2, RPL28, SUMO1, INSRA, RPS19, MPI, APELA, FABP3	917	126	14912	1.80686	1	0.494504	54.0509
GOTERM_BP_DIRECT	GO:0043408~regulation of MAPK cascade	7	0.564972	0.0462105	BMP4, GDF3, BMP2B, LFT1, ADMP, LFT2, BMP7A	917	43	14912	2.64726	1	0.494458	54.3951
GOTERM_BP_DIRECT	GO:0001839~neural plate morphogenesis	3	0.242131	0.0479147	SMO, VANGL2, WNT11	917	6	14912	8.13086	1	0.503961	55.7287
GOTERM_BP_DIRECT	GO:0010172~embryonic body morphogenesis	3	0.242131	0.0479147	WNT5B, TRIM71, KAT6A	917	6	14912	8.13086	1	0.503961	55.7287
GOTERM_BP_DIRECT	GO:0040037~negative regulation of fibroblast growth factor receptor signaling pathway	3	0.242131	0.0479147	SPRY2, IL17RD, SPRY4	917	6	14912	8.13086	1	0.503961	55.7287
GOTERM_BP_DIRECT	GO:0035778~pronephric nephron tubule epithelial cell differentiation	3	0.242131	0.0479147	OSR1, ETV5A, ETV4	917	6	14912	8.13086	1	0.503961	55.7287
GOTERM_BP_DIRECT	GO:0021703~locus ceruleus development	3	0.242131	0.0479147	BMP2B, BMP7A, FGF8A	917	6	14912	8.13086	1	0.503961	55.7287
GOTERM_BP_DIRECT	GO:0000042~protein targeting to Golgi	3	0.242131	0.0479147	GOLGA1, TRIP11, GCC1	917	6	14912	8.13086	1	0.503961	55.7287
GOTERM_BP_DIRECT	GO:0010468~regulation of gene expression	6	0.484262	0.0491391	EIF4A3, DDX46, DDX39AB, DDX39AA, PAX6B, CTCF	917	33	14912	2.95668	1	0.509644	56.6641
GOTERM_BP_DIRECT	GO:0010842~retina layer formation	6	0.484262	0.0491391	POC1B, DNMT3BB.2, SMARCA4A, DCTN1A, IRX7, MARCKSA	917	33	14912	2.95668	1	0.509644	56.6641
GOTERM_BP_DIRECT	GO:0045165~cell fate commitment	6	0.484262	0.0491391	BMP4, WNT5B, WNT3, GATA5, WNT3A, GATA2A	917	33	14912	2.95668	1	0.509644	56.6641
GOTERM_BP_DIRECT	GO:0002181~cytoplasmic translation	5	0.403551	0.04925	EIF3JA, RPL7L1, EIF4BB, RPL36, RPLP2	917	23	14912	3.53516	1	0.507142	56.7479
GOTERM_BP_DIRECT	GO:0009950~dorsal/ventral axis specification	4	0.322841	0.05058	GSC, BMP2B, YAP1, AXIN2	917	14	14912	4.64621	1	0.513418	57.7411
GOTERM_BP_DIRECT	GO:0030902~hindbrain development	7	0.564972	0.050845	SMO, ZIC2A, PAX6B, CYP26A1, IRX7, FGF8A, ZIC2B	917	44	14912	2.58709	1	0.512039	57.9365
GOTERM_BP_DIRECT	GO:0030030~cell projection organization	7	0.564972	0.050845	OFD1, TRAF3IP1, POC1B, UNC119.1, TMEM237B, FLR, TMEM107	917	44	14912	2.58709	1	0.512039	57.9365
GOTERM_BP_DIRECT	GO:0007417~central nervous system development	9	0.726392	0.0559481	HSBP1B, SMO, HAPLN4, SOX3, SMARCA4A, TDGF1, WNT11, RTN4B, FYNA	917	68	14912	2.15229	1	0.543598	61.5362
GOTERM_BP_DIRECT	GO:0046686~response to cadmium ion	4	0.322841	0.0604274	HSP70L, HSP70.1, GADD45BA, RAD51	917	15	14912	4.33646	1	0.568918	64.4553
GOTERM_BP_DIRECT	GO:0001522~pseudouridine synthesis	4	0.322841	0.0604274	PUS7L, DKC1, GAR1, RPUSD1	917	15	14912	4.33646	1	0.568918	64.4553
GOTERM_BP_DIRECT	GO:0009451~RNA modification	4	0.322841	0.0604274	PUS7L, DKC1, RPUSD1, CDKAL1	917	15	14912	4.33646	1	0.568918	64.4553
GOTERM_BP_DIRECT	GO:0042273~ribosomal large subunit biogenesis	4	0.322841	0.0604274	WDR74, NIP7, RRS1, NOC2L	917	15	14912	4.33646	1	0.568918	64.4553
GOTERM_BP_DIRECT	GO:0008543~fibroblast growth factor receptor signaling pathway	6	0.484262	0.060861	FGFR4, FGF17, FGFR1B, FGFR1A, TRIM71, FGF8A	917	35	14912	2.78772	1	0.568312	64.7266
GOTERM_BP_DIRECT	GO:0021535~cell migration in hindbrain	3	0.242131	0.0643977	PARD3, VANGL2, HAS2	917	7	14912	6.96931	1	0.586285	66.8675
GOTERM_BP_DIRECT	GO:0003231~cardiac ventricle development	3	0.242131	0.0643977	FNTB, SMO, SMARCA5	917	7	14912	6.96931	1	0.586285	66.8675
GOTERM_BP_DIRECT	GO:0007076~mitotic chromosome condensation	3	0.242131	0.0643977	CHMP1A, SMC2, NCAPD2	917	7	14912	6.96931	1	0.586285	66.8675
GOTERM_BP_DIRECT	GO:0009826~unidimensional cell growth	3	0.242131	0.0643977	GPC4, WNT5B, GNA13B	917	7	14912	6.96931	1	0.586285	66.8675
GOTERM_BP_DIRECT	GO:0045880~positive regulation of smoothened signaling pathway	3	0.242131	0.0643977	SMO, UGDH, GAS8	917	7	14912	6.96931	1	0.586285	66.8675
GOTERM_BP_DIRECT	GO:0046548~retinal rod cell development	3	0.242131	0.0643977	SOX11A, SOX11B, TBX2B	917	7	14912	6.96931	1	0.586285	66.8675
GOTERM_BP_DIRECT	GO:0022008~neurogenesis	7	0.564972	0.0663984	COPS2, BMP2B, KIF11, DNMT3BB.2, LEF1, RBPJA, SALL1A	917	47	14912	2.42196	1	0.594608	68.0238
GOTERM_BP_DIRECT	GO:0060059~embryonic retina morphogenesis in camera-type eye	5	0.403551	0.0806473	SMARCA4A, EPB41L5, ZIC2A, IRX7, FGF8A	917	27	14912	3.01143	1	0.665568	75.2269
GOTERM_BP_DIRECT	GO:0007369~gastrulation	6	0.484262	0.0811484	MXTX2, VANGL2, TBP, APLNRB, XPNPEP3, TDP2B	917	38	14912	2.56764	1	0.664737	75.45
GOTERM_BP_DIRECT	GO:0014028~notochord formation	3	0.242131	0.0824487	NOTO, DHARMA, TA	917	8	14912	6.09815	1	0.667644	76.0203
GOTERM_BP_DIRECT	GO:0002089~lens morphogenesis in camera-type eye	3	0.242131	0.0824487	TDRD7A, ITGA5, PAX6B	917	8	14912	6.09815	1	0.667644	76.0203
GOTERM_BP_DIRECT	GO:0043486~histone exchange	3	0.242131	0.0824487	ANP32B, ANP32E, ANP32A	917	8	14912	6.09815	1	0.667644	76.0203
GOTERM_BP_DIRECT	GO:0035479~angioblast cell migration from lateral mesoderm to midline	3	0.242131	0.0824487	SMO, APELA, APLNRB	917	8	14912	6.09815	1	0.667644	76.0203
GOTERM_BP_DIRECT	GO:0048663~neuron fate commitment	3	0.242131	0.0824487	SMO, TBX2B, DCTN1A	917	8	14912	6.09815	1	0.667644	76.0203
GOTERM_BP_DIRECT	GO:0060021~palate development	3	0.242131	0.0824487	WNT11, SOX9B, MIR140	917	8	14912	6.09815	1	0.667644	76.0203
GOTERM_BP_DIRECT	GO:0040036~regulation of fibroblast growth factor receptor signaling pathway	3	0.242131	0.0824487	FOXC1A, SPRY4, DUSP6	917	8	14912	6.09815	1	0.667644	76.0203
GOTERM_BP_DIRECT	GO:0006461~protein complex assembly	3	0.242131	0.0824487	BMP2B, BMP7A, ATPAF1	917	8	14912	6.09815	1	0.667644	76.0203
GOTERM_BP_DIRECT	GO:0007398~ectoderm development	3	0.242131	0.0824487	DKK1B, TDGF1, CTNNB1	917	8	14912	6.09815	1	0.667644	76.0203
GOTERM_BP_DIRECT	GO:0046907~intracellular transport	4	0.322841	0.0825361	ENAH, TMEM167B, NUP50, RANBP1	917	17	14912	3.82629	1	0.664905	76.0581
GOTERM_BP_DIRECT	GO:0090263~positive regulation of canonical Wnt signaling pathway	4	0.322841	0.0825361	NUP62L, BAMBIA, UGDH, RNF146	917	17	14912	3.82629	1	0.664905	76.0581
GOTERM_BP_DIRECT	GO:0021514~ventral spinal cord interneuron differentiation	4	0.322841	0.0825361	DLC, DLD, GATA2A, NOTCH1A	917	17	14912	3.82629	1	0.664905	76.0581
GOTERM_BP_DIRECT	GO:0008284~positive regulation of cell proliferation	7	0.564972	0.0844309	BMP4, EAPP, FGFR4, PAX6B, TGFA, FGFR1B, FGFR1A	917	50	14912	2.27664	1	0.670472	76.8656
GOTERM_BP_DIRECT	GO:0031017~exocrine pancreas development	6	0.484262	0.0886178	SMO, DDX46, DNMT3BB.2, NUP62L, NOTCH1A, SART3	917	39	14912	2.5018	1	0.685874	78.56
GOTERM_BP_DIRECT	GO:0015031~protein transport	18	1.45278	0.088623	ENY2, CHMP3, UNC119.1, ARCN1A, CHMP5B, XPO6, COPZ1, UNC50, CHMP6B, CHMP1A, CHMP2BB, KPNA4, GOSR1, SNX30, VPS36, TRAM1, SEC61G, RRBP1B	917	194	14912	1.50882	1	0.682851	78.5621
GOTERM_BP_DIRECT	GO:0045595~regulation of cell differentiation	4	0.322841	0.0947096	HMGB2B, SPRY2, STK24B, HMGB2A	917	18	14912	3.61372	1	0.705103	80.8182

## Sheet: 36 hpf_GO_BP
Table S3 GO terms for stage-specific genes in zebrafish germ cells
Note: GO terms for 36 hpf stage-specific genes.
Category	Term	Count	P Value	Genes	List Total	Pop Hits	Pop Total	Fold Enrichment	Bonferroni	Benjamini	FDR
GOTERM_BP_DIRECT	GO:0006351~transcription, DNA-templated	75	5.46e-10	HOXC1A, HOXB3A, THRB, JARID2B, HOXA3A, HOXC13A, SI:CH211-216L23.1, PPARG, CRCP, SRFA, NR6A1B, MEF2AA, ESR2B, ESRRGA, NR1D4B, HOXC8A, PRDM12B, PAX6A, NR2F5, NR4A2B, HOXC4A, HOXB2A, EGR1, AR, HOXB4A, HOXA4A, FOXC1B, VDRA, ZGC:153924, TADA2B, PTF1A, FOXF2A, POU3F2B, JUN, JUNBA, JUNBB, NFE2L3, FOXP1B, HOXA5A, ONECUT1, FOXO1A, JDP2B, SMAD6A, HOXB5A, STAT6, SKIA, HOXB9A, ZNF703, JUND, MITFA, LHX5, POU3…	697	747	14912	2.14805	6.36e-07	6.36e-07	8.79e-07
GOTERM_BP_DIRECT	GO:0006355~regulation of transcription, DNA-templated	108	5.13e-09	HOXB3A, DLX1A, THRB, HOXC13A, JARID2B, SI:CH211-216L23.1, NR6A1B, MEF2AA, ESR2B, ESRRGA, LBX1A, HOXC8A, HOXB2A, CCAR1, HOXB4A, TADA2B, ZGC:153924, POU3F2B, FOXN3, CSDC2A, HLFB, JUN, JUNBA, JUNBB, NKX2.5, NFE2L3, BRF1B, IRX5A, ONECUT1, FOXO1A, FOSAB, JDP2B, SMAD6A, HOXB9A, CREMB, MEIS3, JUND, LHX5, VGLL4B, BCOR, RUNX3, SMYD2B, IKZF5, TEFB, MEIS1B, GSX1, NR4A1, NEUROG1, SMAD1, SREBF2, FOXP2, NOTCH3…	697	1310	14912	1.76383	5.99e-06	2.99e-06	8.27e-06
GOTERM_BP_DIRECT	GO:0007275~multicellular organism development	53	1.67e-06	HOXC1A, HOXB3A, DLX1A, CX43, JARID2B, HOXA3A, HOXC13A, SEMA3AA, WNT11R, HOXC8A, PAX6A, SPRED1, HOXC4A, HOXB2A, HOXB4A, HOXA4A, FZD7A, CD40, POU3F2B, BVES, DACT1, HLFB, WNT9A, HOXA5A, CDH2, HOXB5A, HOXB9A, ZNF703, NAA50, NADL1.1, LHX5, NDRG2, POU3F1, YES1, EFNA2A, TBX6, TEFB, NEUROG1, HOXD4A, SMAD1, HOXB6A, COL27A1A, NOTCH3, ASCL1B, HOXA1A, EFNA5B, DBPA, HOXB1A, HOXD3A, QKI2, ZNF219, HIVEP2A, TLL1	697	560	14912	2.02484	0.00194119	0.000647	0.00268442
GOTERM_BP_DIRECT	GO:0007420~brain development	23	1.28e-05	CDIPT, FOXL1, LAMB1A, CDH2, POU3F2B, ZIC1, MDKB, PCDH19, HOXB5A, SLC16A2, LAMA1, BDNF, TSC22D3, TNFRSF1B, ASCL1B, ZNF703, PSEN1, JUN, POU3F1, LAMC1, CAPN1A, DISC1, PBX4	697	169	14912	2.91168	0.0147609	0.00371082	0.0205428
GOTERM_BP_DIRECT	GO:0051591~response to cAMP	5	2.27e-05	JUN, ZGC:153924, JUND, JUNBA, JUNBB	697	5	14912	21.3945	0.0260755	0.00527036	0.0364959
GOTERM_BP_DIRECT	GO:0045597~positive regulation of cell differentiation	5	6.55e-05	JUN, ZGC:153924, JUND, JUNBA, JUNBB	697	6	14912	17.8288	0.073487	0.0126406	0.105394
GOTERM_BP_DIRECT	GO:0007411~axon guidance	14	7.8e-05	DCC, EFNB2B, EFNB3B, TNC, CDH2, EFNA3B, LAMA1, EFNA5B, EFNA1A, LAMC1, NRP2A, NRP1B, PBX4, EFNA2A	697	80	14912	3.74405	0.0869875	0.0129167	0.12565
GOTERM_BP_DIRECT	GO:0009612~response to mechanical stimulus	7	0.000116	CTSK, JUN, ZGC:153924, JUND, JUNBA, COL1A2, JUNBB	697	18	14912	8.3201	0.12643	0.016754	0.186566
GOTERM_BP_DIRECT	GO:0009314~response to radiation	5	0.000147	JUN, ZGC:153924, JUND, JUNBA, JUNBB	697	7	14912	15.2818	0.157609	0.0188763	0.23667
GOTERM_BP_DIRECT	GO:0043401~steroid hormone mediated signaling pathway	13	0.00017	NR1D4B, AR, NR1I2, THRB, VDRA, PPARG, NR4A1, NR2F5, RORAA, NR4A2B, NR6A1B, ESRRGA, ESR2B	697	75	14912	3.70839	0.179874	0.0196345	0.273583
GOTERM_BP_DIRECT	GO:0001755~neural crest cell migration	14	0.000188	ACVR2AA, FOXC1B, SH3PXD2AA, TNC, ERBB2, GDNFA, CDH2, SEMA3AA, GLRX2, SEMA6A, SEMA4C, NRP2A, DISC1, PBX4	697	87	14912	3.4428	0.196653	0.0197094	0.302059
GOTERM_BP_DIRECT	GO:0045944~positive regulation of transcription from RNA polymerase II promoter	20	0.000217	EGR1, SSBP4, HMGN3, GDNFA, ZGC:153924, NEUROG1, CCNC, SRFA, MEF2AA, AHR2, MEF2D, MEIS3, JUN, JUND, JUNBA, JUNBB, PAX6A, TCF12, ZGC:110158, PBX4	697	163	14912	2.6251	0.223847	0.0208957	0.349479
GOTERM_BP_DIRECT	GO:0048013~ephrin receptor signaling pathway	8	0.000235	EFNA3B, EPHB4A, EFNB2B, EFNB3B, EFNA5B, EFNA1A, EPHA4B, EFNA2A	697	28	14912	6.11273	0.239311	0.020821	0.377183
GOTERM_BP_DIRECT	GO:0010941~regulation of cell death	5	0.000283	JUN, ZGC:153924, JUND, JUNBA, JUNBB	697	8	14912	13.3716	0.281339	0.0233213	0.455377
GOTERM_BP_DIRECT	GO:0000122~negative regulation of transcription from RNA polymerase II promoter	16	0.000554	SMYD2B, SCRT2, BCL11AB, RCOR3, ZGC:153924, BCL6AB, NDUFA13, HOMEZB, BMP2A, SOX21B, JUN, JUND, JUNBA, JUNBB, NCOR1, ZNF219	697	122	14912	2.80584	0.475915	0.042159	0.888649
GOTERM_BP_DIRECT	GO:0034097~response to cytokine	5	0.000788	JUN, ZGC:153924, JUND, JUNBA, JUNBB	697	10	14912	10.6973	0.601318	0.055854	1.26242
GOTERM_BP_DIRECT	GO:0042493~response to drug	6	0.000845	JUN, ZGC:153924, JUND, JUNBA, JUNBB, HTR1D	697	17	14912	7.55102	0.626891	0.0563436	1.35281
GOTERM_BP_DIRECT	GO:0030902~hindbrain development	9	0.000862	ACVR2AA, MEIS3, ZNF703, PTF1A, PAX6A, CDH2, ZIC1, NCOR1, PBX4	697	44	14912	4.37616	0.634088	0.0543223	1.37935
GOTERM_BP_DIRECT	GO:0001570~vasculogenesis	9	0.00100604	ACKR3B, FKTN, EGFL7, HOXD4A, NRP1B, NRP2A, FKRP, FBN2B, SEMA3AA	697	45	14912	4.27891	0.69076	0.0599013	1.60836
GOTERM_BP_DIRECT	GO:0007399~nervous system development	18	0.00106501	DCC, SI:CH211-216L23.1, NEUROG1, CDH2, ZGC:109782, MDKB, PCDH18B, SEMA3AA, ASCL1B, EFNA5B, NADL1.1, POU3F1, NDRG2, TMEM41B, ITM2BB, TSHR, DISC1, EFNA2A	697	157	14912	2.45288	0.711328	0.0602329	1.70188
GOTERM_BP_DIRECT	GO:0007156~homophilic cell adhesion via plasma membrane adhesion molecules	19	0.00114401	RET, CADM3, CADM1A, CADM4, CLSTN1, PVRL2L, PCDH18A, CELSR2, CDH2, PCDH17, PCDH18B, PCDH19, PCDH10A, PCDH2G6, PCDH10B, CRB2B, PRNPRS3, PVRL1A, CDH11	697	172	14912	2.36335	0.736757	0.0615785	1.82702
GOTERM_BP_DIRECT	GO:0006094~gluconeogenesis	6	0.00146954	FBP1A, PGAM2, GPIB, BPGM, PCK2, G6PC3	697	19	14912	6.75617	0.81999	0.0749827	2.34116
GOTERM_BP_DIRECT	GO:0007155~cell adhesion	28	0.00201769	NLGN2A, DCC, TNC, CDH2, NADL1.1, ITGB1A, JUPA, PCDH18A, PVRL2L, CELSR2, NRXN1A, ZGC:109782, PCDH17, PCDH18B, PCDH19, CTNNA2, TNFAIP6, LAMA1, BVES, PCDH10A, PCDH10B, PCDH2G6, LAMA5, THBS3A, HAPLN1A, LAMC1, FBN2B, CDH11	697	318	14912	1.8838	0.905107	0.0973239	3.20119
GOTERM_BP_DIRECT	GO:0001945~lymph vessel development	6	0.00238005	BMPR2B, TMEM204, FOXO1A, JUNBA, JUNBB, MMP2	697	21	14912	6.11273	0.937865	0.109319	3.76583
GOTERM_BP_DIRECT	GO:0048570~notochord morphogenesis	5	0.00323598	B4GALT1, BMPR2B, LAMC1, COL27A1A, FBN2B	697	14	14912	7.64091	0.977161	0.140299	5.08727
GOTERM_BP_DIRECT	GO:0048854~brain morphogenesis	6	0.00364309	LAMA1, LAMB1A, LAMC1, PRNPRS3, PCDH19, CTNNA2	697	23	14912	5.58119	0.985815	0.150984	5.70983
GOTERM_BP_DIRECT	GO:0048514~blood vessel morphogenesis	8	0.00397323	NOTCH3, TBX6, LAMA1, EFNB2B, UNC5B, ETS1, PDGFRB, SPRED1	697	44	14912	3.88992	0.990362	0.157959	6.21185
GOTERM_BP_DIRECT	GO:0042074~cell migration involved in gastrulation	10	0.00417997	S1PR2, B4GALT1, ANKRD6B, WNT11R, S1PR1, GNA12A, PCDH18A, FZD7A, CYT1, LZTS2A	697	68	14912	3.14626	0.992434	0.160065	6.52495
GOTERM_BP_DIRECT	GO:0048699~generation of neurons	5	0.00425148	PRKCZ, PTF1A, NEUROG1, CDH2, GLI3	697	15	14912	7.13152	0.993041	0.157434	6.63302
GOTERM_BP_DIRECT	GO:0060973~cell migration involved in heart development	4	0.00475272	S1PR2, GNA12A, ERBB2, SDC2	697	8	14912	10.6973	0.996131	0.169031	7.38725
GOTERM_BP_DIRECT	GO:0030154~cell differentiation	21	0.00562035	ONECUT1, CX43, JARID2B, SI:CH211-216L23.1, PTF1A, NEUROG1, CDH2, RBM24A, FOXN3, SEMA3AA, NOTCH3, ELF2A, ASCL1B, EFNA5B, NADL1.1, POU3F1, NDRG2, YES1, QKI2, PURBA, EFNA2A	697	230	14912	1.95342	0.998601	0.191031	8.67931
GOTERM_BP_DIRECT	GO:0031290~retinal ganglion cell axon guidance	7	0.00682463	LAMA1, LAMB1A, CYFIP2, PTCH2, LAMC1, MMP2, CDH11	697	37	14912	4.04762	0.999659	0.220829	10.4447
GOTERM_BP_DIRECT	GO:0043010~camera-type eye development	8	0.00814191	EGR1, LAMA1, FOXL1, THRB, FOXC1B, PTCH2, BCOR, CIB2	697	50	14912	3.42313	0.999928	0.250882	12.3391
GOTERM_BP_DIRECT	GO:0007264~small GTPase mediated signal transduction	25	0.0088309	RHOJ, RAB42A, RAB3C, HRASA, RAB11AL, GNA12A, ARFRP1, RAB39BB, DOCK4B, ARL4CB, ZGC:154045, RAB40B, RAB34A, RAB41, RAB30, ASCL1B, RRAS2, RAB3DA, RHEB, RALBA, RALAA, ARF6B, RHOAA, RAB27A, BCAR3	697	305	14912	1.75365	0.999968	0.262282	13.3148
GOTERM_BP_DIRECT	GO:0061053~somite development	6	0.0102105	TBX6, LAMA1, PSEN1, LAMB1A, LAMC1, RGS3A	697	29	14912	4.42646	0.999994	0.289583	15.2381
GOTERM_BP_DIRECT	GO:0042127~regulation of cell proliferation	13	0.0102559	TNFRSF1B, CDKN1BA, JUN, TNC, JUND, ZIC5, ZGC:153924, BCL6AB, JUNBA, JUNBB, CD40, YES1, TGFB2	697	120	14912	2.31774	0.999994	0.283869	15.3008
GOTERM_BP_DIRECT	GO:0072015~glomerular visceral epithelial cell development	5	0.0104092	SHROOM3, CRB2B, LMX1BB, CCNC, KANK2	697	19	14912	5.63014	0.999995	0.280897	15.5119
GOTERM_BP_DIRECT	GO:0031101~fin regeneration	9	0.0113935	IGF2B, KRT5, HOXC13A, LAMB1A, CX43, ERBB2, ANXA1A, JUNBB, HAPLN1A	697	66	14912	2.91744	0.999998	0.296444	16.8555
GOTERM_BP_DIRECT	GO:0045670~regulation of osteoclast differentiation	3	0.0122568	TFE3B, MITFA, MITFB	697	4	14912	16.0459	0.999999	0.308375	18.0174
GOTERM_BP_DIRECT	GO:0051216~cartilage development	10	0.0129855	SKIA, ACVR2AA, CTSK, FOXL1, DLX1A, SPARC, WNT9A, CAMK1DA, RUNX3, SOX9A	697	81	14912	2.6413	1	0.316826	18.9862
GOTERM_BP_DIRECT	GO:0006357~regulation of transcription from RNA polymerase II promoter	22	0.0132765	HNF1A, FOSL2, TEFB, FOSAB, TADA2B, JDP2B, LDB2B, FOSB, POU3F2B, AHR2, ELF2A, ASCL1B, SP2, JUND, MITFA, JUNBA, JUNBB, NKX2.5, POU3F1, NFE2L3, RUNX3, MITFB	697	266	14912	1.76947	1	0.316207	19.3702
GOTERM_BP_DIRECT	GO:0030903~notochord development	7	0.0141449	IGF2B, LAMA1, LAMB1A, FSTL1B, LAMC1, ZNF219, IGF2A	697	43	14912	3.48283	1	0.326652	20.5057
GOTERM_BP_DIRECT	GO:0048884~neuromast development	5	0.014931	KREMEN1, CD74B, NEUROG1, CLDNB, CIB2	697	21	14912	5.09394	1	0.334972	21.5206
GOTERM_BP_DIRECT	GO:0050767~regulation of neurogenesis	5	0.014931	ASCL1B, ZIC5, BCL6AB, ELAVL3, GLI3	697	21	14912	5.09394	1	0.334972	21.5206
GOTERM_BP_DIRECT	GO:0060037~pharyngeal system development	5	0.014931	WNT11R, TWIST1A, SPARC, WNT9A, IGFBP3	697	21	14912	5.09394	1	0.334972	21.5206
GOTERM_BP_DIRECT	GO:0001756~somitogenesis	10	0.0162134	IGF2B, TBX6, PCDH10B, NAA50, EFNA5B, CCDC80, CDH2, RBM24A, IGF2A, MEF2AA	697	84	14912	2.54697	1	0.351554	23.1504
GOTERM_BP_DIRECT	GO:0031103~axon regeneration	4	0.0162375	DCC, PTENA, NADL1.1, NEUROG1	697	12	14912	7.13152	1	0.345696	23.1807
GOTERM_BP_DIRECT	GO:0030947~regulation of vascular endothelial growth factor receptor signaling pathway	4	0.0203889	TMEM204, SPRED1, NRP1B, NRP2A	697	13	14912	6.58294	1	0.40676	28.2396
GOTERM_BP_DIRECT	GO:0007413~axonal fasciculation	4	0.025067	TNC, ERBB2, NEUROG1, CDH2	697	14	14912	6.11273	1	0.467303	33.5651
GOTERM_BP_DIRECT	GO:0001501~skeletal system development	6	0.0276443	ACVR2AA, RSPO2, HAPLN1A, WWTR1, IGFBP3, COL27A1A	697	37	14912	3.46939	1	0.493881	36.3385
GOTERM_BP_DIRECT	GO:0007157~heterophilic cell-cell adhesion via plasma membrane cell adhesion molecules	6	0.0276443	CADM3, CADM4, CADM1A, CRB2B, PVRL2L, PVRL1A	697	37	14912	3.46939	1	0.493881	36.3385
GOTERM_BP_DIRECT	GO:0032496~response to lipopolysaccharide	7	0.0280767	TNFRSF1B, JUN, ZGC:153924, JUND, JUNBA, JUNBB, CD40	697	50	14912	2.99524	1	0.492201	36.793
GOTERM_BP_DIRECT	GO:0035066~positive regulation of histone acetylation	3	0.0287882	MEIS3, TADA2B, PBX4	697	6	14912	10.6973	1	0.493987	37.5342
GOTERM_BP_DIRECT	GO:0060059~embryonic retina morphogenesis in camera-type eye	5	0.0351551	EGR1, MEIS1B, CDH2, ZIC1, PBX4	697	27	14912	3.96195	1	0.558779	43.8139
GOTERM_BP_DIRECT	GO:0008037~cell recognition	5	0.0351551	CADM3, CADM4, CADM1A, PVRL2L, PVRL1A	697	27	14912	3.96195	1	0.558779	43.8139
GOTERM_BP_DIRECT	GO:0061300~cerebellum vasculature development	3	0.0390728	FOXC1B, PDGFRB, NRP1B	697	7	14912	9.16909	1	0.590864	47.3784
GOTERM_BP_DIRECT	GO:0016126~sterol biosynthetic process	4	0.0422347	TM7SF2, MSMO1, HMGCRA, SQLEA	697	17	14912	5.03401	1	0.61301	50.0994
GOTERM_BP_DIRECT	GO:0045666~positive regulation of neuron differentiation	4	0.0422347	ASCL1B, NEUROG1, MDKB, TCF12	697	17	14912	5.03401	1	0.61301	50.0994
GOTERM_BP_DIRECT	GO:0032870~cellular response to hormone stimulus	5	0.0442454	JUN, ZGC:153924, JUND, JUNBA, JUNBB	697	29	14912	3.68872	1	0.623619	51.7605
GOTERM_BP_DIRECT	GO:0055113~epiboly involved in gastrulation with mouth forming second	6	0.0446857	GNA12A, CLDNE, PCDH18A, CELSR2, ARF6B, SDC2	697	42	14912	3.05636	1	0.620596	52.1172
GOTERM_BP_DIRECT	GO:0010001~glial cell differentiation	3	0.0505128	CDKN1CA, CDH2, DISC1	697	8	14912	8.02296	1	0.660147	56.6114
GOTERM_BP_DIRECT	GO:0030182~neuron differentiation	7	0.0562761	ATP2B2, SLC16A2, WNT11R, CASP3B, CTDSP2, RUNX3, PBX4	697	59	14912	2.53834	1	0.694209	60.6648
GOTERM_BP_DIRECT	GO:0048703~embryonic viscerocranium morphogenesis	9	0.0620126	S1PR2, FRAS1, EGR1, WNT11R, DLX1A, MEIS1B, SMC1AL, SEC24D, RUNX3	697	91	14912	2.11594	1	0.723901	64.3446
GOTERM_BP_DIRECT	GO:0071526~semaphorin-plexin signaling pathway	6	0.0668409	SEMA6A, PLXNB2B, SEMA4C, SI:CH211-127B11.1, PLXND1, SEMA3AA	697	47	14912	2.73122	1	0.745174	67.1889
GOTERM_BP_DIRECT	GO:0007601~visual perception	9	0.0686639	GPRC5C, TMTOPS3B, NR2F5, ARR3A, OPN4B, AOC2, PDE6G, BDH1, PCDH19	697	93	14912	2.07044	1	0.749022	68.2064
GOTERM_BP_DIRECT	GO:0007519~skeletal muscle tissue development	6	0.0718884	CDKN1A, BVES, BAG3, HMGCRA, RBM24A, LAMC1	697	48	14912	2.67432	1	0.759738	69.934
GOTERM_BP_DIRECT	GO:0008045~motor neuron axon guidance	5	0.0721483	LAMA1, CHST11, CDH2, TMEM41B, SEMA3AA	697	34	14912	3.14626	1	0.755439	70.0693
GOTERM_BP_DIRECT	GO:0021654~rhombomere boundary formation	3	0.0763489	NOTCH3, EFNB3B, EGR2B	697	10	14912	6.41836	1	0.770055	72.179
GOTERM_BP_DIRECT	GO:0007634~optokinetic behavior	3	0.0763489	LAMA1, LAMB1A, LAMC1	697	10	14912	6.41836	1	0.770055	72.179
GOTERM_BP_DIRECT	GO:0048813~dendrite morphogenesis	3	0.0763489	TMEM106BB, SDC2, CTNNA2	697	10	14912	6.41836	1	0.770055	72.179
GOTERM_BP_DIRECT	GO:0016525~negative regulation of angiogenesis	4	0.0806804	S1PR1, UNC5B, PTENA, PER2	697	22	14912	3.88992	1	0.784024	74.2078
GOTERM_BP_DIRECT	GO:0001568~blood vessel development	7	0.0820498	EPHB4A, LAMA1, EFNB2B, EGFL7, PTENA, FOXC1B, TLL1	697	65	14912	2.30403	1	0.784706	74.8198
GOTERM_BP_DIRECT	GO:0009952~anterior/posterior pattern specification	6	0.0825902	TBX6, GDF11, PAX6A, GLI3, NCOR1, NR6A1B	697	50	14912	2.56735	1	0.781918	75.0576
GOTERM_BP_DIRECT	GO:0007517~muscle organ development	5	0.0853124	LAMB1A, CHST11, HSP90AA1.1, MBNL2, LAMC1	697	36	14912	2.97147	1	0.788149	76.2234
GOTERM_BP_DIRECT	GO:0008202~steroid metabolic process	4	0.0897034	MSMO1, INSIG1, DHCR24, SREBF2	697	23	14912	3.72079	1	0.800425	77.9969
GOTERM_BP_DIRECT	GO:0021575~hindbrain morphogenesis	3	0.0905133	ASCL1B, EGR2B, NEUROG1	697	11	14912	5.83488	1	0.798758	78.3102
GOTERM_BP_DIRECT	GO:0034138~toll-like receptor 3 signaling pathway	2	0.0911722	UNC93B1, TLR3	697	2	14912	21.3945	1	0.796567	78.5619
GOTERM_BP_DIRECT	GO:0030216~keratinocyte differentiation	2	0.0911722	CASP3A, CASP3B	697	2	14912	21.3945	1	0.796567	78.5619
GOTERM_BP_DIRECT	GO:0097531~mast cell migration	2	0.0911722	MITFA, MITFB	697	2	14912	21.3945	1	0.796567	78.5619
GOTERM_BP_DIRECT	GO:0035476~angioblast cell migration	2	0.0911722	MEIS1B, PLXND1	697	2	14912	21.3945	1	0.796567	78.5619
GOTERM_BP_DIRECT	GO:0031016~pancreas development	5	0.0923024	MEIS3, PTF1A, ILDR2, KLF6A, PBX4	697	37	14912	2.89116	1	0.796161	78.9874
GOTERM_BP_DIRECT	GO:0048812~neuron projection morphogenesis	4	0.0991258	BDNF, PCDH18B, NCKAP1, INAB	697	24	14912	3.56576	1	0.815579	81.3924
GOTERM_BP_DIRECT	GO:0001764~neuron migration	4	0.0991258	ACKR3B, LAMA1, CDH2, PBX4	697	24	14912	3.56576	1	0.815579	81.3924

## Sheet: 9 dpf_GO_BP
Table S3 GO terms for stage-specific genes in zebrafish germ cells
Note: GO terms for 9 dpf stage-specific genes.
Category	Term	Count	%	P Value	Genes	List Total	Pop Hits	Pop Total	Fold Enrichment	Bonferroni	Benjamini	FDR
GOTERM_BP_DIRECT	GO:0055114~oxidation-reduction process	48	0.0531673	0.000881	CYB5R4, LOXL2B, D2HGDH, ME2, CYB5R2, DLDH, TXN2, ZGC:154169, ADH5, EGLN3, AASS, CYP1D1, NOS2A, CYP2AD3, PECR, ZGC:110783, PTGIS, PLOD2, DHCR7, CYP2P10, HEPHL1A, HIBADHB, PDHA1A, CHM, BDH2, HSD11B1LA, ALDH6A1, HMOX2A, GLUD1B, NDUFA8, HGD, CBR4, NDUFA10, ZGC:110366, MDH1AA, ZGC:92275, ZGC:123105, ALOX5B.2, ZGC:63568, L2HGDH, SDHDA, CYP2P7, ASPHD2, DPYDA.1, ADOB, AGMO, MECR, ALKBH5	708	616	14912	1.64121	0.620554	0.620554	1.40001
GOTERM_BP_DIRECT	GO:0007224~smoothened signaling pathway	7	0.00775357	0.00139915	IHHA, TMEM231, SCUBE3, TTC26, SHHA, GLI2A, ARL13B	708	27	14912	5.46056	0.785348	0.536695	2.21389
GOTERM_BP_DIRECT	GO:0007173~epidermal growth factor receptor signaling pathway	5	0.00553826	0.0109855	PTK2BB, PTK2AA, BTC, SOCS5A, FES	708	19	14912	5.54267	0.999995	0.982519	16.1909
GOTERM_BP_DIRECT	GO:0071466~cellular response to xenobiotic stimulus	6	0.00664592	0.0144075	NT5C2L1, SORT1B, TGFBI, SMPD2A, NQO1, KEAP1A	708	31	14912	4.07654	1	0.981449	20.7092
GOTERM_BP_DIRECT	GO:0016539~intein-mediated protein splicing	3	0.00332296	0.0203996	IHHA, SHHA, ERCC6L	708	5	14912	12.6373	1	0.989221	28.0758
GOTERM_BP_DIRECT	GO:0042476~odontogenesis	4	0.00443061	0.021253	SHHA, VPS4B, EDA, GLI2A	708	13	14912	6.48066	1	0.980451	29.0712
GOTERM_BP_DIRECT	GO:0006457~protein folding	12	0.0132918	0.0243423	ZGC:136472, TMX1, ZGC:77086, FKBP8, FKBP7, CLGN, TXN2, FKBP5, HSP90AA1.2, FKBP1AA, ZGC:100906, DNAJB5	708	118	14912	2.14191	1	0.979121	32.5675
GOTERM_BP_DIRECT	GO:0070285~pigment cell development	3	0.00332296	0.0296465	EDN3B, LTK, RIC8B	708	6	14912	10.5311	1	0.983986	38.1964
GOTERM_BP_DIRECT	GO:0032835~glomerulus development	4	0.00443061	0.0315196	APOL1, SHHA, WT1A, GLI2A	708	15	14912	5.61657	1	0.979977	40.0767
GOTERM_BP_DIRECT	GO:0000266~mitochondrial fission	4	0.00443061	0.0315196	MFF, OPA1, SLC25A46, DNM1B	708	15	14912	5.61657	1	0.979977	40.0767
GOTERM_BP_DIRECT	GO:0034976~response to endoplasmic reticulum stress	4	0.00443061	0.0374608	ZGC:136472, TMX1, ZGC:77086, ZGC:100906	708	16	14912	5.26554	1	0.984945	45.692
GOTERM_BP_DIRECT	GO:0021522~spinal cord motor neuron differentiation	4	0.00443061	0.0374608	JAG2B, MET, COX5AA, SURF1	708	16	14912	5.26554	1	0.984945	45.692
GOTERM_BP_DIRECT	GO:0036297~interstrand cross-link repair	3	0.00332296	0.040218	DCLRE1C, DCLRE1B, APITD1	708	7	14912	9.02663	1	0.983447	48.1266
GOTERM_BP_DIRECT	GO:0000154~rRNA modification	3	0.00332296	0.040218	TFB2M, TFB1M, DIMT1L	708	7	14912	9.02663	1	0.983447	48.1266
GOTERM_BP_DIRECT	GO:0008015~blood circulation	4	0.00443061	0.0439299	SHHA, RAD21A, EGF, GLI2A	708	17	14912	4.9558	1	0.983663	51.2432
GOTERM_BP_DIRECT	GO:0051260~protein homooligomerization	8	0.00886122	0.0474619	KCTD10, KCND3, KCNC3B, KCNC4, KCNC1B, KCTD12B, KCNG4A, KCTD13	708	70	14912	2.4071	1	0.983604	54.0449
GOTERM_BP_DIRECT	GO:0031018~endocrine pancreas development	5	0.00553826	0.0516407	DACHB, SHHA, IRX3A, FZD2, GLI2A	708	30	14912	3.51036	1	0.984427	57.1646
GOTERM_BP_DIRECT	GO:0051603~proteolysis involved in cellular protein catabolic process	7	0.00775357	0.0521006	SI:RP71-45K5.4, PSMB9A, PSMB8A, PSMB3, PSMB2, PSMA6B, CTSF	708	57	14912	2.58658	1	0.980164	57.4956
GOTERM_BP_DIRECT	GO:0006783~heme biosynthetic process	4	0.00443061	0.0584018	ISCA1, ALAS2, COX10, HMBSB	708	19	14912	4.43414	1	0.983971	61.7952
GOTERM_BP_DIRECT	GO:0061077~chaperone-mediated protein folding	4	0.00443061	0.0584018	FKBP8, FKBP7, FKBP5, FKBP1AA	708	19	14912	4.43414	1	0.983971	61.7952
GOTERM_BP_DIRECT	GO:0008285~negative regulation of cell proliferation	6	0.00664592	0.0605676	IGFBP2A, SHHA, WT1A, ING5A, ING1, IGFBP1A	708	45	14912	2.80829	1	0.982387	63.1764
GOTERM_BP_DIRECT	GO:0048703~embryonic viscerocranium morphogenesis	9	0.00996888	0.0666862	ALCAMA, NKX3.2, GNPTAB, NIPBLB, SHHA, RIT1, RAD21A, PHF8, LRP5	708	91	14912	2.08307	1	0.985208	66.8297
GOTERM_BP_DIRECT	GO:0060042~retina morphogenesis in camera-type eye	5	0.00553826	0.0755033	ALCAMA, CRB1, CHM, PTCH1, SOCS3A	708	34	14912	3.09737	1	0.989337	71.5006
GOTERM_BP_DIRECT	GO:0008045~motor neuron axon guidance	5	0.00553826	0.0755033	MUSK, SCN8AA, LHX9, SEMA3AB, GLI2A	708	34	14912	3.09737	1	0.989337	71.5006
GOTERM_BP_DIRECT	GO:0009303~rRNA transcription	3	0.00332296	0.0784732	NIPBLB, RAD21A, RNASEKB	708	10	14912	6.31864	1	0.988787	72.9298
GOTERM_BP_DIRECT	GO:0006091~generation of precursor metabolites and energy	2	0.00221531	0.0925781	CYB5R4, AASS	708	2	14912	21.0621	1	0.993805	78.8466
GOTERM_BP_DIRECT	GO:0042168~heme metabolic process	2	0.00221531	0.0925781	BDH2, FLVCR1	708	2	14912	21.0621	1	0.993805	78.8466
GOTERM_BP_DIRECT	GO:0031016~pancreas development	5	0.00553826	0.0964388	JAG2B, SHHA, CFTR, RNPC3, MGAA	708	37	14912	2.84624	1	0.993692	80.2407
GOTERM_BP_DIRECT	GO:0031290~retinal ganglion cell axon guidance	5	0.00553826	0.0964388	ALCAMB, MMP14A, ADCY1B, SLIT2, GLI2A	708	37	14912	2.84624	1	0.993692	80.2407
GOTERM_BP_DIRECT	GO:0006396~RNA processing	7	0.00775357	0.0972659	TRNT1, EXOSC10, DHX9, HNRNPUL1, ADAD1, ZGC:158828, TRUB1	708	67	14912	2.20052	1	0.992475	80.5279

## Sheet: 35 dF_GO_BP
Table S3 GO terms for stage-specific genes in zebrafish germ cells
Note: GO terms for 35 dF stage-specific genes.
Category	Term	Count	%	P Value	Genes	List Total	Pop Hits	Pop Total	Fold Enrichment	Bonferroni	Benjamini	FDR
GOTERM_BP_DIRECT	GO:0015031~protein transport	71	2.30594	4.54e-14	AP1B1, AP1G2, AP1G1, VIPAS39, SEC22BB, XPO4, RP2, USE1, TIMM50, ZGC:163107, KDELR2A, MVB12A, STRUMPELLIN, AP1S1, TIMM9, GLE1, RHBDF1A, SAR1B, SEC24C, NUP35, SCAMP1, KDELR3, KTN1, SPIRE2, SEC61A1L, AP4M1, NUPL2, YIF1A, TIMM8B, TIMM8A, ARL3, ATG4B, PAM16, KPNA7, VPS26B, VPS26A, KPNA2, SEC23B, SLC7A6OS, SDAD1, AP1M2, WASH1, AP1S3B, AP2M1B, TIMM13, SEC62, NDC1, TRAM2, UEVLD, SNF8, LSG1, CCDC22, SPIRE…	2162	194	14912	2.52428	9.75e-11	9.75e-11	7.87e-11
GOTERM_BP_DIRECT	GO:0007049~cell cycle	52	1.68886	2.66e-08	CKS1B, HAUS6, SEPT2, MRPL41, CDC14B, MTUS1A, STK10, BORA, TIPIN, AURKA, AURKB, CDC16, SETD8A, SIAH2L, SRC, LLGL2, CCNE1, TFDP1B, PAFAH1B1B, CDCA9, CDC45, PAFAH1B1A, CDCA8, CCDC124, CDC40, PRKCDA, SKA3, FBXO5, USP37, H2AFX, MASTL, SKA1, CLASP2, ARL8BA, CCSAPB, SETDB2, PDS5A, SUV39H1A, CDC20, CDC26, CDC27, MIS12, ARL3, UHRF1, KDM8, BABAM1, CDC42L, RAB11FIP4B, USP22, CHFR, MCTS1, MELK	2162	162	14912	2.21395	5.72e-05	2.86e-05	4.61e-05
GOTERM_BP_DIRECT	GO:0008033~tRNA processing	25	0.811952	1.68e-07	PUS3, ELAC2, PUS1, FARS2, TRMT2B, TYW3, TRMT10C, QTRT1, CTU1, ADAT3, CTU2, TRMT5, ADAT2, QTRTD1, RPP30, FTSJ1, TSEN2, DUS1L, GTPBP3, TRMT13, TRMT12, WDR4, POP4, DUS4L, TRIT1	2162	55	14912	3.13514	0.000362	0.000121	0.000292
GOTERM_BP_DIRECT	GO:0032259~methylation	42	1.36408	1.74e-07	ZGC:153372, TRMT2A, TRMT2B, TYW3, DNMT3BA, CMTR2, NTMT1, PRMT9, DMAP1, SETD8A, PRMT1, PRMT2, PRMT7, METTL3, TRDMT1, SETMAR, TRMT5, PRMT6, NSUN3, FTSJ1, FTSJ3, HEMK1, SHMT1, SMYD2A, SHMT2, SETDB2, LCMT2, SETDB1A, SUV39H1B, SUV39H1A, ICMT, EHMT2, COQ5, COQ3, TRMT11, RNMTL1B, EHMT1A, MTR, DNMT1, ZGC:113305, CARM1, METTL16	2162	125	14912	2.3175	0.000373	9.32e-05	0.000301
GOTERM_BP_DIRECT	GO:0051301~cell division	36	1.16921	1.13e-06	CKS1B, HAUS6, SEPT2, CDC14B, BORA, TIPIN, CDC16, SETD8A, CDCA9, PAFAH1B1B, CCNE1, CDCA8, CDC45, PAFAH1B1A, CCDC124, CDC40, FBXO5, USP37, SKA3, SKA1, CLASP2, MASTL, ARL8BA, USP16, CCSAPB, CDC6, SETDB2, PDS5A, CDC20, CDC26, CDC27, ARL3, BABAM1, CDC42L, RAB11FIP4B, CHFR	2162	106	14912	2.34249	0.00243453	0.000487	0.00196729
GOTERM_BP_DIRECT	GO:0045454~cell redox homeostasis	25	0.811952	1.17e-06	TXNL1, P4HB, AIFM4, GLRX5, PDIA3, AIFM1, PRDX4, DNAJC10, PDIA6, PDIA4, TXNDC9, TMX2B, TMX2A, PRDX1, ZGC:56493, ERP44, PRDX6, TXNDC5, TXNDC15, PTGESL, TXNRD1, ZGC:153284, QSOX1, GLRX, ZGC:152951	2162	60	14912	2.87388	0.00251002	0.000419	0.00202836
GOTERM_BP_DIRECT	GO:0006412~translation	78	2.53329	1.44e-06	EIF6, VARS2, MRPL41, SLC25A1A, EIF5, HBS1L, FAUB, RPL22L1, MRPS30, ZGC:153247, SLC25A21, WARS, SLC25A20, EIF4EBP2, MRPL36, EIF4A1A, RPP30, RPL12, SLC25A26, EIF2B3, SNU13A, MRPL1, MRPL51, SLC25A5, AARS, EIF2S3, MRPS5, MRPS6, MRPS7, SLC25A44A, SLC25A51A, RPS18, SLC25A44B, MRPS18C, MRPS18B, RPS17, SLC25A39, EIF5A2, EEF1A1L1, EIF4E3, EEF1B2, ELL, MRPS10, RPL38, VARS, EIF4EA, MRPL20, QRSL1, SI:DKEY-37…	2162	314	14912	1.71335	0.00308534	0.000441	0.002494
GOTERM_BP_DIRECT	GO:0007339~binding of sperm to zona pellucida	10	0.324781	1.14e-05	ZP3A.2, ZP3.2, SI:CH211-67F13.7, ZP3B, SI:CH211-14A17.6, ZPCX, SI:CH211-14A17.7, ZGC:171779, ZGC:173556, ZP3A.1	2162	13	14912	5.30563	0.0241902	0.00305626	0.019762
GOTERM_BP_DIRECT	GO:0035803~egg coat formation	10	0.324781	1.14e-05	ZP3A.2, ZP3.2, SI:CH211-67F13.7, ZP3B, SI:CH211-14A17.6, ZPCX, SI:CH211-14A17.7, ZGC:171779, ZGC:173556, ZP3A.1	2162	13	14912	5.30563	0.0241902	0.00305626	0.019762
GOTERM_BP_DIRECT	GO:2000344~positive regulation of acrosome reaction	10	0.324781	1.14e-05	ZP3A.2, ZP3.2, SI:CH211-67F13.7, ZP3B, SI:CH211-14A17.6, ZPCX, SI:CH211-14A17.7, ZGC:171779, ZGC:173556, ZP3A.1	2162	13	14912	5.30563	0.0241902	0.00305626	0.019762
GOTERM_BP_DIRECT	GO:0007067~mitotic nuclear division	28	0.909386	1.52e-05	HAUS6, SETDB2, PDS5A, SNX18A, BORA, TIPIN, AURKA, AURKB, SETD8A, CDC26, MIS12, CDCA9, PAFAH1B1B, CDCA8, PAFAH1B1A, EWSR1B, BABAM1, SKA3, USP37, FBXO5, ZNF143B, CLASP2, SKA1, MASTL, ARL8BA, CHFR, USP16, CCSAPB	2162	81	14912	2.38426	0.0321198	0.00362087	0.0263459
GOTERM_BP_DIRECT	GO:0006457~protein folding	36	1.16921	1.69e-05	GRPEL1, PDIA3, FKBP4, PPIL2, FKBP3, FKBP1AB, VBP1, PDIA6, CCT2, PDIA4, CALR, CANX, DNAJB11, DNAJA3A, PPIAA, MKKS, PPIL3, PDRG1, QSOX1, DNAJA2, TXNL1, P4HB, TCP1, DNLZ, CLPXA, ZGC:56493, PPIE, PFDN2, ERP44, HSP90B1, PPIFB, PPIFA, PFDN5, TXNDC5, TBCC, HSPD1	2162	118	14912	2.10427	0.0356383	0.00362231	0.0292844
GOTERM_BP_DIRECT	GO:0030148~sphingolipid biosynthetic process	11	0.357259	2.93e-05	ELOVL1B, ELOVL1A, ELOVL6L, HACD3, ELOVL8A, ELOVL4B, ZGC:92749, ELOVL8B, ELOVL7B, ELOVL7A, DEGS2	2162	17	14912	4.46297	0.0609333	0.00569904	0.0507286
GOTERM_BP_DIRECT	GO:0042761~very long-chain fatty acid biosynthetic process	10	0.324781	6.05e-05	ELOVL1B, ELOVL1A, ELOVL6L, HACD3, ELOVL8A, ELOVL4B, ZGC:92749, ELOVL8B, ELOVL7B, ELOVL7A	2162	15	14912	4.59821	0.121923	0.0107766	0.104885
GOTERM_BP_DIRECT	GO:0006631~fatty acid metabolic process	17	0.552127	7.05e-05	ELOVL1B, ELOVL1A, ELOVL6L, HADHAB, HACD3, ACOT11A, ACOT11B, ACSF2, ACOX3, ELOVL8A, ELOVL4B, PTGESL, ZGC:92749, ELOVL8B, ELOVL7B, HADH, ELOVL7A	2162	40	14912	2.93136	0.14045	0.0115745	0.122077
GOTERM_BP_DIRECT	GO:0016192~vesicle-mediated transport	42	1.36408	9.09e-05	AP1M2, AP1B1, AP1G2, SEC22BB, AP1G1, AP1S3B, AP2M1B, USE1, KDELR2A, AP1S1, MPPE1, VPS11, SPIRE1A, SAR1B, CCZ1, ZGC:110788, STX5AL, ZGC:114123, KDELR3, STX3A, SPIRE2, AP4M1, STX11A, SFT2D3, YIF1A, ERGIC3, TRAPPC11, TRIP10B, STXBP6, VAMP8, FNBP1L, SCFD2, KXD1, AP1S3A, VAMP4, TGFBRAP1, YIPF5, VAMP3, JAGN1B, YKT6, GGA3, MON1A	2162	157	14912	1.84514	0.177349	0.0138477	0.157441
GOTERM_BP_DIRECT	GO:0019367~fatty acid elongation, saturated fatty acid	9	0.292303	0.000125	ELOVL1B, ELOVL1A, ELOVL6L, ELOVL8A, ELOVL4B, ZGC:92749, ELOVL8B, ELOVL7B, ELOVL7A	2162	13	14912	4.77507	0.235269	0.0177231	0.216255
GOTERM_BP_DIRECT	GO:0034626~fatty acid elongation, polyunsaturated fatty acid	9	0.292303	0.000125	ELOVL1B, ELOVL1A, ELOVL6L, ELOVL8A, ELOVL4B, ZGC:92749, ELOVL8B, ELOVL7B, ELOVL7A	2162	13	14912	4.77507	0.235269	0.0177231	0.216255
GOTERM_BP_DIRECT	GO:0034625~fatty acid elongation, monounsaturated fatty acid	9	0.292303	0.000125	ELOVL1B, ELOVL1A, ELOVL6L, ELOVL8A, ELOVL4B, ZGC:92749, ELOVL8B, ELOVL7B, ELOVL7A	2162	13	14912	4.77507	0.235269	0.0177231	0.216255
GOTERM_BP_DIRECT	GO:0006397~mRNA processing	32	1.0393	0.000144	NCBP2, AURKAIP1, ZMAT5, LSM6, RBM25B, CMTR2, WBP11, SF3B3, PTBP1B, DBR1, SCNM1, DDX20, TFIP11, BCAS2, ZC3H14, USB1, PDCD11, PAN3, CASC3, PRPF18, RBMX, SMN1, CPEB1B, PAPD4, SRSF1A, JMJD6, PTCD2, ESRP2, CWC22, SNRPE, CSTF1, SSU72	2162	110	14912	2.00649	0.265939	0.0191372	0.249215
GOTERM_BP_DIRECT	GO:0055114~oxidation-reduction process	123	3.9948	0.000145	YWHAQA, MTHFD1B, GFER, GLDC, IDH3G, CPOX, PLOD3, HADH, TXNL1, ALDH2.2, GPX4B, GPX4A, CYP2X7, SCCPDHA, MDH1AB, PORA, KDM5BB, KDM5BA, NNT, LDHBA, MICAL2B, FDX1L, ZGC:101765, MDH2, CYP3C3, HADHAB, CTBP2A, GPD1L, ZGC:110782, PYCR1B, ERO1A, IVD, IDH1, ZGC:195081, RETSATL, SI:CH211-175M2.5, ZGC:158254, IDH3B, CRYZ, IDH3A, ZGC:56493, CYP17A1, DHFR, SDHDB, NDUFV1, MSRB1B, GPX1B, CYB5R1, PRDX4, PPOX, UQCR…	2162	616	14912	1.37722	0.267191	0.0181203	0.250588
GOTERM_BP_DIRECT	GO:0042254~ribosome biogenesis	19	0.617083	0.000172	EIF6, SDAD1, NOC4L, ZGC:162967, NOA1, BOP1, RPF1, MRPL10, RCL1, RPS18, RPL34, URB2, LSG1, MRPL36, WDR43, SETD4, FTSJ3, SNU13A, DDX51	2162	51	14912	2.56959	0.308892	0.0203163	0.297747
GOTERM_BP_DIRECT	GO:0016569~covalent chromatin modification	26	0.84443	0.000244	SETD8A, CHD8, ASF1BA, WACA, PRMT7, PRMT6, EED, DNAJC2, MYSM1, SMYD2A, AEBP2, SETDB2, SETDB1A, SUV39H1A, SMARCAD1A, ZGC:162967, ATXN7L3, KDM5BB, UHRF1, JMJD6, KDM8, BABAM1, ING5B, USP22, CARM1, BMI1B	2162	84	14912	2.13488	0.408485	0.0272568	0.422885
GOTERM_BP_DIRECT	GO:0015986~ATP synthesis coupled proton transport	12	0.389737	0.000542	ZGC:171957, ATP5E, TCIRG1B, ATP5B, ATP5O, ATP5G1, ATP5A1, ATP5G3A, ATP5IA, ATP5IB, ATP6V0A1A, ATP5G3B	2162	26	14912	3.18338	0.688178	0.0566012	0.936124
GOTERM_BP_DIRECT	GO:0006486~protein glycosylation	33	1.07178	0.00055	B3GNT5B, GALNT2, B3GALT6, ALG1, GALNT6, ALG3, ZGC:194551, ST8SIA2, MGAT1A, EXT1A, GMPPB, POMGNT1, STT3A, ST3GAL5, DAD1, SRD5A3, ST3GAL8, GALNT11, ZGC:92744, ST3GAL3A, SDF2, ST6GAL1, DHDDS, FUT11, ST6GALNAC1.2, NUS1, ZGC:165519, SDF2L1, UGGT1, ST6GAL2A, SERP1, ST6GAL2B, FUT9B	2162	123	14912	1.8505	0.693236	0.0547164	0.949197
GOTERM_BP_DIRECT	GO:0015991~ATP hydrolysis coupled proton transport	16	0.519649	0.000678	ATP1A1A.5, ATP6V0E1, ATP1A1A.2, ATP1A1A.1, ATP5B, ATP6V1E1B, ATP5G1, ATP6V1C1B, TCIRG1B, ATP6V1AA, ATP5A1, ATP5G3A, ATP6V0D1, ATP6V1BA, ATP6V0A1A, ATP5G3B	2162	43	14912	2.56644	0.767272	0.0641195	1.16976
GOTERM_BP_DIRECT	GO:0006506~GPI anchor biosynthetic process	11	0.357259	0.000749	PGAP2, MPPE1, PIGX, PIGW, PIGV, DPM1, PIGU, DPM2, DPM3, PIGA, PIGN	2162	23	14912	3.29872	0.799916	0.0675664	1.29024
GOTERM_BP_DIRECT	GO:0006281~DNA repair	41	1.3316	0.000851	XRCC3, NABP1B, WRNIP1, INTS3, DMAP1, CRY5, FAN1, CHD1L, ACTR5, PRMT6, MUS81, H2AFX, INO80E, INO80DB, ERCC4, POLL, MMS22L, POLH, PDS5A, PIF1, NEIL3, INIP, APTX, POLB, LIG4, RAD52, EEPD1, GTF2H1, STRA13, NSMCE4A, CRY-DASH, PARPBP, BABAM1, DDB2, SMARCB1A, ALKBH1, RUVBL2, RUVBL1, FLJ11011L, ALKBH2, NHEJ1	2162	168	14912	1.68327	0.839265	0.0733382	1.46455
GOTERM_BP_DIRECT	GO:0006974~cellular response to DNA damage stimulus	30	0.974342	0.000909	TIPIN, CHEK2, INTS3, PMAIP1, MCM10, FAN1, CHD1L, WACA, PRMT6, ZGC:101819, MUS81, H2AFX, MASTL, USP16, INO80DB, MMS22L, DTL, PIF1, INIP, APTX, TOPBP1, POLB, LIG4, PARPBP, DDB2, BABAM1, RUVBL2, RUVBL1, FLJ11011L, NHEJ1	2162	111	14912	1.86414	0.858128	0.0751403	1.56377
GOTERM_BP_DIRECT	GO:0000398~mRNA splicing, via spliceosome	24	0.779474	0.0010616	BCAS2, NCBP2, TXNL4B, LSM8, LSM6, SNRPB2, SF3B6, SF3B5, SF3B3, SMN1, DHX32A, NONO, METTL3, RAVER1, CDC40, SNRPB, LSM5, DBR1, SNRNP35, CWC22, RBPMS2A, SNRPE, RBPMS2B, SNU13A	2162	82	14912	2.01873	0.897873	0.0840114	1.82458
GOTERM_BP_DIRECT	GO:0008380~RNA splicing	20	0.649562	0.00109559	USB1, BCAS2, NCBP2, TFIP11, ZMAT5, LSM6, WBP11, CASC3, PRPF18, RBMX, SF3B3, SMN1, SRSF1A, JMJD6, SI:DKEYP-94H10.5, SCNM1, ESRP2, DDX20, CWC22, SNRPE	2162	63	14912	2.18962	0.905071	0.0835139	1.88247
GOTERM_BP_DIRECT	GO:0006099~tricarboxylic acid cycle	11	0.357259	0.00111821	DLST, IDH3G, SDHDB, ACO2, SDHC, IDH1, IDH3B, MDH2, IDH3A, MDH1AB, FH	2162	24	14912	3.16127	0.909577	0.0822505	1.92098
GOTERM_BP_DIRECT	GO:0006417~regulation of translation	15	0.487171	0.00129058	NCBP2, EIF4E3, IMPACT, CNOT10, CASC3, IGF2BP3, EIF4EA, CNOT7, EIF4E1B, TARBP2, CPEB1B, NGDN, CNOT11, AGO4, AGO3B	2162	41	14912	2.52341	0.937586	0.0912216	2.21399
GOTERM_BP_DIRECT	GO:0006338~chromatin remodeling	13	0.422215	0.00152296	TOP1MT, ZGC:162967, DMAP1, TOP1L, CHRAC1, CHD1L, SMARCB1A, ARID1AA, RUVBL2, RUVBL1, INO80C, MYSM1, INO80B	2162	33	14912	2.71712	0.962138	0.103384	2.60769
GOTERM_BP_DIRECT	GO:0006270~DNA replication initiation	10	0.324781	0.00156058	CDC6, CDC45, MCM3L, MCM7, MCM6L, TOPBP1, ORC6, POLA2, MCM10, ORC3	2162	21	14912	3.28444	0.965081	0.102567	2.67128
GOTERM_BP_DIRECT	GO:0015992~proton transport	12	0.389737	0.0029699	ATP6V1C1B, NNT, TCIRG1B, ATP5B, ATP6V1AA, ATP5G1, ATP5A1, ATP5G3A, ATP6V0D1, ATP6V1BA, ATP6V0A1A, ATP5G3B	2162	31	14912	2.66993	0.99832	0.180984	5.02574
GOTERM_BP_DIRECT	GO:0005975~carbohydrate metabolic process	40	1.29912	0.00350593	CHST3B, GNPDA1, ZGC:77112, HEXA, HK2, GBGT1L2, GBGT1L1, GPD1L, GBGT1L4, UEVLD, PPP1R3B, HPSE, MAN2B1, ZGC:66313, YDJC, MGAT4B, ZGC:171967, CHST2A, ZGC:154054, GALCB, INSB, CHIA.4, CHIA.6, MANBA, HYAL6, MDH1AB, PGM2L1, GBA3, PGM3, AMDHD2, RPE, LDHBA, CHID1, GLA, PYGL, MLEC, MDH2, PPP1R3CA, XYLB, PYGB	2162	175	14912	1.57653	0.999471	0.204358	5.90709
GOTERM_BP_DIRECT	GO:0034968~histone lysine methylation	7	0.227347	0.00387101	SETDB2, EHMT1A, SETMAR, SUV39H1B, SETDB1A, SUV39H1A, EHMT2	2162	12	14912	4.02344	0.999759	0.21732	6.50293
GOTERM_BP_DIRECT	GO:0035338~long-chain fatty-acyl-CoA biosynthetic process	6	0.194868	0.00481439	ELOVL1B, ELOVL1A, ELOVL6L, ELOVL4B, ELOVL7B, ELOVL7A	2162	9	14912	4.59821	0.999969	0.256346	8.02619
GOTERM_BP_DIRECT	GO:0006633~fatty acid biosynthetic process	14	0.454693	0.00503245	ELOVL1B, ELOVL1A, ELOVL6L, HACD3, ACLYA, ELOVL8A, ELOVL4B, PTGESL, ZGC:92749, ELOVL8B, ELOVL7B, HSD17B12A, ELOVL7A, HSD17B12B	2162	42	14912	2.29911	0.99998	0.259942	8.37494
GOTERM_BP_DIRECT	GO:0032543~mitochondrial translation	10	0.324781	0.00629989	QRSL1, MRPL10, MRPS18C, RARS2, CHCHD1, SI:RP71-1C23.3, SI:DKEYP-94H10.5, MRPL57, LARS2, MRPS7	2162	25	14912	2.75893	0.999999	0.307115	10.3775
GOTERM_BP_DIRECT	GO:0031047~gene silencing by RNA	10	0.324781	0.00629989	NCBP2, TARBP2, SND1, CNOT10, CNOT11, EXD1, AGO4, LIN28A, CNOT7, AGO3B	2162	25	14912	2.75893	0.999999	0.307115	10.3775
GOTERM_BP_DIRECT	GO:0006122~mitochondrial electron transport, ubiquinol to cytochrome c	7	0.227347	0.00631465	CYCSB, UQCRC2B, UQCRH, CYC1, UQCRC2A, PMPCB, UQCRB	2162	13	14912	3.71394	0.999999	0.30098	10.4006
GOTERM_BP_DIRECT	GO:0006400~tRNA modification	7	0.227347	0.00631465	GTPBP3, AARS, QTRTD1, ADAT2, WDR4, QTRT1, TRIT1	2162	13	14912	3.71394	0.999999	0.30098	10.4006
GOTERM_BP_DIRECT	GO:0006479~protein methylation	7	0.227347	0.00631465	PRMT1, PRMT2, PRMT7, PRMT6, PRMT9, CARM1, HEMK1	2162	13	14912	3.71394	0.999999	0.30098	10.4006
GOTERM_BP_DIRECT	GO:0071230~cellular response to amino acid stimulus	7	0.227347	0.00631465	CPEB1B, LAMTOR3, LAMTOR1, SLC38A9, CPEB4, RRAGA, RRAGCA	2162	13	14912	3.71394	0.999999	0.30098	10.4006
GOTERM_BP_DIRECT	GO:0090504~epiboly	7	0.227347	0.00631465	EZRB, NANOG, POU5F3, CYP11A1, FZD7B, CTSBA, BCL2L10	2162	13	14912	3.71394	0.999999	0.30098	10.4006
GOTERM_BP_DIRECT	GO:0007059~chromosome segregation	12	0.389737	0.00663575	SETDB2, NEK2, OIP5, SKA3, NTMT1, AURKB, TOP1MT, SKA1, KNSTRN, ARL8BA, TOP1L, DDX3B	2162	34	14912	2.43435	0.999999	0.306979	10.9012
GOTERM_BP_DIRECT	GO:0008152~metabolic process	80	2.59825	0.00749658	ZGC:101569, GPAT4, CNDP2, HEXA, PSPH, ACSF2, ACOX3, FAHD1, ACSL3B, ACSS1, PGP, IDS, ACAD8, ENOPH1, MAN2B1, ZGC:66313, ZGC:136493, ALDH2.2, ACAA2, ZGC:154075, CTBP1, ACADM, ACO2, ACADS, NADKB, UCK2B, UCK2A, HYAL6, LPCAT4, PIGN, GCDHA, TMEM68, UMPS, RRM1, SLC27A6, MVK, GSTP1, OXCT1A, HADHAB, ALDH18A1, UGT5G1, BCAT2, ENPP1, UGP2B, CTBP2A, HMGCS1, WBSCR22, EDEM2, ACLYA, GALK2, TIGARB, LPCAT1, ZGC:153…	2162	419	14912	1.31691	1	0.332411	12.2303
GOTERM_BP_DIRECT	GO:0006260~DNA replication	22	0.714518	0.00752168	MCM6L, DTL, GINS3, PIF1, WRNIP1, POLB, LIG4, POLA2, TOP1MT, MCM10, TOP1L, MCM3L, RFC4, MCM7, POLE2, RRM2, RRM1, PCNA, ORC6, INO80E, ORC3	2162	84	14912	1.80644	1	0.326692	12.2688
GOTERM_BP_DIRECT	GO:0048514~blood vessel morphogenesis	14	0.454693	0.00774926	SESTD1, SNX5, SMAD5, MED14, BIRC5A, GDF6A, MAP3K7, SH3GL3B, KRIT1, HEY2, CCBE1, ETV2, KDM4C, UNC45A	2162	44	14912	2.1946	1	0.328246	12.6169
GOTERM_BP_DIRECT	GO:0006915~apoptotic process	29	0.941864	0.00901583	MRPL41, UBE2Z, SAV1, YPEL3, BOKB, TIMM50, PMAIP1, PAWR, SIAH2L, GDF6A, JADE1, TIGARB, CASP9, PRKCDA, GAPDH, DIABLOB, DFFA, CHAC1, DFFB, RB1, PPP1R13L, WDR92, TRADD, EI24, AKTIP, CLIC4, ZGC:113149, APAF1, MELK	2162	123	14912	1.6262	1	0.36391	14.5306
GOTERM_BP_DIRECT	GO:0006810~transport	191	6.20331	0.00902358	KCNC2, NCBP2, AP1G2, AP1G1, XPO4, SLC25A1A, PITPNB, USE1, NUTF2L, SLC26A11, SLC7A6, STARD3, MVB12A, SLC25A21, SLC25A20, ATP6V1C1B, KCNK6, TIMM9, SLC2A15B, ZGC:162200, SLC5A6B, RHBDF1A, GLE1, SLC25A26, SAR1B, NUP35, PITPNBL, SLC12A8, SARAF, SPIRE2, AP4M1, NUPL2, YIF1A, TIMM8B, TIMM8A, ERGIC3, SLC25A51A, TRAPPC11, TTPAL, SLC37A1, PAM16, SLC37A2, FDX1L, SLC25A39, ATP5G3A, VPS26B, VPS26A, ATP5G3B, PI…	2162	1120	14912	1.17624	1	0.357581	14.5422
GOTERM_BP_DIRECT	GO:0006487~protein N-linked glycosylation	11	0.357259	0.00969374	ZGC:165519, FUT11, ALG3, TMEM165, DPM1, ALG6, RPN2, ALG8, DOLPP1, MGAT5, MGAT3A	2162	31	14912	2.44744	1	0.371847	15.5386
GOTERM_BP_DIRECT	GO:0090502~RNA phosphodiester bond hydrolysis, endonucleolytic	5	0.16239	0.01067	RNASEN, RPP38, RPP30, DBR1, MRPL44	2162	7	14912	4.92666	1	0.394028	16.9706
GOTERM_BP_DIRECT	GO:0043928~exonucleolytic nuclear-transcribed mRNA catabolic process involved in deadenylation-dependent decay	5	0.16239	0.01067	EXOSC8, CNOT8, EXOSC2, EXOSC3, CNOT7	2162	7	14912	4.92666	1	0.394028	16.9706
GOTERM_BP_DIRECT	GO:0006168~adenine salvage	4	0.129912	0.0108391	HPRT1L, PRTFDC1, HPRT1, APRT	2162	4	14912	6.89732	1	0.3923	17.2162
GOTERM_BP_DIRECT	GO:0018279~protein N-linked glycosylation via asparagine	11	0.357259	0.0123083	ST6GALNAC1.2, ST6GAL1, STT3A, SYVN1, ST3GAL5, ST3GAL8, DDOST, UGGT1, ST6GAL2A, ST3GAL3A, ST6GAL2B	2162	32	14912	2.37095	1	0.425475	19.3222
GOTERM_BP_DIRECT	GO:0006396~RNA processing	18	0.584605	0.0131362	RNASEN, PDCD11, EXOSC8, TRMT2A, TRMT2B, UTP6, ZGC:162969, SSB, WBP11, XAB2, SF3A1, RCL1, LARP6, RNMTL1B, DHX34, TRUB2, RTCA, MRPL44	2162	67	14912	1.85301	1	0.439913	20.4866
GOTERM_BP_DIRECT	GO:0006364~rRNA processing	17	0.552127	0.0134733	NOL6, TSR2, SI:DKEY-251I10.3, WBP11, RRP9, BOP1, RPF1, EBNA1BP2, PIH1D1, RNMTL1B, NOL11, YBEY, POP4, IMP4, GEMIN4, FTSJ3, DDX51	2162	62	14912	1.8912	1	0.441637	20.9562
GOTERM_BP_DIRECT	GO:0006636~unsaturated fatty acid biosynthetic process	6	0.194868	0.0137223	ELOVL1B, ELOVL1A, ELOVL6L, ELOVL4B, ELOVL7B, ELOVL7A	2162	11	14912	3.76217	1	0.441193	21.3013
GOTERM_BP_DIRECT	GO:0032008~positive regulation of TOR signaling	6	0.194868	0.0137223	LAMTOR3, LAMTOR1, SLC38A9, LEPB, RRAGA, RRAGCA	2162	11	14912	3.76217	1	0.441193	21.3013
GOTERM_BP_DIRECT	GO:0043523~regulation of neuron apoptotic process	6	0.194868	0.0137223	BIRC5A, SPPL3, EPAS1B, BIRC5B, HM13, PARK7	2162	11	14912	3.76217	1	0.441193	21.3013
GOTERM_BP_DIRECT	GO:0006511~ubiquitin-dependent protein catabolic process	25	0.811952	0.0176694	UBE2G1B, PSMD4A, NPLOC4, DTL, COPS3, USP1, UCHL1, UBE2H, PSMA8, SIAH2L, ADRM1, CUL5A, CUL4A, PSMA5, CUL3B, PSMD11A, FBXO25, PSMD3, USP37, FBXO32, USP22, CHFR, USP16, USP33, TCEB1A	2162	107	14912	1.61152	1	0.521168	26.5866
GOTERM_BP_DIRECT	GO:0071712~ER-associated misfolded protein catabolic process	5	0.16239	0.0189111	SDF2L1, POMT1, RNF185, UGGT1, SDF2	2162	8	14912	4.31082	1	0.538731	28.1789
GOTERM_BP_DIRECT	GO:0034976~response to endoplasmic reticulum stress	7	0.227347	0.0200287	P4HB, ERP44, PDIA3, TXNDC5, CREB3L2, PDIA6, PDIA4	2162	16	14912	3.01758	1	0.552816	29.5842
GOTERM_BP_DIRECT	GO:0000387~spliceosomal snRNP assembly	7	0.227347	0.0200287	GEMIN2, PRMT7, GEMIN8, DDX20, COIL, SNRPE, GEMIN4	2162	16	14912	3.01758	1	0.552816	29.5842
GOTERM_BP_DIRECT	GO:0000070~mitotic sister chromatid segregation	6	0.194868	0.0207589	CDCA9, CDCA8, CEP57L1, CENPA, KIF18A, MIS12	2162	12	14912	3.44866	1	0.559243	30.4882
GOTERM_BP_DIRECT	GO:0007030~Golgi organization	9	0.292303	0.0209427	COG4, BLZF1, NSFL1C, VMP1, CLASP2, LMAN2, GOLGA5, SEC23IP, COG2	2162	25	14912	2.48303	1	0.555956	30.7141
GOTERM_BP_DIRECT	GO:0006888~ER to Golgi vesicle-mediated transport	16	0.519649	0.0217827	TRAPPC6BL, SEC22BB, LMAN2, RAB1BB, YIF1B, YIF1A, COG3, MPPE1, TRAPPC6B, GOSR2, SEC24C, STX5AL, SEC23IP, TEX261, COPE, SEC23B	2162	60	14912	1.83928	1	0.563923	31.7375
GOTERM_BP_DIRECT	GO:1990001~inhibition of cysteine-type endopeptidase activity involved in apoptotic process	4	0.129912	0.0241798	BIRC5A, BIRC5B, XIAP, BIRC2	2162	5	14912	5.51785	1	0.596061	34.5802
GOTERM_BP_DIRECT	GO:0000492~box C/D snoRNP assembly	4	0.129912	0.0241798	PIH1D1, NUFIP1, RUVBL2, RUVBL1	2162	5	14912	5.51785	1	0.596061	34.5802
GOTERM_BP_DIRECT	GO:0009953~dorsal/ventral pattern formation	25	0.811952	0.0242674	OTUD4, BMPR1BA, STK36, SOX19B, SMAD5, TOB1A, BMPR1AA, SETD8A, PPP4CA, PPP4CB, CAPRIN2, FOXH1, GDF6A, MAX, POU5F3, AIDA, SOX21A, ACSL4A, GSK3AB, ACVR1BA, NUP54, CTSBA, ALG13, AXIN1, SNAI1A	2162	110	14912	1.56757	1	0.591145	34.6819
GOTERM_BP_DIRECT	GO:0031032~actomyosin structure organization	7	0.227347	0.0272425	LIMCH1A, MYLIPB, MYLIPA, EPB41L4A, EPB41L3B, CNN3B, CNN3A	2162	17	14912	2.84007	1	0.627981	38.0499
GOTERM_BP_DIRECT	GO:0090307~mitotic spindle assembly	7	0.227347	0.0272425	BIRC5A, TUBGCP3, BIRC5B, XIAP, MYBL2A, BIRC2, SPICE1	2162	17	14912	2.84007	1	0.627981	38.0499
GOTERM_BP_DIRECT	GO:0006606~protein import into nucleus	11	0.357259	0.0282415	NUP133, ZGC:110091, HEATR3, IPO7, RAE1, PTTG1IPB, SNUPN, KPNA7, IPO8, KPNA2, TNPO3	2162	36	14912	2.10751	1	0.635337	39.1437
GOTERM_BP_DIRECT	GO:0006164~purine nucleotide biosynthetic process	6	0.194868	0.0297865	ATIC, ADSL, ADSSL, GMPS, IMPDH2, GART	2162	13	14912	3.18338	1	0.649235	40.7995
GOTERM_BP_DIRECT	GO:0009396~folic acid-containing compound biosynthetic process	5	0.16239	0.0301884	ATPIF1B, ATPIF1A, MTHFD2L, MTHFD1B, FPGS	2162	9	14912	3.83184	1	0.648356	41.2233
GOTERM_BP_DIRECT	GO:0030968~endoplasmic reticulum unfolded protein response	8	0.259825	0.0310346	SYVN1, CREB3L2, YOD1, EDEM2, RNF121, ZGC:92744, UGGT1, SERP1	2162	22	14912	2.50812	1	0.652887	42.1061
GOTERM_BP_DIRECT	GO:0016485~protein processing	12	0.389737	0.0333193	PCSK2, CPM, UQCRC2B, ATG4B, CPDB, PSEN2, IDE, APH1B, PCSK7, RHBDF1A, UQCRC2A, PMPCB	2162	42	14912	1.97066	1	0.673667	44.4276
GOTERM_BP_DIRECT	GO:0006418~tRNA aminoacylation for protein translation	11	0.357259	0.0338338	WARS, VARS2, RARS2, NARS2, SARS, LARS2, MRPL39, VARS, KARS, ZGC:153247, MARS	2162	37	14912	2.05055	1	0.673784	44.9381
GOTERM_BP_DIRECT	GO:0006413~translational initiation	15	0.487171	0.0346284	EIF6, EIF4ENIF1, ABCE1, EIF4E3, ZGC:56676, EIF5, EIF2S3, EIF4EA, EIF4E1B, DDX3B, EIF4EBP2, EIF4A1A, EIF3I, EIF2B3, EIF1AXA	2162	58	14912	1.78379	1	0.676919	45.7179
GOTERM_BP_DIRECT	GO:0009060~aerobic respiration	7	0.227347	0.0359833	UQCRC2B, COX11, NDUFV1, UQCRC2A, MTFR2, PMPCB, UQCRB	2162	18	14912	2.68229	1	0.685762	47.0237
GOTERM_BP_DIRECT	GO:0009058~biosynthetic process	14	0.454693	0.04163	COASY, SPTLC3, GPT2L, OLAH, GOT2B, ZGC:194209, GART, GMPPB, APMAP, PCYT2, FPGS, MTFMT, EIF2B3, NMNAT1	2162	54	14912	1.78819	1	0.733853	52.1535
GOTERM_BP_DIRECT	GO:0006914~autophagy	14	0.454693	0.04163	GABARAPL2, ATG10, ATG12, RNF185, ZGC:77041, WIPI2, PARK7, MAP1LC3C, ATG5, TIGARB, ATG4B, CTSD, WDR24, FBXO32	2162	54	14912	1.78819	1	0.733853	52.1535
GOTERM_BP_DIRECT	GO:0031054~pre-miRNA processing	4	0.129912	0.0431956	RNASEN, TARBP2, LIN28A, MRPL44	2162	6	14912	4.59821	1	0.742044	53.4906
GOTERM_BP_DIRECT	GO:0006613~cotranslational protein targeting to membrane	4	0.129912	0.0431956	ARL6IP1, TRAM2, SSR2, SSR1	2162	6	14912	4.59821	1	0.742044	53.4906
GOTERM_BP_DIRECT	GO:0031023~microtubule organizing center organization	4	0.129912	0.0431956	PAFAH1B1B, PAFAH1B1A, CLASP2, WDR43	2162	6	14912	4.59821	1	0.742044	53.4906
GOTERM_BP_DIRECT	GO:0006166~purine ribonucleoside salvage	4	0.129912	0.0431956	HPRT1L, PRTFDC1, HPRT1, ADKB	2162	6	14912	4.59821	1	0.742044	53.4906
GOTERM_BP_DIRECT	GO:0051402~neuron apoptotic process	4	0.129912	0.0431956	EPAS1B, HIF1AB, HIF1AL, GAPDH	2162	6	14912	4.59821	1	0.742044	53.4906
GOTERM_BP_DIRECT	GO:0006401~RNA catabolic process	4	0.129912	0.0431956	EXOSC8, SND1, SKIV2L, SUPV3L1	2162	6	14912	4.59821	1	0.742044	53.4906
GOTERM_BP_DIRECT	GO:0043001~Golgi to plasma membrane protein transport	4	0.129912	0.0431956	SYS1, GOLGA7, BLZF1, NSFB	2162	6	14912	4.59821	1	0.742044	53.4906
GOTERM_BP_DIRECT	GO:0006465~signal peptide processing	5	0.16239	0.0446561	SPPL3, HM13, SPCS3, SPCS1, SPCS2	2162	10	14912	3.44866	1	0.748949	54.7062
GOTERM_BP_DIRECT	GO:0016226~iron-sulfur cluster assembly	7	0.227347	0.046335	CIAO1, NDOR1, NFU1, IBA57, GLRX5, FXN, NARFL	2162	19	14912	2.54112	1	0.757166	56.0665
GOTERM_BP_DIRECT	GO:0006694~steroid biosynthetic process	8	0.259825	0.0486435	HSD3B2, STARD3, CYP17A1, HSD3B7, MVK, HSD17B12A, NSDHL, HSD17B12B	2162	24	14912	2.29911	1	0.769453	57.8742
GOTERM_BP_DIRECT	GO:0006351~transcription, DNA-templated	125	4.05976	0.0526113	CNOT8, ARNT2, MED25, ESR2A, MED23, MED22, CNOT7, MED21, MKRN2, TBPL2, ZGPAT, MED29, CREB3L2, EED, DNAJC2, TBPL1, RCOR2, SOX19B, UHRF1, KDM5BB, MED17, HNF4B, BMI1B, MCTS1, MYNN, TCF7L1B, ZNF511, ZNRD1, TADA1, SETD8A, HNF1BA, HNF1BB, RARAB, FOXH1, TFDP1B, OTPB, ASF1BA, ZGC:55573, ARNTL1A, THAP11, CREBL2, SMYD2A, AEBP2, NEUROD6B, MED13B, SMAD5, CCNT2A, CCNT2B, SMAD2, RBMX, NRF1, PNRC2, RFX3, MAPK14A…	2162	747	14912	1.15417	1	0.791703	60.8185
GOTERM_BP_DIRECT	GO:0006607~NLS-bearing protein import into nucleus	6	0.194868	0.0542939	KPNA7, NUP35, TNPO2, KPNA2, KPNB1, KPNB3	2162	15	14912	2.75893	1	0.797858	62.0076
GOTERM_BP_DIRECT	GO:0042273~ribosomal large subunit biogenesis	6	0.194868	0.0542939	EBNA1BP2, SDAD1, HEATR3, SURF6, NOP16, AAMP	2162	15	14912	2.75893	1	0.797858	62.0076
GOTERM_BP_DIRECT	GO:0032263~GMP salvage	3	0.0974342	0.0568982	HPRT1L, PRTFDC1, HPRT1	2162	3	14912	6.89732	1	0.809039	63.7812
GOTERM_BP_DIRECT	GO:0051567~histone H3-K9 methylation	3	0.0974342	0.0568982	SETDB2, DNMT1, SUV39H1A	2162	3	14912	6.89732	1	0.809039	63.7812
GOTERM_BP_DIRECT	GO:0006178~guanine salvage	3	0.0974342	0.0568982	HPRT1L, PRTFDC1, HPRT1	2162	3	14912	6.89732	1	0.809039	63.7812
GOTERM_BP_DIRECT	GO:0046100~hypoxanthine metabolic process	3	0.0974342	0.0568982	HPRT1L, PRTFDC1, HPRT1	2162	3	14912	6.89732	1	0.809039	63.7812
GOTERM_BP_DIRECT	GO:0000413~protein peptidyl-prolyl isomerization	7	0.227347	0.0583508	PPIE, PPIFB, PPIFA, FKBP4, PPIAA, PPIL2, PPIL3	2162	20	14912	2.41406	1	0.8131	64.7362
GOTERM_BP_DIRECT	GO:0042147~retrograde transport, endosome to Golgi	8	0.259825	0.0594161	PLEKHJ1, WASH1, SNX1A, VPS53, GOSR2, ZGC:163107, VPS26B, VPS26A	2162	25	14912	2.20714	1	0.814899	65.4215
GOTERM_BP_DIRECT	GO:0001510~RNA methylation	5	0.16239	0.0623325	METTL3, RNMTL1B, FTSJ1, MEPCE, FTSJ3	2162	11	14912	3.13514	1	0.826215	67.2339
GOTERM_BP_DIRECT	GO:0006807~nitrogen compound metabolic process	5	0.16239	0.0623325	GLULB, NIT1, NIT2, CAD, LGSN	2162	11	14912	3.13514	1	0.826215	67.2339
GOTERM_BP_DIRECT	GO:0003406~retinal pigment epithelium development	5	0.16239	0.0623325	NSFB, CTSD, VPS11, ATP6V0D1, OTX1B	2162	11	14912	3.13514	1	0.826215	67.2339
GOTERM_BP_DIRECT	GO:0006895~Golgi to endosome transport	4	0.129912	0.0675897	SYS1, RAB14, DOPEY2, KLHL20	2162	7	14912	3.94132	1	0.847261	70.277
GOTERM_BP_DIRECT	GO:0006998~nuclear envelope organization	4	0.129912	0.0675897	ZGC:85936, LEMD3, SUN1, CTDNEP1B	2162	7	14912	3.94132	1	0.847261	70.277
GOTERM_BP_DIRECT	GO:0007097~nuclear migration	4	0.129912	0.0675897	PAFAH1B1B, PAFAH1B1A, PRKCI, WDR43	2162	7	14912	3.94132	1	0.847261	70.277
GOTERM_BP_DIRECT	GO:0022008~neurogenesis	12	0.389737	0.06915	BIRC5A, PAFAH1B1B, BIRC5B, PAFAH1B1A, WDR62, CHAC1, TPP1, PSEN2, CDK10, EHMT2, LLGL1, LLGL2	2162	47	14912	1.76102	1	0.850467	71.1276
GOTERM_BP_DIRECT	GO:0043248~proteasome assembly	6	0.194868	0.069869	PSMD4A, ADRM1, PSMG2, KIAA0368, SHFM1, PSMD11A	2162	16	14912	2.58649	1	0.850028	71.5118
GOTERM_BP_DIRECT	GO:0006367~transcription initiation from RNA polymerase II promoter	6	0.194868	0.069869	TAF11, CRSP7, GTF2A1, GTF2A2, GTF2A1L, GTF2F2B	2162	16	14912	2.58649	1	0.850028	71.5118
GOTERM_BP_DIRECT	GO:0010043~response to zinc ion	6	0.194868	0.069869	CRIP1, SLC30A4, MT2, SLC30A5, SLC30A6, SLC30A7	2162	16	14912	2.58649	1	0.850028	71.5118
GOTERM_BP_DIRECT	GO:0051028~mRNA transport	8	0.259825	0.0715396	NCBP2, NDC1, IGF2BP3, CASC3, GLE1, NUP35, NUPL2, NXT2	2162	26	14912	2.12225	1	0.853536	72.386
GOTERM_BP_DIRECT	GO:0006289~nucleotide-excision repair	7	0.227347	0.0720535	RAD23B, FAN1, NEIL3, GTF2H3, ORAOV1, GTF2H1, ERCC2	2162	21	14912	2.29911	1	0.852254	72.6498
GOTERM_BP_DIRECT	GO:0010501~RNA secondary structure unwinding	10	0.324781	0.0775277	DDX28, DDX59, DDX20, DDX5, DDX54, DDX41, DDX19, DDX51, DDX42, DDX3B	2162	37	14912	1.86414	1	0.869878	75.3162
GOTERM_BP_DIRECT	GO:0006470~protein dephosphorylation	27	0.876908	0.0817585	PDP1, STYXL1, DUSP22A, PDP2, PTPN4B, CDC14B, PTPN22, TIMM50, DUSP12, PTPN2B, PTPN4A, CTDNEP1B, PPM1LA, PTP4A2B, SSH2B, PTPN13, PPM1DB, ZGC:153981, PTPN12, CDC25B, TPTE, PPM1G, PPM1BB, DUSP1, PTP4A3, PTPDC1A, PTPN11A	2162	136	14912	1.36932	1	0.881209	77.207
GOTERM_BP_DIRECT	GO:0051225~spindle assembly	5	0.16239	0.0831194	HAUS4, HAUS3, STIL, HAUS6, HAUS5	2162	12	14912	2.87388	1	0.882641	77.7856
GOTERM_BP_DIRECT	GO:0007052~mitotic spindle organization	5	0.16239	0.0831194	STIL, WDR62, AURKA, CLASP2, AURKB	2162	12	14912	2.87388	1	0.882641	77.7856
GOTERM_BP_DIRECT	GO:0007088~regulation of mitotic nuclear division	5	0.16239	0.0831194	BORA, FBXO43, PMAIP1, MCL1A, PDCD2	2162	12	14912	2.87388	1	0.882641	77.7856
GOTERM_BP_DIRECT	GO:0006887~exocytosis	14	0.454693	0.0858216	STX3A, EXOC7, EXOC8, SEC22BB, LLGL2, VAMP8, TRMT12, SYTL4, EXOC3, VAMP4, VAMP3, VMP1, YKT6, EXOC1	2162	60	14912	1.60937	1	0.888108	78.8937
GOTERM_BP_DIRECT	GO:0019752~carboxylic acid metabolic process	6	0.194868	0.08763	SGPL1, UEVLD, LDHBA, MDH2, MDH1AB, PDXDC1	2162	17	14912	2.43435	1	0.890671	79.6059
GOTERM_BP_DIRECT	GO:0008630~intrinsic apoptotic signaling pathway in response to DNA damage	6	0.194868	0.08763	BAXB, CRIP1, BAXA, CASP9, BOKB, MCL1A	2162	17	14912	2.43435	1	0.890671	79.6059
GOTERM_BP_DIRECT	GO:0006310~DNA recombination	10	0.324781	0.0891261	PIF1, MUS81, RUVBL2, H2AFX, SUPV3L1, LIG4, RUVBL1, INO80DB, RAD52, NHEJ1	2162	38	14912	1.81508	1	0.892253	80.178
GOTERM_BP_DIRECT	GO:0051297~centrosome organization	4	0.129912	0.0967969	HAUS4, HAUS6, HAUS5, AURKA	2162	8	14912	3.44866	1	0.909564	82.8812
GOTERM_BP_DIRECT	GO:0000290~deadenylation-dependent decapping of nuclear-transcribed mRNA	4	0.129912	0.0967969	PATL1, PAN3, DCP2, LSM1	2162	8	14912	3.44866	1	0.909564	82.8812
GOTERM_BP_DIRECT	GO:0000467~exonucleolytic trimming to generate mature 3'-end of 5.8S rRNA from tricistronic rRNA transcript (SSU-rRNA, 5.8S rRNA, LSU-rRNA)	4	0.129912	0.0967969	EXOSC8, EXOSC2, EXOSC3, ERI2	2162	8	14912	3.44866	1	0.909564	82.8812

## Sheet: 35 dFM_GO_BP
Table S3 GO terms for stage-specific genes in zebrafish germ cells
Note: GO terms for 35 dFM stage-specific genes.
Category	Term	Count	%	P Value	Genes	List Total	Pop Hits	Pop Total	Fold Enrichment	Bonferroni	Benjamini	FDR
GOTERM_BP_DIRECT	GO:0006412~translation	98	5.28017	1.02e-27	RPS8A, RPL17, RPL19, RPL14, RPL13, FAUA, RPL15, EIF5A, TRNAU1APB, TRNAU1APA, EIF2S1B, NIPBLA, RPL10, SLC25A28, MRPL37, EIF2B2, MRPL32, MRPL34, EIF2B4, RPS27A, MRPL35, SLC25A38B, EIF2AK1, RPS16, SLC25A33, MRPS18A, RPS14, RARS, RPS15, RPS12, EIF3BA, EEF1A1L2, UBA52, ZGC:136826, MRPS17, BRF1A, MRPS11, EIF4EB, EIF3C, GFM2, RPL6, RPL9, RPL3, EIF3K, RPL7A, RPL10A, RPL4, RPS21, EIF3M, RPS24, MRPS24, RPS…	1391	314	14912	3.34584	1.6e-24	1.6e-24	1.7e-24
GOTERM_BP_DIRECT	GO:0006260~DNA replication	28	1.50862	4.66e-09	TICRR, POLA1, KIN, RPA1, PRIM1, RPA2, RBB4L, PRIM2, ORC4, RTEL1, ORC2, FEN1, ZGC:110269, LIG1, POLE, TATDN1, MCM4, RMI1, MCM5, POLD3, PEO1, RFC3, RFC1, POLD1, POLD2, MCMBP, CHAF1A, DSCC1	1391	84	14912	3.57345	7.34e-06	3.67e-06	7.78e-06
GOTERM_BP_DIRECT	GO:0006413~translational initiation	21	1.13147	1.24e-07	BRF1A, EIF3S10, EIF3EB, EIF5A, EIF2A, EIF1B, EIF3EA, EIF4EB, EIF3S6IP, EIF4E1C, DDX3A, EIF2D, EIF3C, EIF2AK1, EIF2S1B, EIF4A2, EIF3K, EIF3BA, EIF2B2, EIF2B4, EIF3M	1391	58	14912	3.8815	0.000196	6.52e-05	0.000208
GOTERM_BP_DIRECT	GO:0006281~DNA repair	38	2.04741	5.59e-07	XRCC5, NBN, APEX2, TICRR, MRE11A, RPA1, RPA2, ZGC:66475, DNTT, FANCI, ACTR8, ERCC3, ERCC1, RTEL1, FEN1, UNGA, FANCC, EXO1, MSH6, UBE2A, POLI, ZGC:110269, TONSL, MSH2, LIG1, POLE, BRCA2, SMG1, ZSWIM7, ZGC:112496, RNF8, RAD1, PAXIP1, VCP, RFC1, FANCD2, MTOR, CHAF1A	1391	168	14912	2.42484	0.000881	0.00022	0.000934
GOTERM_BP_DIRECT	GO:0015031~protein transport	41	2.20905	1.21e-06	VPS29, COPA, NACA, BBS7, AP2M1A, AP2S1, CHMP7, AP3S2, NUP93, VPS51, AP1M3, HOOK1, SNX9B, AP2B1, SNX9A, AP1S2, CSE1L, SEH1L, COPB1, AP3D1, VPS26BL, VPS35, DNAJC19, SCAMP4, TIMM23A, NMD3, SCAMP3, VPS18, ARCN1B, SCAMP2, NBAS, RAN, NUP85, ATG3, COPG2, PLEKHF2, AP1S3A, RAB13, AP4B1, CHMP4BA, VPS25	1391	194	14912	2.26564	0.00189813	0.00038	0.00201501
GOTERM_BP_DIRECT	GO:0000462~maturation of SSU-rRNA from tricistronic rRNA transcript (SSU-rRNA, 5.8S rRNA, LSU-rRNA)	13	0.700431	1.89e-06	UTP23, RPS8A, DCAF13, RPS16, UTP18, RPS14, MRPS11, WDR3, HEATR1, DIEXF, PWP2H, BMS1, RPS24	1391	27	14912	5.16165	0.0029714	0.000496	0.00315604
GOTERM_BP_DIRECT	GO:0006886~intracellular protein transport	43	2.31681	4.17e-06	VPS29, COPA, CLTA, SNX6, CLTCB, AP2M1A, CLTCA, AP2S1, SI:DKEY-110K5.6, AP3S2, AP1M3, SNX9B, COPB2, AP2B1, SNX9A, STX12, AP1S2, TBC1D17, CSE1L, COPB1, BCAP29, TBC1D5, AP3D1, VPS26BL, VPS35, VPS16, VPS39, TIMM23A, STX6, VPS18, TBC1D10B, RAN, IPO11, IPO9, TBCK, COPG2, COG7, USO1, AP1S3A, TOMM22, AP4B1, XPO7, GGA1	1391	218	14912	2.11456	0.00655375	0.000939	0.00697339
GOTERM_BP_DIRECT	GO:0007049~cell cycle	35	1.88578	4.95e-06	NBN, MAEA, TICRR, LIN9, KATNB1, TTK, TP63, CDC73, WTAP, FZR1A, CDC37, SPC24, NCAPH, VRK1, SEH1L, UBE2IA, CDC123, NIPBLA, TFDP2, ACTR8, ZWILCH, CDK1, NUF2, CDC23, BANP, NDC80, SASS6, VCP, MCMBP, NEK8, CKS2, LIN37, CHAF1A, UBE2S, DSCC1	1391	162	14912	2.31612	0.00777552	0.000975	0.00827842
GOTERM_BP_DIRECT	GO:0006511~ubiquitin-dependent protein catabolic process	26	1.40086	1.26e-05	USP30, USP3, UBE3A, TOLLIP, USP5, COPS3, UBE2G2, USP2A, SQSTM1, USP14, CUL1A, CUL1B, ANAPC2, UFD1L, UBE4B, RNF8, PSMA2, PSMA1, UBA1, PSMA4, UCHL5, USP20, UCHL3, CUL4B, USP25, UBE2S	1391	107	14912	2.60494	0.0196948	0.00220771	0.0210941
GOTERM_BP_DIRECT	GO:0006974~cellular response to DNA damage stimulus	26	1.40086	2.47e-05	XRCC5, NBN, APEX2, TICRR, MRE11A, KIN, INTS7, ACTR8, ERCC3, UNGA, FEN1, RTEL1, APC, EXO1, MSH6, MSH2, TONSL, ZGC:110269, LIG1, ZSWIM7, BRAT1, RNF8, PAXIP1, VCP, CUL4B, CHAF1A	1391	111	14912	2.51107	0.0382	0.00388729	0.0412995
GOTERM_BP_DIRECT	GO:0006446~regulation of translational initiation	10	0.538793	5.39e-05	EIF3C, EIF4A2, EIF3S10, EIF3K, EIF3EB, EIF3BA, EIF3EA, EIF2B2, EIF3S6IP, EIF3M	1391	21	14912	5.10493	0.0814868	0.0076974	0.0901073
GOTERM_BP_DIRECT	GO:0006397~mRNA processing	25	1.34698	6.15e-05	U2AF2A, TDRD3, RNMT, CMTR1, WTAP, HNRPL, SMNDC1, AGGF1, ZNF326, SRRM1, CELF3A, RBM22, MAGOH, PRPF39, RBM39A, PRPF3, QKIA, TUT1, PUF60B, SRSF1B, THOC6, ESRP1, GPATCH1, CPSF6, CELF1	1391	110	14912	2.43644	0.0923487	0.00804207	0.102712
GOTERM_BP_DIRECT	GO:0001731~formation of translation preinitiation complex	10	0.538793	0.000126	EIF3C, TICRR, EIF3S10, EIF3K, EIF3EB, EIF3BA, EIF3EA, EIF3S6IP, EIF3M, EIF2D	1391	23	14912	4.66102	0.180427	0.015189	0.210803
GOTERM_BP_DIRECT	GO:0043009~chordate embryonic development	25	1.34698	0.000542	RAB18A, RPS8A, DNM2B, RPS15A, OCRL, MCL1B, EEF2B, RPL6, RPLP0, FCHO2, RBM22, NBAS, SMG5, PDCD10B, MCM5, RPS7, PDCD10A, NPC1, VCP, TP53BP2B, RPS14, MAPK3, RPS15, TP53BP2A, PAICS	1391	126	14912	2.12705	0.574312	0.05918	0.901693
GOTERM_BP_DIRECT	GO:0051301~cell division	22	1.18534	0.000689	CDK1, MAEA, KATNB1, NUF2, CDC23, TTK, CDC73, NDC80, FZR1A, CDC37, SPC24, VRK1, NCAPH, UBE2IA, SEH1L, CDC123, CKS2, MCMBP, NEK8, ACTR8, ZWILCH, UBE2S	1391	106	14912	2.22498	0.662553	0.0698628	1.14554
GOTERM_BP_DIRECT	GO:0016180~snRNA processing	5	0.269397	0.000967	INTS9, TUT1, INTS7, INTS2, INTS10	1391	6	14912	8.93362	0.782215	0.0908685	1.60358
GOTERM_BP_DIRECT	GO:0006364~rRNA processing	15	0.80819	0.0014172	EXOSC6, PES, HEATR1, GNL3L, RPS6, DIS3L, RBFA, BMS1, NOP10, RPS7, DCAF13, WDR36, WDR55, WDR12, NAT10	1391	62	14912	2.59363	0.893018	0.1232	2.34261
GOTERM_BP_DIRECT	GO:0000028~ribosomal small subunit assembly	7	0.377155	0.00228591	RPS14, RPS15, MRPS11, ZGC:114188, RPS10, PWP2H, RPS5	1391	16	14912	4.69015	0.972859	0.181575	3.75296
GOTERM_BP_DIRECT	GO:0032259~methylation	23	1.23922	0.00260711	ZCCHC4, LCMT1, METTL21A, RNMT, KMT2A, DNMT3BB.3, AMT, HENMT1, EZH2, CMTR1, TRMT10B, WHSC1, METTL2A, N6AMT2, TRMT61A, N6AMT1, KDM1A, METTL13, PRDM9, PRMT5, ASMTL, METTL1, METTL10	1391	125	14912	1.97254	0.98366	0.194696	4.26956
GOTERM_BP_DIRECT	GO:0000209~protein polyubiquitination	15	0.80819	0.00265502	UBE2A, ARIH1L, RNF144AB, UBE2G2, UBE4B, RNF144AA, UBE2J2, UBE2C, STUB1, RNF126, ARIH2, RNF139, UBE2KA, AMFR, UBE2S	1391	66	14912	2.43644	0.984852	0.189006	4.3464
GOTERM_BP_DIRECT	GO:0016192~vesicle-mediated transport	27	1.45474	0.00274019	COPA, CLTA, CLTCB, AP2S1, CLTCA, AP2M1A, AP3S2, AP1M3, VPS33A, COPB2, AP2B1, AP1S2, STX12, COPB1, AP3D1, VPS39, STX6, VPS18, VPS45, STXBP2, ERGIC2, TRIP10A, COPG2, VAMP5, AP1S3A, AP4B1, GGA1	1391	157	14912	1.84363	0.986759	0.186107	4.48283
GOTERM_BP_DIRECT	GO:0006890~retrograde vesicle-mediated transport, Golgi to ER	7	0.377155	0.0032569	COPA, COPB2, DNAJC28, ARCN1B, COG7, NBAS, COPB1	1391	17	14912	4.41426	0.99415	0.208395	5.30669
GOTERM_BP_DIRECT	GO:0002181~cytoplasmic translation	8	0.431034	0.00387365	RPL7, RPL22, RPL6, RPL9, RPLP0, RPLP1, RPL15, RPL26	1391	23	14912	3.72882	0.997794	0.233518	6.28131
GOTERM_BP_DIRECT	GO:0006414~translational elongation	9	0.484914	0.00403317	TUFM, EEF2B, TCEA3, EFTUD2, RPLP1, EEF2K, EEF1DA, EEF1G, EEF1A1L2	1391	29	14912	3.327	0.998286	0.233086	6.53185
GOTERM_BP_DIRECT	GO:0030433~ER-associated ubiquitin-dependent protein catabolic process	9	0.484914	0.00403317	PSMC6, VCP, PSMC2, UBE4B, PSMC1B, ERLIN1, UBE2J2, RNF175, AMFR	1391	29	14912	3.327	0.998286	0.233086	6.53185
GOTERM_BP_DIRECT	GO:0006904~vesicle docking involved in exocytosis	7	0.377155	0.00450465	RAB8A, VPS18, VPS45, STXBP2, EXOC6, RAB13, VPS33A	1391	18	14912	4.16902	0.999187	0.247696	7.26868
GOTERM_BP_DIRECT	GO:0008380~RNA splicing	14	0.75431	0.00476958	RBM22, MAGOH, RBM5, PRPF39, QKIA, WTAP, SMNDC1, PUF60B, ZNF326, SRSF1B, ESRP1, MTERF3, THOC6, CELF1	1391	63	14912	2.3823	0.999466	0.251588	7.68032
GOTERM_BP_DIRECT	GO:0006368~transcription elongation from RNA polymerase II promoter	7	0.377155	0.00607177	ELP4, ELP2, PCID2, SUPT16H, LEO1, CDC73, PAF1	1391	19	14912	3.9496	0.999932	0.299171	9.67872
GOTERM_BP_DIRECT	GO:0042254~ribosome biogenesis	12	0.646552	0.00643522	DCAF13, NOM1, MTG1, RPLP0, GTPBP10, WDR12, PES, HEATR1, RPL7A, PWP2H, NOP10, BMS1	1391	51	14912	2.52243	0.999962	0.304679	10.2292
GOTERM_BP_DIRECT	GO:0032543~mitochondrial translation	8	0.431034	0.00644063	GFM2, MRPL23, MRPS17, MRPS18A, PTCD3, MRPS24, MRPL16, MTERF3	1391	25	14912	3.43051	0.999962	0.296119	10.2373
GOTERM_BP_DIRECT	GO:0051298~centrosome duplication	5	0.269397	0.00645544	SASS6, TUBGCP5, CKAP5, BRCA2, TUBGCP2	1391	9	14912	5.95575	0.999963	0.28839	10.2597
GOTERM_BP_DIRECT	GO:0019509~L-methionine biosynthetic process from methylthioadenosine	5	0.269397	0.00645544	ADI1, MTAP, EIF2B2, LOC554736, EIF2B4	1391	9	14912	5.95575	0.999963	0.28839	10.2597
GOTERM_BP_DIRECT	GO:0033539~fatty acid beta-oxidation using acyl-CoA dehydrogenase	6	0.323276	0.00682707	ACADVL, ACOX1, GCDHB, ACAD9, ZGC:85777, ACOX3	1391	14	14912	4.59443	0.99998	0.294091	10.8191
GOTERM_BP_DIRECT	GO:0016570~histone modification	4	0.215517	0.00699721	LEO1, CDC73, PAF1, CTR9	1391	5	14912	8.57628	0.999984	0.292363	11.0741
GOTERM_BP_DIRECT	GO:0006310~DNA recombination	10	0.538793	0.0070194	XRCC5, EXO1, RPA1, RPA2, LIG1, MND1, ZSWIM7, ACTR8, RAG2, RTEL1	1391	38	14912	2.82114	0.999985	0.285671	11.1074
GOTERM_BP_DIRECT	GO:0007067~mitotic nuclear division	16	0.862069	0.00732703	CENPN, KATNB1, NUF2, NDC80, SPC24, SNX9B, SNX9A, VRK1, NCAPH, UBE2IA, SEH1L, MCMBP, NEK8, ACTR8, ZWILCH, ZW10	1391	81	14912	2.1176	0.999991	0.288856	11.5665
GOTERM_BP_DIRECT	GO:0030163~protein catabolic process	7	0.377155	0.00800093	PSMC6, LONP2, PSMC3, PSMC2, PSMC1B, DIEXF, CLPXA	1391	20	14912	3.75212	0.999997	0.303522	12.5647
GOTERM_BP_DIRECT	GO:0006298~mismatch repair	6	0.323276	0.00946562	EXO1, MSH6, XPC, MSH2, MLH1, PMS1	1391	15	14912	4.28814	1	0.340555	14.6977
GOTERM_BP_DIRECT	GO:0009058~biosynthetic process	12	0.646552	0.0100022	CCBL1, ALAS1, ALDH1L1, SPTLC1, GOT1, ZGC:136439, GCAT, PCYT1AB, GMPPAA, GOT2A, GKUP, EIF2B5	1391	54	14912	2.3823	1	0.34831	15.4668
GOTERM_BP_DIRECT	GO:0007059~chromosome segregation	9	0.484914	0.0112426	CENPN, NDE1, FAM96B, UBE2IA, SEH1L, MLH1, NDC80, DDX3A, CENPH	1391	34	14912	2.83774	1	0.374317	17.2197
GOTERM_BP_DIRECT	GO:0006897~endocytosis	15	0.80819	0.0123141	DNM2B, CSNK1G1, SNX6, AP2M1A, CSNK1G2B, SNX3, OCRL, SNX9B, TRIP10A, SNX9A, RAB22A, NECAP2, USP20, SNX12, FCHO2	1391	78	14912	2.0616	1	0.393896	18.7065
GOTERM_BP_DIRECT	GO:0016579~protein deubiquitination	13	0.700431	0.0124971	USP30, USP3, USP5, OTUB1B, USP2A, USP39, UCHL5, USP20, OTUD5B, UCHL3, OTUD5A, USP25, USP14	1391	63	14912	2.21213	1	0.390726	18.9578
GOTERM_BP_DIRECT	GO:0006457~protein folding	20	1.07759	0.0127635	HSP90AB1, CALR3B, FKBP6, ZGC:122979, DNAJB1A, CCT3, FKBP10B, CLPXA, AIP, CCT7, TRAP1, NUDCD3, CCT5, CCT4, NUDCD2, PPIAB, PPID, CCT8, PPIL4, HSPA9	1391	118	14912	1.81701	1	0.389682	19.3225
GOTERM_BP_DIRECT	GO:0007283~spermatogenesis	9	0.484914	0.0158737	SASS6, TDRD9, MEA1, MLH1, BRDT, BRCA2, DAZL, ZGC:194246, TERT	1391	36	14912	2.68009	1	0.451419	23.4673
GOTERM_BP_DIRECT	GO:0006606~protein import into nucleus	9	0.484914	0.0158737	NUP98, CSE1L, NUP88, RAN, NUP93, NUP85, NUP107, NUP155, NUP58	1391	36	14912	2.68009	1	0.451419	23.4673
GOTERM_BP_DIRECT	GO:0030001~metal ion transport	6	0.323276	0.0166759	ATP7A, SLC39A10, SLC39A9, NDFIP1, ARMC1, SLC39A1	1391	17	14912	3.78365	1	0.460085	24.5034
GOTERM_BP_DIRECT	GO:0001878~response to yeast	7	0.377155	0.0201512	LIMK1A, NAP1L1, KMO, MCM4, DGAT1B, ATP6V0CA, TRAF3	1391	24	14912	3.12677	1	0.517682	28.8415
GOTERM_BP_DIRECT	GO:0016075~rRNA catabolic process	4	0.215517	0.0212318	EXOSC6, EXOSC4, RNASET2, DIS3L	1391	7	14912	6.12591	1	0.528385	30.1419
GOTERM_BP_DIRECT	GO:0007095~mitotic G2 DNA damage checkpoint	4	0.215517	0.0212318	NBN, FANCI, TICRR, CHEK1	1391	7	14912	6.12591	1	0.528385	30.1419
GOTERM_BP_DIRECT	GO:0007076~mitotic chromosome condensation	4	0.215517	0.0212318	NCAPH, NCAPG, CDCA5, NCAPD3	1391	7	14912	6.12591	1	0.528385	30.1419
GOTERM_BP_DIRECT	GO:0019538~protein metabolic process	3	0.161638	0.0244326	LAP3, NPEPL1, ZGC:152830	1391	3	14912	10.7203	1	0.571506	33.8639
GOTERM_BP_DIRECT	GO:0098789~pre-mRNA cleavage required for polyadenylation	3	0.161638	0.0244326	TUT1, CSTF2, CPSF4	1391	3	14912	10.7203	1	0.571506	33.8639
GOTERM_BP_DIRECT	GO:0006555~methionine metabolic process	3	0.161638	0.0244326	ADI1, MTHFR, LOC554736	1391	3	14912	10.7203	1	0.571506	33.8639
GOTERM_BP_DIRECT	GO:0006302~double-strand break repair	7	0.377155	0.0244809	RNF8, RAD21L1, VCP, MSH2, MRE11A, MND1, CDCA5	1391	25	14912	3.0017	1	0.564432	33.9185
GOTERM_BP_DIRECT	GO:0055088~lipid homeostasis	6	0.323276	0.0268162	ACADVL, ACOX1, GCDHB, ACAD9, ZGC:85777, ACOX3	1391	19	14912	3.38537	1	0.590363	36.5135
GOTERM_BP_DIRECT	GO:0000723~telomere maintenance	5	0.269397	0.0270853	XRCC5, NBN, ACD, RTEL1, POT1	1391	13	14912	4.12321	1	0.586528	36.8063
GOTERM_BP_DIRECT	GO:0006378~mRNA polyadenylation	5	0.269397	0.0270853	TUT1, CSTF2, CPSF6, CPSF4, CPSF2	1391	13	14912	4.12321	1	0.586528	36.8063
GOTERM_BP_DIRECT	GO:0016567~protein ubiquitination	30	1.61638	0.0273141	SH3RF1, ARIH1L, ZNRF2B, RAB40C, ZBTB16A, STUB1, KLHL7, DCAF13, ARIH2, TRIM35-28, ASB13A.2, KLHL24A, FBXO9, TRAF3, MGRN1A, RNF144AB, UBE4B, RNF144AA, SOCS9, RNF8, ASB8, CRBN, VCP, WDSUB1, MED8, WSB2, KLHL13, MDM2, CAND1, ASB6	1391	215	14912	1.49586	1	0.582268	37.0542
GOTERM_BP_DIRECT	GO:0043161~proteasome-mediated ubiquitin-dependent protein catabolic process	15	0.80819	0.0298584	UBE2A, MAEA, DDB1, STUB1, BTBD2A, RNF126, CRBN, VCP, PSMD1, RNF139, PSMD2, KLHL11, UBE2KA, FAF1, PSMD6	1391	87	14912	1.84834	1	0.608096	39.7505
GOTERM_BP_DIRECT	GO:0060041~retina development in camera-type eye	15	0.80819	0.0325769	RAN, SF1, ATP6AP1B, ATP6V1H, PRPF3, ATP6V0CA, ATP6V1F, TYMS, EMC3, EXOC5, CHAF1B, PAICS, DMBX1B, FEN1, APC	1391	88	14912	1.82733	1	0.633505	42.5112
GOTERM_BP_DIRECT	GO:0006635~fatty acid beta-oxidation	6	0.323276	0.0330879	HADHAA, ACOX1, CPT2, ECHS1, ACAT1, ACOX3	1391	20	14912	3.2161	1	0.63232	43.0166
GOTERM_BP_DIRECT	GO:0051321~meiotic cell cycle	6	0.323276	0.0401985	NBN, PRDM9, MRE11A, TDRD9, MND1, BRDT	1391	21	14912	3.06296	1	0.698031	49.6304
GOTERM_BP_DIRECT	GO:0032402~melanosome transport	7	0.377155	0.0410389	RAB8A, BBS7, RAB11A, EXOC5, TTC8, IPPK, OCRL	1391	28	14912	2.68009	1	0.699035	50.3626
GOTERM_BP_DIRECT	GO:0016575~histone deacetylation	5	0.269397	0.0445424	BRMS1LA, HDAC3, TBL1X, HDAC8, SUDS3	1391	15	14912	3.57345	1	0.722609	53.3082
GOTERM_BP_DIRECT	GO:0002084~protein depalmitoylation	3	0.161638	0.0458575	LYPLA2, LYPLA1, PPT1	1391	4	14912	8.04026	1	0.726899	54.371
GOTERM_BP_DIRECT	GO:0006611~protein export from nucleus	3	0.161638	0.0458575	CSE1L, NUP88, XPO7	1391	4	14912	8.04026	1	0.726899	54.371
GOTERM_BP_DIRECT	GO:0000973~posttranscriptional tethering of RNA polymerase II gene DNA at nuclear periphery	3	0.161638	0.0458575	NUP98, PCID2, NUP107	1391	4	14912	8.04026	1	0.726899	54.371
GOTERM_BP_DIRECT	GO:0042787~protein ubiquitination involved in ubiquitin-dependent protein catabolic process	17	0.915948	0.0485634	CUL1A, CUL1B, ANAPC2, MAEA, ARIH1L, UBE3A, RNF144AB, RNF144AA, BTBD2A, RNF126, ARIH2, UBR5, RNF139, KLHL11, CUL4B, AMFR, KLHL32	1391	110	14912	1.65678	1	0.741459	56.4863
GOTERM_BP_DIRECT	GO:0006888~ER to Golgi vesicle-mediated transport	11	0.592672	0.0493656	COPA, COPB2, ZGC:63863, COPB1, SEC22A, USO1, BCAP29, LMAN2LB, TRAPPC4, SEC13, ZW10	1391	60	14912	1.9654	1	0.741357	57.0955
GOTERM_BP_DIRECT	GO:0006418~tRNA aminoacylation for protein translation	8	0.431034	0.0519881	IARS, TARS, CARS, DARS, RARS, DALRD3, EPRS, QARS	1391	37	14912	2.31791	1	0.753977	59.0315
GOTERM_BP_DIRECT	GO:0051568~histone H3-K4 methylation	4	0.215517	0.0589336	RBBP5, ASH2L, KMT2A, UNGA	1391	10	14912	4.28814	1	0.791814	63.7698
GOTERM_BP_DIRECT	GO:0008333~endosome to lysosome transport	4	0.215517	0.0589336	HOOK1, VPS18, SNX16, ZGC:100918	1391	10	14912	4.28814	1	0.791814	63.7698
GOTERM_BP_DIRECT	GO:0043039~tRNA aminoacylation	4	0.215517	0.0589336	TARS, EPRS, QARS, FARSA	1391	10	14912	4.28814	1	0.791814	63.7698
GOTERM_BP_DIRECT	GO:0016310~phosphorylation	74	3.98707	0.0608345	LIMK1A, TOLLIP, SGK2B, MOB1BA, TTK, STK25B, MIBP, PAK4, RPS6KB1B, EEF2K, TGFBR1A, PIP4K2CA, ADCK3, CSK, CHUK, MAP2K6, SI:CH211-195B13.1, CDC7, CDK1, SGK3, CSNK1G1, PIM1, CDK5, ADKA, STK3, NME7, DAPK1, NME4, EPHB4B, MAPK1, EIF2AK1, NME3, MAP4K6, MAPK6, RIOK3, MAP2K4A, MAPK3, PI4K2A, BMP2K, NEK8, JAK2B, RIPK4, NEK7, PRKAR2AA, DYRK1AA, POMK, FGGY, MAPKAPK5, PFKFB1, CSNK1G2B, PRKCHA, SNRKA, DCK, CHEK…	1391	654	14912	1.21301	1	0.797174	64.9738
GOTERM_BP_DIRECT	GO:0006099~tricarboxylic acid cycle	6	0.323276	0.0666927	SDHA, SDHB, OGDHA, SUCLG1, CS, IDH2	1391	24	14912	2.68009	1	0.822114	68.452
GOTERM_BP_DIRECT	GO:0007131~reciprocal meiotic recombination	5	0.269397	0.066984	MSH6, MSH2, MND1, SPO11, ZGC:194246	1391	17	14912	3.15304	1	0.818649	68.6162
GOTERM_BP_DIRECT	GO:0043484~regulation of RNA splicing	5	0.269397	0.066984	AGGF1, ZNF326, USP39, ESRP1, BRDT	1391	17	14912	3.15304	1	0.818649	68.6162
GOTERM_BP_DIRECT	GO:0051726~regulation of cell cycle	11	0.592672	0.0711355	RPS8A, E2F5, RPL7, RPL13, LIN9, RPS15A, PES, RPL23A, DMBX1B, SSRP1A, RPS7	1391	64	14912	1.84256	1	0.832903	70.8704
GOTERM_BP_DIRECT	GO:0051216~cartilage development	13	0.700431	0.0716172	MBTPS2, HTT, WHSC1, DCN, UXS1, ALDH7A1, DCAF7, B3GAT3, FURINB, SMARCAL1, SEC13, FAF1, CNBPA	1391	81	14912	1.72055	1	0.830425	71.1219
GOTERM_BP_DIRECT	GO:0016233~telomere capping	3	0.161638	0.0717644	NBN, ACD, POT1	1391	5	14912	6.43221	1	0.826522	71.1984
GOTERM_BP_DIRECT	GO:0010765~positive regulation of sodium ion transport	3	0.161638	0.0717644	SGK3, SGK2B, SI:CH211-195B13.1	1391	5	14912	6.43221	1	0.826522	71.1984
GOTERM_BP_DIRECT	GO:0006432~phenylalanyl-tRNA aminoacylation	3	0.161638	0.0717644	FARSB, FARSA, LRRC47	1391	5	14912	6.43221	1	0.826522	71.1984
GOTERM_BP_DIRECT	GO:0006189~'de novo' IMP biosynthetic process	3	0.161638	0.0717644	PAICS, PFAS, PPAT	1391	5	14912	6.43221	1	0.826522	71.1984
GOTERM_BP_DIRECT	GO:0032411~positive regulation of transporter activity	3	0.161638	0.0717644	SGK3, SGK2B, SI:CH211-195B13.1	1391	5	14912	6.43221	1	0.826522	71.1984
GOTERM_BP_DIRECT	GO:0072659~protein localization to plasma membrane	3	0.161638	0.0717644	RAB8A, ATP6AP1B, FCHO2	1391	5	14912	6.43221	1	0.826522	71.1984
GOTERM_BP_DIRECT	GO:0045116~protein neddylation	4	0.215517	0.0755852	DCUN1D2B, DCUN1D4, DCUN1D5, NAE1	1391	11	14912	3.89831	1	0.838224	73.1171
GOTERM_BP_DIRECT	GO:0006885~regulation of pH	4	0.215517	0.0755852	SLC9A8, SLC9A7, SLC9A6B, SLC9A1	1391	11	14912	3.89831	1	0.838224	73.1171
GOTERM_BP_DIRECT	GO:0007093~mitotic cell cycle checkpoint	4	0.215517	0.0755852	NBN, TICRR, TTK, ZWILCH	1391	11	14912	3.89831	1	0.838224	73.1171
GOTERM_BP_DIRECT	GO:0042147~retrograde transport, endosome to Golgi	6	0.323276	0.0772456	VPS29, ZGC:153733, VPS54, VPS35, VPS26BL, RGP1	1391	25	14912	2.57288	1	0.840579	73.9129
GOTERM_BP_DIRECT	GO:0008152~metabolic process	49	2.64009	0.0779344	SGSH, ACOX1, ALDH1L1, HEXB, ECHDC1, GCAT, PFKFB4A, ACOX3, AFMID, ALAS1, OGDHA, AGPAT5, GSTM.1, ACAD9, SUCLA2, GALCA, SUCLG1, NADKA, ALDH16A1, ZGC:85777, ALDH3B1, ACADVL, ALDH7A1, GCDHB, PLA2G6, GKUP, HADHAA, ZGC:162297, PFKFB1, ECHS1, ACAT1, EDEM1, ZGC:136929, GALK1, PFKLB, PDHX, UNGA, ACSL5, MOCS3, PNPLA7A, TKTB, LHPP, ALDH9A1B, GBA3, ZGC:153901, PHGDH, ARSA, GNSA, PGAM1B	1391	419	14912	1.25369	1	0.83907	74.2365
GOTERM_BP_DIRECT	GO:0001654~eye development	10	0.538793	0.0798413	RAB18A, IMPDH1A, TYMS, CORO1A, WDR55, SMOC1, MAPK3, TATDN1, VPS39, SIX6A	1391	57	14912	1.88076	1	0.842292	75.1127
GOTERM_BP_DIRECT	GO:0043123~positive regulation of I-kappaB kinase/NF-kappaB signaling	5	0.269397	0.0800203	MYD88, TICAM1, MTDHA, TERF2IP, BRD4	1391	18	14912	2.97787	1	0.838881	75.1935
GOTERM_BP_DIRECT	GO:0015986~ATP synthesis coupled proton transport	6	0.323276	0.0886399	ATP5D, ATP5F1, ATP5C1, ATP5L, ATP5H, ATP5J	1391	26	14912	2.47393	1	0.865182	78.8051
GOTERM_BP_DIRECT	GO:0051028~mRNA transport	6	0.323276	0.0886399	SEH1L, MAGOH, THOC6, NUP93, NUP85, QKIA	1391	26	14912	2.47393	1	0.865182	78.8051
GOTERM_BP_DIRECT	GO:0016569~covalent chromatin modification	13	0.700431	0.0889403	RNF8, TDRD3, ING4, HDAC3, PRDM9, RBB4L, MSL1A, EZH2, BRDT, BANP, RAG2, BRD4, HDAC8	1391	84	14912	1.6591	1	0.862451	78.9216
GOTERM_BP_DIRECT	GO:0016485~protein processing	8	0.431034	0.0914098	NCSTN, LONP2, UQCRC1, FURINB, PARLA, TYSND1, PITRM1, RHBDL2	1391	42	14912	2.04197	1	0.866594	79.8565
GOTERM_BP_DIRECT	GO:0032968~positive regulation of transcription elongation from RNA polymerase II promoter	4	0.215517	0.0940427	SUPT16H, LEO1, BRD4, PAF1	1391	12	14912	3.57345	1	0.871012	80.8102
GOTERM_BP_DIRECT	GO:0000184~nuclear-transcribed mRNA catabolic process, nonsense-mediated decay	5	0.269397	0.094208	NBAS, SMG5, MAGOH, SMG1, UHMK1	1391	19	14912	2.82114	1	0.868029	80.8687
GOTERM_BP_DIRECT	GO:0006891~intra-Golgi vesicle-mediated transport	5	0.269397	0.094208	COPA, COPB2, COG6, COG8, COPB1	1391	19	14912	2.82114	1	0.868029	80.8687

## Sheet: 35 dM_GO_BP
Table S3 GO terms for stage-specific genes in zebrafish germ cells
Note: GO terms for 35 dM stage-specific genes.
Category	Term	Count	%	P Value	Genes	List Total	Pop Hits	Pop Total	Fold Enrichment	Bonferroni	Benjamini	FDR
GOTERM_BP_DIRECT	GO:0006355~regulation of transcription, DNA-templated	251	9.42546	1.58e-11	MEF2B, STAT5A, GFI1AA, RORB, RUNX2B, RUNX2A, MXI1, ESRRGB, SI:CH211-206A7.2, MED28, PAX2A, SI:DKEYP-72H1.1, SUPT5H, PITX1, MSX1B, HOXC12A, HOXC12B, EMX3, BARHL2, MED11, MLLT1B, HER6, HER9, ATOH1A, HOXA13B, PRDM5, MED18, AHRRB, NKX2.1, SUPT6H, FOXO1A, HDAC9B, FOXJ1B, SIX3A, SIX3B, ZGC:162612, MAFBA, TAL1, OTPA, LHX1A, ARNTL1B, MTERF2, PURBB, NR1H3, NEUROD6A, DBPB, LOC100148329, SAP130A, SAP130B, M…	1921	1310	14912	1.48734	3.37e-08	3.37e-08	2.74e-08
GOTERM_BP_DIRECT	GO:0006351~transcription, DNA-templated	149	5.59519	2.82e-08	MEF2B, STAT5A, RORB, CNOT1, IRF1B, TEAD3B, NR2E3, MXI1, ESRRGB, SI:CH211-206A7.2, MED28, PAX2A, GATA3, SI:DKEYP-72H1.1, SUPT5H, PRKCBB, SATB2, HOXC12B, FOXN1, MED11, HER6, VAX1, HER9, RX1, FOXN4, HOXA13B, MED18, AHRRB, TFAP2D, SUPT6H, POU3F3A, LITAF, FOXO1A, HDAC9B, FOXJ1B, MAFBA, NR2C2, NR2C1, TAL1, CNOT6L, RARAA, ARNTL1B, PLAGX, SETD1BA, BHLHE40, PURBB, NR1H3, PLAGL2, CLOCKA, MAFF, ONECUTL, RFX…	1921	747	14912	1.54837	6.02e-05	3.01e-05	4.88e-05
GOTERM_BP_DIRECT	GO:0043401~steroid hormone mediated signaling pathway	27	1.01389	1.06e-06	NR3C2, NR6A1A, RORB, NR2E3, NR3C1, ABHD2A, ABHD2B, ESRRGB, NR2C2, NR2C1, NR1D4A, NR1D2B, NR1D1, NR1D2A, RARAA, NR2F2, NR4A2A, NR1H3, NR5A1B, NR5A1A, VDRB, RXRAA, NR2F1A, RORCB, NR5A2, RORCA, RXRBB	1921	75	14912	2.79454	0.00225738	0.000753	0.00183303
GOTERM_BP_DIRECT	GO:0042384~cilium assembly	34	1.27676	3.36e-06	FGFR2, IQCB1, BBS4, TTC25, ENPP2, DZIP1, DYNC2LI1, EHD1B, FOXJ1B, WTIP, TTLL3, CDC42, CCDC40, DNAAF1, INPP5E, TTC39C, EHD3, CCDC28B, SI:CH211-185A18.2, RSG1, CLRN1, LOC572950, RFX4, CEP41, AHI1, CDC14AA, ARL6, PCM1, BBS2, IFT57, ABCC4, IFT81, IFT88, IFT74	1921	113	14912	2.33566	0.00714368	0.00179072	0.00581492
GOTERM_BP_DIRECT	GO:0016310~phosphorylation	119	4.46864	7.12e-05	CAMK2D1, STK33, CKBA, CAMK1GB, TBK1, FAM20B, CAMK2D2, STK35, AK5L, LPAR1, ROCK2A, BMPR2A, MAP3K5, CSNK2A2A, EPHB3A, KDRL, PIK3C3, PRKCBA, PRKCBB, MAP2K5, TYRO3, HYKK.2, BRAF, ROCK1, RBKS, PRKAR1AA, WEE1, CDKL5, PRKG1A, MAPK4, NEK4, FYNB, EPHA4A, FGFR2, PIP5K1BA, STK35L, PFKFB3, CHKB, ZGC:171775, MAPKAPK3, ADRBK2, BMPR1AB, TK2, TRIOA, TEK, PRKRA, CAMKK1A, PKN1B, PDXKB, NLK2, TGFBR2, FN3KRP, AK5, D…	1921	654	14912	1.41247	0.141118	0.0299666	0.123313
GOTERM_BP_DIRECT	GO:0030154~cell differentiation	51	1.91513	0.000118	TDRD5, INSM1B, PPDPFA, MYBL2B, PRRC2A, NOTCH1B, ELK3, PAQR7B, TAL1, KDRL, PAX2A, ELK4, MURCA, FLI1A, PIWIL1, NADL1.2, MYB, PURBB, TDRD1, UNC45B, ZFPM2B, ZFPM2A, TRIP13, PTPRUB, ONECUTL, EFNB2A, PLD6, NEUROD6A, SNAPC4, BTBD6B, TGFBR2, DMRT1, RGS19, RGS17, FOXN4, KDR, TENM4, KITA, NOTCH2, DLA, EYA2, NXN, DMTF1, TENM3, NEUROD2, VEGFAA, NEUROD4, HORMAD1, NRP1A, FYNB, ABL2	1921	230	14912	1.72128	0.222497	0.0410772	0.203922
GOTERM_BP_DIRECT	GO:0007411~axon guidance	23	0.863688	0.000357	NCAM1B, EFNB2A, NEO1A, KIF5C, RTN4R, VAX1, PLEKHH1, MYCBP2, TENM4, DPYSL5A, KIF5AA, EPHB3A, SLIT1A, SLIT1B, ROBO1, CRMP1, TNR, CNTN4, ROBO3, NRP2B, NRP1A, DPYSL2B, NGFRB	1921	80	14912	2.23175	0.534002	0.103343	0.617426
GOTERM_BP_DIRECT	GO:0007275~multicellular organism development	100	3.75516	0.000555	DZIP1, DYNC2LI1, RADIL, VPS33B, PAQR7B, WNT2, KDRL, EPHB3A, PAX2A, SPRED3, CEP290, KCTD15B, PITX1, MSX1B, EFNB2A, WNT2BB, WNT4B, HOXC12B, SPRED2B, IGFBP2B, VAX1, RX1, FOXN4, DLA, HOXA13B, DLX3B, FYNB, LENEP, ZNF516, TDRD5, POU3F3A, NOTCH1B, SOX6, HLFA, TAL1, LHX1A, HEG1, NADL1.2, UNC45B, TDRD1, PTPRUB, NEUROD6A, DBPB, COL27A1B, KDR, NOTCH2, NXN, HOXD9A, WIF1, HOXB1B, MAB21L1, HOXC3A, INSM1B, PRTG…	1921	560	14912	1.38618	0.694459	0.137749	0.957099
GOTERM_BP_DIRECT	GO:0032922~circadian regulation of gene expression	7	0.262861	0.000597	NFIL3-6, CLOCKA, NFIL3-5, NR1D2A, PER3, BHLHE40, EXORH	1921	10	14912	5.43384	0.720846	0.132185	1.02963
GOTERM_BP_DIRECT	GO:0060271~cilium morphogenesis	31	1.1641	0.000621	FGFR2, IQCB1, BBS4, COBL, TTC25, ENPP2, DZIP1, FOXJ1B, WTIP, CDC42, CFAP161, CCDC40, DNAAF1, DYNC2H1, CEP290, INPP5E, ZGC:77752, MYB, TTC39C, CCDC28B, SI:CH211-185A18.2, CLRN1, DAW1, ZGC:194281, CDC14AA, PCM1, BBS2, IFT57, IFT81, IFT88, IFT74	1921	127	14912	1.89481	0.734467	0.124186	1.06978
GOTERM_BP_DIRECT	GO:0042073~intraciliary transport	8	0.300413	0.000871	IFT57, DYNC2LI1, DYNC2H1, IFT81, IFT52, WDR34, IFT88, IFT74	1921	14	14912	4.43578	0.844477	0.155642	1.49811
GOTERM_BP_DIRECT	GO:0007528~neuromuscular junction development	9	0.337965	0.000982	CACNB2A, CACNB2B, MTM1, ACHE, TRIP4, GFPT1, CACNB1, CACNB4A, CACNB4B	1921	18	14912	3.88131	0.877274	0.160389	1.68715
GOTERM_BP_DIRECT	GO:0050974~detection of mechanical stimulus involved in sensory perception	6	0.22531	0.00140621	TRPA1B, MYO6B, PCDH15A, MYO7AA, TRPA1A, CDH23	1921	8	14912	5.82197	0.9505	0.20643	2.40853
GOTERM_BP_DIRECT	GO:0007399~nervous system development	35	1.31431	0.00145244	DPF3, DLG1L, INSM1B, LEPR, NEO1A, GRIA2A, EPHB3A, PAX2A, CRMP1, CNTN1A, NADL1.2, RUNX1, DLG2, STMN2A, ELP3, EFNB2A, ITM2CA, NEUROD6A, BTBD6B, KIDINS220B, FOXN4, NAB1A, APPA, DLA, PANK2, DPYSL5A, APPB, NDEL1A, NEUROD2, CNTN4, NEUROD4, INAA, NRP1A, OLFM1B, SRGAP2	1921	157	14912	1.73052	0.955161	0.198894	2.48678
GOTERM_BP_DIRECT	GO:0035269~protein O-linked mannosylation	7	0.262861	0.00208717	POMT2, POMGNT2, GYLTL1B, B4GAT1, LARGE, ISPD, TMEM5	1921	12	14912	4.5282	0.988471	0.257345	3.55512
GOTERM_BP_DIRECT	GO:0045859~regulation of protein kinase activity	7	0.262861	0.00208717	PRKAB1A, PRKAB1B, PRKAB2, PPP1R12C, KIDINS220B, CDK5RAP1, FYNB	1921	12	14912	4.5282	0.988471	0.257345	3.55512
GOTERM_BP_DIRECT	GO:0016311~dephosphorylation	27	1.01389	0.00235572	DUSP22B, STYX, PTPMT1, RNGTT, MTM1, PTPRDB, MTMR8, PTPRFB, ZGC:77752, PTPN2A, MTMR1A, PTPN6, PTPRUB, PTENB, PTPN18, PTPRN2, CDC14AA, CDKN3, DUSP5, PPM1E, DUSP2, MTMR7B, PTPRNA, SI:CH211-121A2.2, HDHD2, PTPREB, DUSP7	1921	114	14912	1.83852	0.993512	0.270108	4.0038
GOTERM_BP_DIRECT	GO:1901385~regulation of voltage-gated calcium channel activity	5	0.187758	0.00331105	CACNB2A, CACNB2B, CACNB1, CACNB4A, CACNB4B	1921	6	14912	6.46885	0.999162	0.340791	5.58404
GOTERM_BP_DIRECT	GO:0045893~positive regulation of transcription, DNA-templated	24	0.901239	0.00415922	CLOCKA, MAFF, ZNF516, TRIP4, ZGC:91944, NFE2L2B, NFE2L2A, HMBOX1A, TFE3A, TP53, RUNX2B, NR3C1, NFE2L1B, GLI1, FOXN4, REL, ILF2, LHX1A, GATA4, ZNF711, HOXB1B, MYB, TRAF6, SETD3	1921	101	14912	1.84458	0.999864	0.390179	6.96644
GOTERM_BP_DIRECT	GO:0007212~dopamine receptor signaling pathway	5	0.187758	0.00693903	GNAO1A, HMP19, DRD2A, DRD2B, DRD2L	1921	7	14912	5.54473	1	0.542882	11.3647
GOTERM_BP_DIRECT	GO:0007195~adenylate cyclase-inhibiting dopamine receptor signaling pathway	5	0.187758	0.00693903	DRD3, DRD4B, DRD2A, DRD2B, DRD2L	1921	7	14912	5.54473	1	0.542882	11.3647
GOTERM_BP_DIRECT	GO:0043065~positive regulation of apoptotic process	14	0.525723	0.00909529	RELA, TP53, DAB2IPB, LATS1, LATS2, BIDA, BCL2L11, ZGC:73226, CASPA, BMF2, BBC3, BADB, TNFRSFA, OSGN1	1921	50	14912	2.17353	1	0.623117	14.6406
GOTERM_BP_DIRECT	GO:0045944~positive regulation of transcription from RNA polymerase II promoter	33	1.2392	0.00927729	CRTC1A, MEF2B, MEF2CA, E2F7, STAT5A, AHR1B, CCNT1, TCF3A, PROX1B, REL, GATA4, TOP2B, TOP2A, SI:ZFOS-1425H8.1, CCNK, NR5A1B, NR5A1A, TP53BP1, RELA, TP53, NFIXB, HIF1AL2, PROX2, LPIN1, TP73, NCOA2, AAMDC, AHRRB, SI:DKEY-166N8.9, HOXB1B, NR5A2, SETD3, NFIA	1921	163	14912	1.57157	1	0.612499	14.9118
GOTERM_BP_DIRECT	GO:0031047~gene silencing by RNA	9	0.337965	0.0106135	MOV10B.2, MOV10B.1, CNOT6L, PRKRA, DICER1, PIWIL1, RQCD1, CNOT1, TDRD1	1921	25	14912	2.79454	1	0.645121	16.8783
GOTERM_BP_DIRECT	GO:0006915~apoptotic process	26	0.976342	0.0130447	FGFR2, IRF1B, BNIPL, TIGARA, CASP7, PYCARD, RPL11, HIP1RB, WWOX, PRKCBB, HIP1, SGK1, DIABLOA, STK26, TGFBR2, TP53, RYBPB, TP73, BMF2, BNIP2, IFT57, BADB, NAIF1, SIAH1, ZNF385B, APIP	1921	123	14912	1.64088	1	0.7046	20.3469
GOTERM_BP_DIRECT	GO:0007155~cell adhesion	56	2.10289	0.01319	TLN2A, TLN1, NLGN4B, VCANB, FERMT2, BCAN, PCDH15A, WISP1B, PCDH15B, RADIL, CXADR, SCN1BB, FAT1A, CDH23, PARVG, TYRO3, EFNB2A, NRXN1B, NCAM2, KITLGA, CD99L2, CNTN4, VCLA, HAS3, CDHR1A, THBS3B, PARVB, THBS4A, ITGB4, FAT3A, CDH4, CDH5, CDH6, LAMB4, TNR, CNTN1A, ITGAV, PTPRFB, NADL1.2, DSC2L, COL18A1, RPSA, NCAM1B, PTPRUB, NCAM1A, NRXN3A, ITGB3B, NLGN1, FLOT2A, VWF, PKP3A, CDH18A, TENM3, INPPL1A, COL…	1921	318	14912	1.367	1	0.693251	20.5499
GOTERM_BP_DIRECT	GO:0046856~phosphatidylinositol dephosphorylation	9	0.337965	0.0136371	MTMR1A, TMEM55BB, INPP5KA, PTENB, SYNJ1, INPPL1A, MTMR8, INPP5E, TMEM55A	1921	26	14912	2.68706	1	0.690616	21.1712
GOTERM_BP_DIRECT	GO:0001568~blood vessel development	16	0.600826	0.0163957	EFNB2A, PTENB, DZIP1, SOX7, NOTCH1B, KDR, TAL1, VEGFC, KDRL, BMPER, ITGAV, MFAP2, MTMR8, VEGFAA, RUNX1, CRIM1	1921	65	14912	1.9108	1	0.742861	24.9049
GOTERM_BP_DIRECT	GO:0031101~fin regeneration	16	0.600826	0.018767	MSX1B, KDM6BB, PRDX5, INHBAA, NOTCH1B, VDAC3, ESCO2, HDAC1, JAG1B, GATA3, COL1A1A, IGF1RA, IGF1RB, FAM53B, FYNB, CHD4A	1921	66	14912	1.88185	1	0.776599	27.9805
GOTERM_BP_DIRECT	GO:0048666~neuron development	13	0.488171	0.0192058	TENM4, SKIB, SKILB, LRSAM1, ACHE, ATAT1, KCNC3A, DLX3B, NEUROD4, PACSIN1A, PRMT8B, PACSIN1B, VSX1	1921	49	14912	2.05947	1	0.772222	28.5365
GOTERM_BP_DIRECT	GO:0008045~motor neuron axon guidance	10	0.375516	0.0247865	VEGFC, PLXNA3, LHX1A, KCNC3A, E2F7, NRXN2A, CHODL, VEGFAA, CHRNA1, NRP1A	1921	34	14912	2.28312	1	0.842552	35.2634
GOTERM_BP_DIRECT	GO:0001947~heart looping	23	0.863688	0.0248993	BBS4, COBL, VDRB, DZIP1, TAZ, SCN12AA, AHI1, DHRS9, FOXJ1B, SCN12AB, MEIS2B, FOXN4, CCDC103, SKIB, BMPR2A, CCDC40, INVS, PKP2, DNAAF1, GSK3B, GATA4, ZFPM1, APEX1	1921	111	14912	1.60847	1	0.833918	35.393
GOTERM_BP_DIRECT	GO:0050808~synapse organization	6	0.22531	0.0258475	DLG1L, CLRN1, NLGN4B, SYNJ1, NLGN1, DLG2	1921	14	14912	3.32684	1	0.835427	36.4729
GOTERM_BP_DIRECT	GO:0001963~synaptic transmission, dopaminergic	6	0.22531	0.0258475	DRD3, DRD4B, DRD2A, DRD2B, DRD2L, DRD1B	1921	14	14912	3.32684	1	0.835427	36.4729
GOTERM_BP_DIRECT	GO:0007368~determination of left/right symmetry	21	0.788584	0.0260527	BBS4, RBPJB, DAW1, LOC572950, ENPP2, DZIP1, DMRT1, AHI1, FOXJ1B, ARL6, NUMBL, ARHGEF11, SMARCD3B, CCDC103, BBS2, BMPR2A, CCDC40, DNAAF1, IFT57, CCDC151, IFT88	1921	99	14912	1.64662	1	0.828312	36.7044
GOTERM_BP_DIRECT	GO:0043009~chordate embryonic development	25	0.938791	0.0307125	DNM2A, NDUFAF7, AGTPBP1, RPL35, ADRBK2, NR3C1, PRMT8B, AMBRA1A, RPS3, MTM1, RPS3A, CHD2, RPL11, IGF1RA, IGF1RB, MYB, HIP1, RPL35A, KCNH1B, KCNH1A, SMG7, PAPPAB, RPS4X, INSRB, NCOA2	1921	126	14912	1.5402	1	0.867225	41.7511
GOTERM_BP_DIRECT	GO:0051260~protein homooligomerization	16	0.600826	0.0309245	KCNC1A, KCND1, KCTD2, KCNS3A, KCTD7, KCTD8, KCNV2B, KCTD9B, KCTD6B, KCTD6A, KCNC3A, KCTD12.1, KCTD5A, KCTD16B, KCTD15B, KCTD15A	1921	70	14912	1.77431	1	0.861025	41.9715
GOTERM_BP_DIRECT	GO:0030318~melanocyte differentiation	9	0.337965	0.0320813	KITA, SOX10, HDAC1, KITLGA, GFPT1, C13H10ORF11, CSF1RA, KCNJ13, RNF41	1921	30	14912	2.32879	1	0.8633	43.1599
GOTERM_BP_DIRECT	GO:0030878~thyroid gland development	6	0.22531	0.0347591	TAL1, KDRL, PAX2A, JAG1A, JAG1B, VEGFAA	1921	15	14912	3.10505	1	0.877429	45.8236
GOTERM_BP_DIRECT	GO:0009755~hormone-mediated signaling pathway	6	0.22531	0.0347591	NR5A1B, NR5A1A, LHCGR, AGRP2, NR5A2, FSHR	1921	15	14912	3.10505	1	0.877429	45.8236
GOTERM_BP_DIRECT	GO:0008152~metabolic process	68	2.55351	0.0354607	ALDH8A1, NDUFAF5, ACSS2, FAH, GLB1, AUH, RNGTT, TYR, GSTM.3, SI:CH211-93G23.2, GSTM.2, PHOSPHO1, DHTKD1, AGPAT3, NANP, AGPAT2, ALDH2.1, ACO1, ALDH5A1, NCEH1B, TAZ, GSTA.2, GSTA.1, ZGC:158482, METTL7A, MAN2A1, GYLTL1B, SI:RP71-1F1.4, PUDP, PM20D1.1, UGT5C2, ALDH3A2A, ALDH3A2B, GSTP2, PM20D1.2, ACAA1, SLC27A4, BCAT1, ENPP6, ACADSB, ENPP2, PFKFB3, UGP2A, ZGC:101540, DCT, TIGARA, ALDH1A3, UGT1A4, ALD…	1921	419	14912	1.25981	1	0.875608	46.5019
GOTERM_BP_DIRECT	GO:0030218~erythrocyte differentiation	11	0.413068	0.0372354	TAL1, EPB41B, RPL35A, STAT5A, RPL35, GFI1AA, RPL11, ZFPM1, TFR1A, ABCC5, RPS3	1921	42	14912	2.03307	1	0.881517	48.1819
GOTERM_BP_DIRECT	GO:0007179~transforming growth factor beta receptor signaling pathway	8	0.300413	0.0416985	MSTNB, SMAD3B, SMAD3A, DUSP22B, TGFBR2, TGFB3, SI:DKEY-222B8.1, TGFB1A	1921	26	14912	2.3885	1	0.902974	52.1899
GOTERM_BP_DIRECT	GO:0031532~actin cytoskeleton reorganization	5	0.187758	0.0428238	PARVG, SI:CH211-89P3.3, NPHS2, SIPA1L1, PARVB	1921	11	14912	3.52847	1	0.903403	53.1533
GOTERM_BP_DIRECT	GO:0009648~photoperiodism	5	0.187758	0.0428238	CLOCKA, CLOCKB, ARNTL1B, PER1A, PER3	1921	11	14912	3.52847	1	0.903403	53.1533
GOTERM_BP_DIRECT	GO:0001945~lymph vessel development	7	0.262861	0.0442829	VEGFC, BMPR2A, RASGRP4, FOXO1A, HDAC9B, APLNRA, BMPR1AB	1921	21	14912	2.58754	1	0.905549	54.3752
GOTERM_BP_DIRECT	GO:0051967~negative regulation of synaptic transmission, glutamatergic	3	0.112655	0.0454481	DRD2A, DRD2B, DRD2L	1921	3	14912	7.76262	1	0.906101	55.3294
GOTERM_BP_DIRECT	GO:1901386~negative regulation of voltage-gated calcium channel activity	3	0.112655	0.0454481	DRD2A, DRD2B, DRD2L	1921	3	14912	7.76262	1	0.906101	55.3294
GOTERM_BP_DIRECT	GO:0014059~regulation of dopamine secretion	3	0.112655	0.0454481	DRD2A, DRD2B, DRD2L	1921	3	14912	7.76262	1	0.906101	55.3294
GOTERM_BP_DIRECT	GO:0048149~behavioral response to ethanol	3	0.112655	0.0454481	DRD2A, DRD2B, DRD2L	1921	3	14912	7.76262	1	0.906101	55.3294
GOTERM_BP_DIRECT	GO:0043266~regulation of potassium ion transport	3	0.112655	0.0454481	DRD2A, DRD2B, DRD2L	1921	3	14912	7.76262	1	0.906101	55.3294
GOTERM_BP_DIRECT	GO:0048148~behavioral response to cocaine	3	0.112655	0.0454481	DRD2A, DRD2B, DRD2L	1921	3	14912	7.76262	1	0.906101	55.3294
GOTERM_BP_DIRECT	GO:0030030~cell projection organization	11	0.413068	0.0496135	CCDC103, SI:CH211-185A18.2, TAPT1, RSG1, DYNC2LI1, CEP41, ZGC:194281, CEP290, FOXJ1B, ARL6, CDH23	1921	44	14912	1.94066	1	0.920162	58.589
GOTERM_BP_DIRECT	GO:0008016~regulation of heart contraction	8	0.300413	0.0502579	KCNH6A, SCN12AA, ADRBK2, VEGFAA, SCN12AB, PLEKHA7A, PARVB, FOXN4	1921	27	14912	2.30004	1	0.91818	59.0727
GOTERM_BP_DIRECT	GO:0030097~hemopoiesis	19	0.713481	0.0532928	STAT1B, PTENB, GFI1AA, RUNX2B, RUNX2A, TAL1, MARCH2, BMPER, KRAS, ZNF148, IRF8, RPL11, VEGFAA, ZFPM1, SUPT5H, RUNX1, EHD3, NCOR2, KALRNB	1921	94	14912	1.56904	1	0.925692	61.2805
GOTERM_BP_DIRECT	GO:0033333~fin development	7	0.262861	0.0544852	BMP1A, FREM2A, PRDM1A, COL1A1A, RPZ, AND2, HHIP	1921	22	14912	2.46993	1	0.925841	62.1167
GOTERM_BP_DIRECT	GO:0030100~regulation of endocytosis	6	0.22531	0.0576537	DMXL2, RAB4A, RAB4B, PACSIN1A, PACSIN1B, ABL2	1921	17	14912	2.73975	1	0.93271	64.257
GOTERM_BP_DIRECT	GO:0050769~positive regulation of neurogenesis	5	0.187758	0.0578655	HDAC1, SERPINF1, NEUROD6A, GATA3, NEUROD4	1921	12	14912	3.23443	1	0.929527	64.396
GOTERM_BP_DIRECT	GO:0039021~pronephric glomerulus development	5	0.187758	0.0578655	RBPJB, NPHS2, NPHS1, MAFBA, CD2AP	1921	12	14912	3.23443	1	0.929527	64.396
GOTERM_BP_DIRECT	GO:0035082~axoneme assembly	5	0.187758	0.0578655	CCDC40, DZIP1, DNAAF1, CEP41, TTLL3	1921	12	14912	3.23443	1	0.929527	64.396
GOTERM_BP_DIRECT	GO:0006811~ion transport	74	2.77882	0.0600403	SLC4A1B, GABRB2, KCNH5A, SCN3B, TRPC2B, SCN12AA, CHRNB3B, KCNJ11, SCN1BA, SLC9A3.2, KCNJ13, SLC9A3.1, SCN1BB, GRIA2A, GABRA6A, TRPC7B, CHRNB3A, GRID2, CHRNA5, CHRNA1, SLC4A3, TRPM5, KCND1, SCN2B, ATP1B1B, TMEM38A, GLRA4B, CACNA1SA, CACNG7A, TRPM2, TTYH3B, CACNA1BA, KCNJ1A.1, KCNJ1A.4, SLC25A37, TRPC4A, KCTD16B, CLCN1A, ATP2B3B, ATP2A1L, KCNH2A, SFXN5A, SCN8AB, KCNK1A, GRIA4B, TRPA1A, KCTD9B, KCTD…	1921	475	14912	1.20934	1	0.932736	65.7933
GOTERM_BP_DIRECT	GO:0007169~transmembrane receptor protein tyrosine kinase signaling pathway	20	0.751033	0.0608843	LYN, CSF1RA, NGFB, KDR, EGFRA, INSRB, KITA, EPHB3A, KDRL, ERBB3A, KITB, TEK, JAK1, IGF1RA, LCP2A, IGF1RB, SHC2, FYNB, ABL2, EPHA4A	1921	102	14912	1.52208	1	0.931678	66.3216
GOTERM_BP_DIRECT	GO:0000122~negative regulation of transcription from RNA polymerase II promoter	23	0.863688	0.0627275	SKILB, INSM1B, E2F7, RELA, PRDM1A, TP53, MECP2, GFI1AA, CNOT1, NFIXB, PROX2, MBD2, TP73, PROX1B, REL, HOXA13B, RNF2, GATAD2B, RIPPLY2, RIPPLY3, E4F1, NFIA, NCOR2	1921	122	14912	1.46345	1	0.933675	67.4486
GOTERM_BP_DIRECT	GO:0003146~heart jogging	9	0.337965	0.0627992	CCDC103, COBL, BMPR2A, NKD1, CCDC40, VDRB, DNAAF1, GSK3B, FOXJ1B	1921	34	14912	2.05481	1	0.930342	67.4918
GOTERM_BP_DIRECT	GO:0048839~inner ear development	9	0.337965	0.0627992	SOX10, EYA2, ATOH1A, LEPR, CEP290, DACHA, PCDH15B, TLX2, CD74A	1921	34	14912	2.05481	1	0.930342	67.4918
GOTERM_BP_DIRECT	GO:0006470~protein dephosphorylation	25	0.938791	0.0661651	PTPN6, PTPRUB, PTENB, PTPN18, DUSP22B, PTPRN2, STYX, CDC14AA, PTPMT1, CDKN3, RNGTT, DUSP5, PPM1E, DUSP2, PTPRNA, PPM1AB, PPM1H, PTPRDB, SI:CH211-121A2.2, PTPRFB, PTPN2A, ZGC:77752, PTPREB, PPM1LB, DUSP7	1921	136	14912	1.42695	1	0.936638	69.4563
GOTERM_BP_DIRECT	GO:0001944~vasculature development	13	0.488171	0.0703714	NOTCH2, BMPR2A, PBX1A, APPA, PANK2, APPB, EIF3HA, ENPP2, RAB4A, NR2F1A, HDAC9B, VEGFAA, NRP1A	1921	59	14912	1.71041	1	0.944222	71.7543
GOTERM_BP_DIRECT	GO:0048066~developmental pigmentation	8	0.300413	0.0704857	KITA, SOX10, PMELB, TYR, PRDM1A, EDNRBA, CSF1RA, MYCBP2	1921	29	14912	2.14141	1	0.941497	71.8144
GOTERM_BP_DIRECT	GO:0035094~response to nicotine	6	0.22531	0.0716757	CHRNB3A, CHRNB3B, CHRNA5, CHRNB1, CHRNA1, CHRNE	1921	18	14912	2.58754	1	0.94139	72.4331
GOTERM_BP_DIRECT	GO:0048922~posterior lateral line neuromast deposition	4	0.150207	0.0724492	RTN4RL2A, TNFRSF19, NGFRB, TGFB1A	1921	8	14912	3.88131	1	0.940293	72.8283
GOTERM_BP_DIRECT	GO:0003351~epithelial cilium movement	4	0.150207	0.0724492	CCDC40, IFT57, IFT88, ARHGEF11	1921	8	14912	3.88131	1	0.940293	72.8283
GOTERM_BP_DIRECT	GO:0006096~glycolytic process	9	0.337965	0.0726148	GAPDHS, TPI1B, ALDOCB, PFKMB, PKMB, ENO2, DHTKD1, ENO1A, ENO1B	1921	35	14912	1.9961	1	0.937731	72.9122
GOTERM_BP_DIRECT	GO:0002040~sprouting angiogenesis	15	0.563275	0.0733919	RBPJB, E2F7, NLGN1, GAS6, CDH5, ABCG1, BMPR2A, VEGFC, CDC42, KDRL, SLC2A1A, TNFRSF19, VEGFAA, VEGFAB, NRP1A	1921	72	14912	1.61721	1	0.936682	73.3028
GOTERM_BP_DIRECT	GO:0035385~Roundabout signaling pathway	5	0.187758	0.075342	OGN, SLIT1A, ROBO1, SLIT1B, SLIT3	1921	13	14912	2.98562	1	0.938493	74.2597
GOTERM_BP_DIRECT	GO:0007507~heart development	31	1.1641	0.0772823	MEF2CA, FRYL, SNRPD1, ADRBK2, APLNRA, MEIS2B, CDH5, STK25A, TAL1, KRAS, ROBO1, GATA3, NFAT5A, TEK, HEG1, IGF1RA, IGF1RB, NFIL3, ZFPM2B, ZFPM2A, DSC2L, CSNK1A1, RBPJB, TAZ, ESCO2, EYA4, FBLN1, EIF3HB, PKP2, YWHAG1, SUPT6H	1921	179	14912	1.34436	1	0.940181	75.1796
GOTERM_BP_DIRECT	GO:0007268~chemical synaptic transmission	22	0.826136	0.0814938	HTR2CL1, DLG1L, NRXN3A, NPFFR1L3, PNOCB, SYNJ1, NRXN2A, CACNB1, NPFFR1L1, CACNB2A, OR137-4, CACNB2B, HTR1AB, SLC6A1A, OPRD1A, SI:DKEY-110C1.7, HTR1AA, SLC18A2, SLC6A4A, CACNB4A, CACNB4B, DLG2	1921	119	14912	1.43511	1	0.946529	77.0709
GOTERM_BP_DIRECT	GO:0048791~calcium ion-regulated exocytosis of neurotransmitter	10	0.375516	0.0830517	SYT7B, SYT11B, SYT4, SYT11A, SYT10, SYT1A, SYT12, SYT9B, DOC2D, RIMS3	1921	42	14912	1.84824	1	0.947118	77.7354
GOTERM_BP_DIRECT	GO:0007412~axon target recognition	3	0.112655	0.083192	EFNB2A, TOP2B, COL4A5	1921	4	14912	5.82197	1	0.944914	77.7944
GOTERM_BP_DIRECT	GO:0060122~inner ear receptor stereocilium organization	3	0.112655	0.083192	MYO7AA, IFT88, CDH23	1921	4	14912	5.82197	1	0.944914	77.7944
GOTERM_BP_DIRECT	GO:0046474~glycerophospholipid biosynthetic process	3	0.112655	0.083192	ZGC:77375, SI:DKEY-205H13.1, AGPAT2	1921	4	14912	5.82197	1	0.944914	77.7944
GOTERM_BP_DIRECT	GO:0070527~platelet aggregation	3	0.112655	0.083192	DCBLD2, ITGB3B, ESAMA	1921	4	14912	5.82197	1	0.944914	77.7944
GOTERM_BP_DIRECT	GO:0060088~auditory receptor cell stereocilium organization	3	0.112655	0.083192	COBL, FOXJ1B, PACSIN1B	1921	4	14912	5.82197	1	0.944914	77.7944
GOTERM_BP_DIRECT	GO:0051481~negative regulation of cytosolic calcium ion concentration	3	0.112655	0.083192	DRD2A, DRD2B, DRD2L	1921	4	14912	5.82197	1	0.944914	77.7944
GOTERM_BP_DIRECT	GO:0007190~activation of adenylate cyclase activity	3	0.112655	0.083192	LHCGR, CAP1, FSHR	1921	4	14912	5.82197	1	0.944914	77.7944
GOTERM_BP_DIRECT	GO:0001822~kidney development	9	0.337965	0.0833074	CDC42, INVS, PAX2A, LHX1A, NPHS2, NPHS1, PTGS1, C1GALT1A, CXADR	1921	36	14912	1.94066	1	0.942639	77.8427
GOTERM_BP_DIRECT	GO:0007283~spermatogenesis	9	0.337965	0.0833074	M1AP, TDRD5, PLD6, STYX, TSGA10, TP53, HORMAD1, TDRD1, TRIP13	1921	36	14912	1.94066	1	0.942639	77.8427
GOTERM_BP_DIRECT	GO:0006464~cellular protein modification process	9	0.337965	0.0833074	TTLL9, ERO1B, PCMT, PCMTD1, TSG101A, TTLL2, TTL, TTLL11, TTLL3	1921	36	14912	1.94066	1	0.942639	77.8427
GOTERM_BP_DIRECT	GO:0017158~regulation of calcium ion-dependent exocytosis	9	0.337965	0.0833074	SYT7B, SYT11B, SYT4, SYT11A, SYT10, SYT1A, SYT12, SYT9B, DOC2D	1921	36	14912	1.94066	1	0.942639	77.8427
GOTERM_BP_DIRECT	GO:0007274~neuromuscular synaptic transmission	6	0.22531	0.0873861	CHRNB3A, CHRNB3B, CHRNA5, CHRNB1, CHRNA1, CHRNE	1921	19	14912	2.45135	1	0.94815	79.4901
GOTERM_BP_DIRECT	GO:0000132~establishment of mitotic spindle orientation	6	0.22531	0.0873861	NDEL1A, ZGC:171223, CCDC151, WTIP, HOXB1B, IFT88	1921	19	14912	2.45135	1	0.94815	79.4901
GOTERM_BP_DIRECT	GO:0001889~liver development	17	0.638378	0.0881556	ALDH8A1, WNT2BB, NOS1, SEC31A, SAMM50, SNX7, FADS2, FGF10A, PPP1CB, WNT2, NOTCH2, HDAC1, JAG1B, SLC2A2, GATA4, RARAA, A2ML	1921	87	14912	1.51683	1	0.947247	79.7877
GOTERM_BP_DIRECT	GO:0007626~locomotory behavior	11	0.413068	0.0916165	FHL1A, MTMR12, HTR2CL1, MTM1, SLC6A9, MECP2, ATP1A3B, ATP1A3A, AMBRA1A, CDH23, PLECA	1921	49	14912	1.74263	1	0.951116	81.0764
GOTERM_BP_DIRECT	GO:0009880~embryonic pattern specification	7	0.262861	0.092906	DLA, PAX2A, LHX1A, RPGRIP1L, RIPPLY2, RIPPLY3, MAFBA	1921	25	14912	2.17353	1	0.951128	81.5365
GOTERM_BP_DIRECT	GO:0007271~synaptic transmission, cholinergic	9	0.337965	0.0948749	HRH3, CHRNB3A, CHRNB3B, CHRNA5, CHRNB1, CHRNA10A, CHRNA1, CHRNE, CHRM5A	1921	37	14912	1.88821	1	0.952248	82.2186
GOTERM_BP_DIRECT	GO:0043473~pigmentation	8	0.300413	0.0949063	KITA, TYR, CX39.4, C13H10ORF11, ADRB2A, AGRP2, CSF1RA, KCNJ13	1921	31	14912	2.00326	1	0.95021	82.2293
GOTERM_BP_DIRECT	GO:0009950~dorsal/ventral axis specification	5	0.187758	0.0951398	AES, GLCEA, NDR1, RGS19, RGS17	1921	14	14912	2.77237	1	0.948487	82.3086
GOTERM_BP_DIRECT	GO:0048010~vascular endothelial growth factor receptor signaling pathway	5	0.187758	0.0951398	VEGFC, RSPO1, VEGFAA, NRP1A, KDR	1921	14	14912	2.77237	1	0.948487	82.3086
GOTERM_BP_DIRECT	GO:0060872~semicircular canal development	4	0.150207	0.0985806	JAG1B, PINK1, PI4KB, NCS1A	1921	9	14912	3.45005	1	0.95201	83.4386
GOTERM_BP_DIRECT	GO:0035138~pectoral fin morphogenesis	4	0.150207	0.0985806	SEC23A, EXTL3, PRDM1A, DHRS9	1921	9	14912	3.45005	1	0.95201	83.4386
