# Supplementary material for: The Role of DNA Methylation Reprogramming During Sex Determination and Transition in Zebrafish
Source: Genomics Proteomics Bioinformatics. 2021 Feb 19;19(1):48–63. doi: 10.1016/j.gpb.2020.10.004 (PMC8640932; doi:10.1016/j.gpb.2020.10.004)
Supplement: Supplementary Table S4 — GO terms for differentially methylated promoters (DMPs) in zebrafish germcells [file mmc11.xlsx]

## Sheet: DMPs for cluster1_ Enrichment
Table S4 GO terms for differentially methylated promoters (DMPs) in zebrafish germ cells
Note: GO terms for 9 dpf hypomethylaed DMPs.
GroupID	Category	Term	Description	LogP	Log(q-value)	InTerm_InList	Genes	Symbols
1_Summary	GO Biological Processes	GO:0040011	locomotion	-5.16877	-1.23874	25/738	30266,30267,266749,335269,359834,378726,405770,405866,436598,445319,544659,548602,553615,556123,556148,563800,567365,568387,570926,794095,795785,795788,796461,799867,100141480	sema3aa,sema3ab,pak2a,itgb4,tgfb1a,csrp1a,il1b,ednrab,pls3,ncaldb,sema3ga,myoc,zap70,slit1a,prickle1b,ripor2,akap12b,spns3,lzts2a,sst6,cxcl18b,ccl25b,nrg1,ptprfb,ccl44
1_Member	GO Biological Processes	GO:0040011	locomotion	-5.16877	-1.23874	25/738	30266,30267,266749,335269,359834,378726,405770,405866,436598,445319,544659,548602,553615,556123,556148,563800,567365,568387,570926,794095,795785,795788,796461,799867,100141480	sema3aa,sema3ab,pak2a,itgb4,tgfb1a,csrp1a,il1b,ednrab,pls3,ncaldb,sema3ga,myoc,zap70,slit1a,prickle1b,ripor2,akap12b,spns3,lzts2a,sst6,cxcl18b,ccl25b,nrg1,ptprfb,ccl44
1_Member	GO Biological Processes	GO:0048870	cell motility	-4.21433	-0.886356	19/545	30266,266749,335269,359834,378726,405770,405866,544659,548602,553615,556148,563800,567365,570926,794095,795785,795788,796461,100141480	sema3aa,pak2a,itgb4,tgfb1a,csrp1a,il1b,ednrab,sema3ga,myoc,zap70,prickle1b,ripor2,akap12b,lzts2a,sst6,cxcl18b,ccl25b,nrg1,ccl44
1_Member	GO Biological Processes	GO:0051674	localization of cell	-4.21433	-0.886356	19/545	30266,266749,335269,359834,378726,405770,405866,544659,548602,553615,556148,563800,567365,570926,794095,795785,795788,796461,100141480	sema3aa,pak2a,itgb4,tgfb1a,csrp1a,il1b,ednrab,sema3ga,myoc,zap70,prickle1b,ripor2,akap12b,lzts2a,sst6,cxcl18b,ccl25b,nrg1,ccl44
1_Member	GO Biological Processes	GO:0016477	cell migration	-4.05557	-0.824513	18/513	30266,266749,359834,378726,405770,405866,544659,548602,553615,556148,563800,567365,570926,794095,795785,795788,796461,100141480	sema3aa,pak2a,tgfb1a,csrp1a,il1b,ednrab,sema3ga,myoc,zap70,prickle1b,ripor2,akap12b,lzts2a,sst6,cxcl18b,ccl25b,nrg1,ccl44
1_Member	GO Biological Processes	GO:0051270	regulation of cellular component movement	-2.34686	-0.231047	7/163	359834,445319,548602,553615,563800,794095,795785	tgfb1a,ncaldb,myoc,zap70,ripor2,sst6,cxcl18b
1_Member	GO Biological Processes	GO:0030335	positive regulation of cell migration	-2.335	-0.231047	4/54	548602,553615,563800,795785	myoc,zap70,ripor2,cxcl18b
1_Member	GO Biological Processes	GO:2000147	positive regulation of cell motility	-2.30642	-0.219045	4/55	548602,553615,563800,795785	myoc,zap70,ripor2,cxcl18b
1_Member	GO Biological Processes	GO:0040012	regulation of locomotion	-2.30398	-0.219045	7/166	359834,445319,548602,553615,563800,794095,795785	tgfb1a,ncaldb,myoc,zap70,ripor2,sst6,cxcl18b
1_Member	GO Biological Processes	GO:0051272	positive regulation of cellular component movement	-2.27845	-0.205752	4/56	548602,553615,563800,795785	myoc,zap70,ripor2,cxcl18b
1_Member	GO Biological Processes	GO:0040017	positive regulation of locomotion	-2.22424	-0.169265	4/58	548602,553615,563800,795785	myoc,zap70,ripor2,cxcl18b
1_Member	GO Biological Processes	GO:0030334	regulation of cell migration	-2.21163	-0.168092	6/131	359834,548602,553615,563800,794095,795785	tgfb1a,myoc,zap70,ripor2,sst6,cxcl18b
1_Member	GO Biological Processes	GO:2000145	regulation of cell motility	-2.06079	-0.094156	6/141	359834,548602,553615,563800,794095,795785	tgfb1a,myoc,zap70,ripor2,sst6,cxcl18b
2_Summary	GO Biological Processes	GO:0007266	Rho protein signal transduction	-4.75323	-1.12422	10/148	266749,321031,393772,431730,447829,493607,556216,563800,567365,571773,65227,324689,561339,64698,359834,405770,436834,558864,795788,100141480	pak2a,quo,si:dkey-172h23.2,cdc42ep4a,cdc42ep3,net1,fgd4a,ripor2,akap12b,lpar6a,rgl2,arl11,rap1gap2a,dcn,tgfb1a,il1b,clic2,flrt3,ccl25b,ccl44
2_Member	GO Biological Processes	GO:0007266	Rho protein signal transduction	-4.75323	-1.12422	10/148	266749,321031,393772,431730,447829,493607,556216,563800,567365,571773	pak2a,quo,si:dkey-172h23.2,cdc42ep4a,cdc42ep3,net1,fgd4a,ripor2,akap12b,lpar6a
2_Member	GO Biological Processes	GO:0007265	Ras protein signal transduction	-3.6733	-0.646363	10/199	266749,321031,393772,431730,447829,493607,556216,563800,567365,571773	pak2a,quo,si:dkey-172h23.2,cdc42ep4a,cdc42ep3,net1,fgd4a,ripor2,akap12b,lpar6a
2_Member	GO Biological Processes	GO:0007264	small GTPase mediated signal transduction	-3.41302	-0.589189	13/341	65227,266749,321031,324689,393772,431730,447829,493607,556216,561339,563800,567365,571773	rgl2,pak2a,quo,arl11,si:dkey-172h23.2,cdc42ep4a,cdc42ep3,net1,fgd4a,rap1gap2a,ripor2,akap12b,lpar6a
2_Member	GO Biological Processes	GO:0035023	regulation of Rho protein signal transduction	-3.08145	-0.533128	7/121	321031,393772,493607,556216,563800,567365,571773	quo,si:dkey-172h23.2,net1,fgd4a,ripor2,akap12b,lpar6a
2_Member	GO Biological Processes	GO:1902531	regulation of intracellular signal transduction	-3.00169	-0.490066	16/525	64698,266749,321031,359834,393772,405770,436834,493607,556216,558864,561339,563800,567365,571773,795788,100141480	dcn,pak2a,quo,tgfb1a,si:dkey-172h23.2,il1b,clic2,net1,fgd4a,flrt3,rap1gap2a,ripor2,akap12b,lpar6a,ccl25b,ccl44
2_Member	GO Biological Processes	GO:0051056	regulation of small GTPase mediated signal transduction	-2.76542	-0.391686	8/176	321031,393772,493607,556216,561339,563800,567365,571773	quo,si:dkey-172h23.2,net1,fgd4a,rap1gap2a,ripor2,akap12b,lpar6a
2_Member	GO Biological Processes	GO:0046578	regulation of Ras protein signal transduction	-2.40569	-0.246509	7/159	321031,393772,493607,556216,563800,567365,571773	quo,si:dkey-172h23.2,net1,fgd4a,ripor2,akap12b,lpar6a
3_Summary	GO Biological Processes	GO:0040007	growth	-3.83625	-0.729186	14/351	64698,321449,335309,359834,403033,405770,445319,556123,558344,560860,567365,796461,797351,100034647,378726	dcn,ctgfa,agr1,tgfb1a,cyr61,il1b,ncaldb,slit1a,chd4a,wfdc1,akap12b,nrg1,krt5,krt17,csrp1a
3_Member	GO Biological Processes	GO:0040007	growth	-3.83625	-0.729186	14/351	64698,321449,335309,359834,403033,405770,445319,556123,558344,560860,567365,796461,797351,100034647	dcn,ctgfa,agr1,tgfb1a,cyr61,il1b,ncaldb,slit1a,chd4a,wfdc1,akap12b,nrg1,krt5,krt17
3_Member	GO Biological Processes	GO:0031101	fin regeneration	-3.54912	-0.589189	6/72	335309,405770,558344,796461,797351,100034647	agr1,il1b,chd4a,nrg1,krt5,krt17
3_Member	GO Biological Processes	GO:0031099	regeneration	-2.64477	-0.348208	8/184	321449,335309,378726,405770,558344,796461,797351,100034647	ctgfa,agr1,csrp1a,il1b,chd4a,nrg1,krt5,krt17
3_Member	GO Biological Processes	GO:0042246	tissue regeneration	-2.52463	-0.302171	6/113	335309,405770,558344,796461,797351,100034647	agr1,il1b,chd4a,nrg1,krt5,krt17
3_Member	GO Biological Processes	GO:0048589	developmental growth	-2.48706	-0.273036	10/285	64698,335309,405770,445319,556123,558344,567365,796461,797351,100034647	dcn,agr1,il1b,ncaldb,slit1a,chd4a,akap12b,nrg1,krt5,krt17
4_Summary	GO Biological Processes	GO:0001776	leukocyte homeostasis	-3.81412	-0.729186	3/9	393541,559296,777626,393345,563800	tsc22d3,gbp4,zgc:153012,tnfaip8l2b,ripor2
4_Member	GO Biological Processes	GO:0001776	leukocyte homeostasis	-3.81412	-0.729186	3/9	393541,559296,777626	tsc22d3,gbp4,zgc:153012
4_Member	GO Biological Processes	GO:0002683	negative regulation of immune system process	-2.85648	-0.431595	4/39	393345,393541,563800,777626	tnfaip8l2b,tsc22d3,ripor2,zgc:153012
5_Summary	GO Biological Processes	GO:0006820	anion transport	-3.47065	-0.589189	11/251	84040,431729,436834,492803,494041,494490,559346,559435,569098,570716,678609,387296,387299,449677	clic3,zgc:91890,clic2,zgc:101640,slc7a2,slc6a9,slc4a11,slc23a1,slc6a6b,slc4a2b,slc52a3,p2rx1,p2rx8,cpt1b
5_Member	GO Biological Processes	GO:0006820	anion transport	-3.47065	-0.589189	11/251	84040,431729,436834,492803,494041,494490,559346,559435,569098,570716,678609	clic3,zgc:91890,clic2,zgc:101640,slc7a2,slc6a9,slc4a11,slc23a1,slc6a6b,slc4a2b,slc52a3
5_Member	GO Biological Processes	GO:0051180	vitamin transport	-3.40806	-0.589189	3/12	431729,559435,678609	zgc:91890,slc23a1,slc52a3
5_Member	GO Biological Processes	GO:0042493	response to drug	-2.52941	-0.302171	7/151	387296,387299,431729,449677,494490,559346,678609	p2rx1,p2rx8,zgc:91890,cpt1b,slc6a9,slc4a11,slc52a3
5_Member	GO Biological Processes	GO:0098656	anion transmembrane transport	-2.4588	-0.26799	5/81	436834,494041,559346,559435,569098	clic2,slc7a2,slc4a11,slc23a1,slc6a6b
5_Member	GO Biological Processes	GO:0015711	organic anion transport	-2.43584	-0.261685	7/157	431729,492803,494041,494490,559435,569098,678609	zgc:91890,zgc:101640,slc7a2,slc6a9,slc23a1,slc6a6b,slc52a3
5_Member	GO Biological Processes	GO:0015893	drug transport	-2.19795	-0.165548	4/59	431729,494490,559346,678609	zgc:91890,slc6a9,slc4a11,slc52a3
6_Summary	GO Biological Processes	GO:0071621	granulocyte chemotaxis	-3.40528	-0.589189	5/50	405770,563800,795785,795788,100141480,30266,30267,436598,445319,544659,556123,799867,64698,407651,558864,246227,393345,503772,559296,387296,387299,436725,449677,492647,30396,553615,570636	il1b,ripor2,cxcl18b,ccl25b,ccl44,sema3aa,sema3ab,pls3,ncaldb,sema3ga,slit1a,ptprfb,dcn,prlra,flrt3,ptgs2a,tnfaip8l2b,agtr2,gbp4,p2rx1,p2rx8,acp5b,cpt1b,angptl4,elf1,zap70,abl2
6_Member	GO Biological Processes	GO:0071621	granulocyte chemotaxis	-3.40528	-0.589189	5/50	405770,563800,795785,795788,100141480	il1b,ripor2,cxcl18b,ccl25b,ccl44
6_Member	GO Biological Processes	GO:0006935	chemotaxis	-3.36352	-0.57962	12/301	30266,30267,405770,436598,445319,544659,556123,563800,795785,795788,799867,100141480	sema3aa,sema3ab,il1b,pls3,ncaldb,sema3ga,slit1a,ripor2,cxcl18b,ccl25b,ptprfb,ccl44
6_Member	GO Biological Processes	GO:0071345	cellular response to cytokine stimulus	-3.21271	-0.552668	7/115	64698,407651,558864,563800,795785,795788,100141480	dcn,prlra,flrt3,ripor2,cxcl18b,ccl25b,ccl44
6_Member	GO Biological Processes	GO:0042330	taxis	-3.20095	-0.552668	12/314	30266,30267,405770,436598,445319,544659,556123,563800,795785,795788,799867,100141480	sema3aa,sema3ab,il1b,pls3,ncaldb,sema3ga,slit1a,ripor2,cxcl18b,ccl25b,ptprfb,ccl44
6_Member	GO Biological Processes	GO:0097530	granulocyte migration	-3.14028	-0.552668	5/57	405770,563800,795785,795788,100141480	il1b,ripor2,cxcl18b,ccl25b,ccl44
6_Member	GO Biological Processes	GO:0006954	inflammatory response	-2.8935	-0.431595	8/168	246227,393345,405770,503772,559296,795785,795788,100141480	ptgs2a,tnfaip8l2b,il1b,agtr2,gbp4,cxcl18b,ccl25b,ccl44
6_Member	GO Biological Processes	GO:0034097	response to cytokine	-2.86067	-0.431595	7/132	64698,407651,558864,563800,795785,795788,100141480	dcn,prlra,flrt3,ripor2,cxcl18b,ccl25b,ccl44
6_Member	GO Biological Processes	GO:0097529	myeloid leukocyte migration	-2.73638	-0.385504	5/70	405770,563800,795785,795788,100141480	il1b,ripor2,cxcl18b,ccl25b,ccl44
6_Member	GO Biological Processes	GO:0030595	leukocyte chemotaxis	-2.68218	-0.375393	5/72	405770,563800,795785,795788,100141480	il1b,ripor2,cxcl18b,ccl25b,ccl44
6_Member	GO Biological Processes	GO:0019221	cytokine-mediated signaling pathway	-2.56329	-0.30655	6/111	64698,407651,558864,795785,795788,100141480	dcn,prlra,flrt3,cxcl18b,ccl25b,ccl44
6_Member	GO Biological Processes	GO:0030593	neutrophil chemotaxis	-2.55418	-0.30655	4/47	405770,563800,795788,100141480	il1b,ripor2,ccl25b,ccl44
6_Member	GO Biological Processes	GO:0060326	cell chemotaxis	-2.41323	-0.246622	5/83	405770,563800,795785,795788,100141480	il1b,ripor2,cxcl18b,ccl25b,ccl44
6_Member	GO Biological Processes	GO:0009605	response to external stimulus	-2.34275	-0.231047	19/781	30266,30267,387296,387299,393345,405770,436598,436725,445319,449677,492647,544659,556123,559296,563800,795785,795788,799867,100141480	sema3aa,sema3ab,p2rx1,p2rx8,tnfaip8l2b,il1b,pls3,acp5b,ncaldb,cpt1b,angptl4,sema3ga,slit1a,gbp4,ripor2,cxcl18b,ccl25b,ptprfb,ccl44
6_Member	GO Biological Processes	GO:1990266	neutrophil migration	-2.335	-0.231047	4/54	405770,563800,795788,100141480	il1b,ripor2,ccl25b,ccl44
6_Member	GO Biological Processes	GO:0050900	leukocyte migration	-2.28417	-0.205752	5/89	405770,563800,795785,795788,100141480	il1b,ripor2,cxcl18b,ccl25b,ccl44
6_Member	GO Biological Processes	GO:0070098	chemokine-mediated signaling pathway	-2.06143	-0.094156	3/34	795785,795788,100141480	cxcl18b,ccl25b,ccl44
6_Member	GO Biological Processes	GO:0072676	lymphocyte migration	-2.06143	-0.094156	3/34	563800,795788,100141480	ripor2,ccl25b,ccl44
6_Member	GO Biological Processes	GO:0006952	defense response	-2.04838	-0.0914777	11/382	30396,246227,393345,405770,503772,553615,559296,570636,795785,795788,100141480	elf1,ptgs2a,tnfaip8l2b,il1b,agtr2,zap70,gbp4,abl2,cxcl18b,ccl25b,ccl44
7_Summary	GO Biological Processes	GO:0120034	positive regulation of plasma membrane bounded cell projection assembly	-3.29814	-0.561929	3/13	431730,447829,563800,335474,337730,404604,447811,493612,548602,556123,436598,558173,100005341,555328,405866,445319,503772,337690	cdc42ep4a,cdc42ep3,ripor2,arpc1b,capn8,clasp2,rassf1,zgc:101810,myoc,slit1a,pls3,fryl,wipf1a,serpinh1a,ednrab,ncaldb,agtr2,pikfyve
7_Member	GO Biological Processes	GO:0120034	positive regulation of plasma membrane bounded cell projection assembly	-3.29814	-0.561929	3/13	431730,447829,563800	cdc42ep4a,cdc42ep3,ripor2
7_Member	GO Biological Processes	GO:0051493	regulation of cytoskeleton organization	-2.70421	-0.385504	8/180	335474,337730,404604,431730,447811,447829,493612,548602	arpc1b,capn8,clasp2,cdc42ep4a,rassf1,cdc42ep3,zgc:101810,myoc
7_Member	GO Biological Processes	GO:0031346	positive regulation of cell projection organization	-2.62386	-0.347043	4/45	431730,447829,556123,563800	cdc42ep4a,cdc42ep3,slit1a,ripor2
7_Member	GO Biological Processes	GO:0007015	actin filament organization	-2.46295	-0.26799	8/197	335474,431730,436598,447829,493612,548602,558173,100005341	arpc1b,cdc42ep4a,pls3,cdc42ep3,zgc:101810,myoc,fryl,wipf1a
7_Member	GO Biological Processes	GO:0030838	positive regulation of actin filament polymerization	-2.22424	-0.169265	4/58	335474,431730,447829,493612	arpc1b,cdc42ep4a,cdc42ep3,zgc:101810
7_Member	GO Biological Processes	GO:0044089	positive regulation of cellular component biogenesis	-2.18457	-0.163019	5/94	335474,431730,447829,493612,563800	arpc1b,cdc42ep4a,cdc42ep3,zgc:101810,ripor2
7_Member	GO Biological Processes	GO:0032273	positive regulation of protein polymerization	-2.17219	-0.155975	4/60	335474,431730,447829,493612	arpc1b,cdc42ep4a,cdc42ep3,zgc:101810
7_Member	GO Biological Processes	GO:0097435	supramolecular fiber organization	-2.12165	-0.126117	10/322	335474,404604,431730,436598,447829,493612,548602,555328,558173,100005341	arpc1b,clasp2,cdc42ep4a,pls3,cdc42ep3,zgc:101810,myoc,serpinh1a,fryl,wipf1a
7_Member	GO Biological Processes	GO:0090066	regulation of anatomical structure size	-2.11074	-0.123965	8/226	335474,405866,431730,445319,447829,493612,503772,556123	arpc1b,ednrab,cdc42ep4a,ncaldb,cdc42ep3,zgc:101810,agtr2,slit1a
7_Member	GO Biological Processes	GO:0110053	regulation of actin filament organization	-2.03821	-0.0859068	5/102	335474,431730,447829,493612,548602	arpc1b,cdc42ep4a,cdc42ep3,zgc:101810,myoc
7_Member	GO Biological Processes	GO:0044087	regulation of cellular component biogenesis	-2.00666	-0.0678559	7/189	335474,337690,431730,447829,493612,548602,563800	arpc1b,pikfyve,cdc42ep4a,cdc42ep3,zgc:101810,myoc,ripor2
8_Summary	GO Biological Processes	GO:0008219	cell death	-3.28784	-0.561929	20/697	30270,30436,260407,266749,321449,335309,359834,393322,393345,393541,403033,492647,503772,559296,678604,751594,767647,777626,100003100,100149386	ngfa,eya1,tp63,pak2a,ctgfa,agr1,tgfb1a,tnfaip8l3,tnfaip8l2b,tsc22d3,cyr61,angptl4,agtr2,gbp4,irf1a,rassf6,eva1a,zgc:153012,sbk3,bnipl
8_Member	GO Biological Processes	GO:0008219	cell death	-3.28784	-0.561929	20/697	30270,30436,260407,266749,321449,335309,359834,393322,393345,393541,403033,492647,503772,559296,678604,751594,767647,777626,100003100,100149386	ngfa,eya1,tp63,pak2a,ctgfa,agr1,tgfb1a,tnfaip8l3,tnfaip8l2b,tsc22d3,cyr61,angptl4,agtr2,gbp4,irf1a,rassf6,eva1a,zgc:153012,sbk3,bnipl
8_Member	GO Biological Processes	GO:0010941	regulation of cell death	-3.15495	-0.552668	17/558	30270,30436,260407,266749,321449,335309,359834,393322,393345,393541,403033,492647,503772,559296,751594,777626,100003100	ngfa,eya1,tp63,pak2a,ctgfa,agr1,tgfb1a,tnfaip8l3,tnfaip8l2b,tsc22d3,cyr61,angptl4,agtr2,gbp4,rassf6,zgc:153012,sbk3
8_Member	GO Biological Processes	GO:0060548	negative regulation of cell death	-2.71468	-0.385504	10/265	30270,30436,260407,266749,321449,335309,393541,403033,492647,777626	ngfa,eya1,tp63,pak2a,ctgfa,agr1,tsc22d3,cyr61,angptl4,zgc:153012
8_Member	GO Biological Processes	GO:0006915	apoptotic process	-2.38272	-0.231047	17/661	30270,30436,260407,266749,359834,393322,393345,393541,492647,503772,559296,678604,751594,767647,777626,100003100,100149386	ngfa,eya1,tp63,pak2a,tgfb1a,tnfaip8l3,tnfaip8l2b,tsc22d3,angptl4,agtr2,gbp4,irf1a,rassf6,eva1a,zgc:153012,sbk3,bnipl
8_Member	GO Biological Processes	GO:0012501	programmed cell death	-2.33758	-0.231047	17/668	30270,30436,260407,266749,359834,393322,393345,393541,492647,503772,559296,678604,751594,767647,777626,100003100,100149386	ngfa,eya1,tp63,pak2a,tgfb1a,tnfaip8l3,tnfaip8l2b,tsc22d3,angptl4,agtr2,gbp4,irf1a,rassf6,eva1a,zgc:153012,sbk3,bnipl
8_Member	GO Biological Processes	GO:0042981	regulation of apoptotic process	-2.14689	-0.141136	14/530	30270,30436,260407,266749,359834,393322,393345,393541,492647,503772,559296,751594,777626,100003100	ngfa,eya1,tp63,pak2a,tgfb1a,tnfaip8l3,tnfaip8l2b,tsc22d3,angptl4,agtr2,gbp4,rassf6,zgc:153012,sbk3
8_Member	GO Biological Processes	GO:0043067	regulation of programmed cell death	-2.13321	-0.132595	14/532	30270,30436,260407,266749,359834,393322,393345,393541,492647,503772,559296,751594,777626,100003100	ngfa,eya1,tp63,pak2a,tgfb1a,tnfaip8l3,tnfaip8l2b,tsc22d3,angptl4,agtr2,gbp4,rassf6,zgc:153012,sbk3
9_Summary	GO Biological Processes	GO:0033559	unsaturated fatty acid metabolic process	-3.2398	-0.552668	4/31	246227,368352,406725,449790	ptgs2a,cyp2y3,elovl1b,cyp2k16
9_Member	GO Biological Processes	GO:0033559	unsaturated fatty acid metabolic process	-3.2398	-0.552668	4/31	246227,368352,406725,449790	ptgs2a,cyp2y3,elovl1b,cyp2k16
9_Member	GO Biological Processes	GO:0019369	arachidonic acid metabolic process	-3.10453	-0.53623	3/15	246227,368352,449790	ptgs2a,cyp2y3,cyp2k16
9_Member	GO Biological Processes	GO:1901568	fatty acid derivative metabolic process	-2.98873	-0.490066	4/36	246227,368352,406725,449790	ptgs2a,cyp2y3,elovl1b,cyp2k16
9_Member	GO Biological Processes	GO:0001676	long-chain fatty acid metabolic process	-2.8629	-0.431595	3/18	246227,368352,449790	ptgs2a,cyp2y3,cyp2k16
9_Member	GO Biological Processes	GO:0006690	icosanoid metabolic process	-2.54639	-0.30655	3/23	246227,368352,449790	ptgs2a,cyp2y3,cyp2k16
10_Summary	GO Biological Processes	GO:0033993	response to lipid	-3.14166	-0.552668	9/192	30077,30606,30708,393608,405770,406522,554722,563298,795785,246227,387296,387299,64698,359834,393541,407651,558864,563800,570926,751647,795788,100141480,322462	rbp4,rarga,fabp2,ptger2a,il1b,nr2f6b,rorab,pparaa,cxcl18b,ptgs2a,p2rx1,p2rx8,dcn,tgfb1a,tsc22d3,prlra,flrt3,ripor2,lzts2a,tmem204,ccl25b,ccl44,sult6b1
10_Member	GO Biological Processes	GO:0033993	response to lipid	-3.14166	-0.552668	9/192	30077,30606,30708,393608,405770,406522,554722,563298,795785	rbp4,rarga,fabp2,ptger2a,il1b,nr2f6b,rorab,pparaa,cxcl18b
10_Member	GO Biological Processes	GO:0014070	response to organic cyclic compound	-3.06522	-0.533128	8/158	30606,246227,387296,387299,405770,406522,554722,563298	rarga,ptgs2a,p2rx1,p2rx8,il1b,nr2f6b,rorab,pparaa
10_Member	GO Biological Processes	GO:0071310	cellular response to organic substance	-2.60714	-0.339863	17/628	30606,64698,246227,359834,393541,393608,406522,407651,554722,558864,563298,563800,570926,751647,795785,795788,100141480	rarga,dcn,ptgs2a,tgfb1a,tsc22d3,ptger2a,nr2f6b,prlra,rorab,flrt3,pparaa,ripor2,lzts2a,tmem204,cxcl18b,ccl25b,ccl44
10_Member	GO Biological Processes	GO:0070887	cellular response to chemical stimulus	-2.45688	-0.26799	19/762	30606,64698,246227,322462,359834,393541,393608,405770,406522,407651,554722,558864,563298,563800,570926,751647,795785,795788,100141480	rarga,dcn,ptgs2a,sult6b1,tgfb1a,tsc22d3,ptger2a,il1b,nr2f6b,prlra,rorab,flrt3,pparaa,ripor2,lzts2a,tmem204,cxcl18b,ccl25b,ccl44
10_Member	GO Biological Processes	GO:0009755	hormone-mediated signaling pathway	-2.0557	-0.094156	5/101	30606,406522,407651,554722,563298	rarga,nr2f6b,prlra,rorab,pparaa
11_Summary	GO Biological Processes	GO:0009967	positive regulation of signal transduction	-2.9044	-0.431595	11/294	359834,360137,393541,493607,503514,560806,567365,570926,571773,795788,100141480,30436,563800,795785,378726,445235,449616,494490,100101649	tgfb1a,dixdc1a,tsc22d3,net1,angptl2b,grk5,akap12b,lzts2a,lpar6a,ccl25b,ccl44,eya1,ripor2,cxcl18b,csrp1a,rgs3a,bcl9,slc6a9,amer2
11_Member	GO Biological Processes	GO:0009967	positive regulation of signal transduction	-2.9044	-0.431595	11/294	359834,360137,393541,493607,503514,560806,567365,570926,571773,795788,100141480	tgfb1a,dixdc1a,tsc22d3,net1,angptl2b,grk5,akap12b,lzts2a,lpar6a,ccl25b,ccl44
11_Member	GO Biological Processes	GO:0048584	positive regulation of response to stimulus	-2.79206	-0.391686	14/448	30436,359834,360137,393541,493607,503514,560806,563800,567365,570926,571773,795785,795788,100141480	eya1,tgfb1a,dixdc1a,tsc22d3,net1,angptl2b,grk5,ripor2,akap12b,lzts2a,lpar6a,cxcl18b,ccl25b,ccl44
11_Member	GO Biological Processes	GO:0010647	positive regulation of cell communication	-2.77785	-0.391686	11/305	359834,360137,393541,493607,503514,560806,567365,570926,571773,795788,100141480	tgfb1a,dixdc1a,tsc22d3,net1,angptl2b,grk5,akap12b,lzts2a,lpar6a,ccl25b,ccl44
11_Member	GO Biological Processes	GO:0023056	positive regulation of signaling	-2.76667	-0.391686	11/306	359834,360137,393541,493607,503514,560806,567365,570926,571773,795788,100141480	tgfb1a,dixdc1a,tsc22d3,net1,angptl2b,grk5,akap12b,lzts2a,lpar6a,ccl25b,ccl44
11_Member	GO Biological Processes	GO:1905114	cell surface receptor signaling pathway involved in cell-cell signaling	-2.70275	-0.385504	9/222	360137,378726,445235,449616,493607,494490,560806,570926,100101649	dixdc1a,csrp1a,rgs3a,bcl9,net1,slc6a9,grk5,lzts2a,amer2
11_Member	GO Biological Processes	GO:0030111	regulation of Wnt signaling pathway	-2.44983	-0.26799	6/117	360137,445235,493607,560806,570926,100101649	dixdc1a,rgs3a,net1,grk5,lzts2a,amer2
11_Member	GO Biological Processes	GO:0030177	positive regulation of Wnt signaling pathway	-2.214	-0.168092	3/30	360137,493607,560806	dixdc1a,net1,grk5
11_Member	GO Biological Processes	GO:0016055	Wnt signaling pathway	-2.20134	-0.165548	8/218	360137,378726,445235,449616,493607,560806,570926,100101649	dixdc1a,csrp1a,rgs3a,bcl9,net1,grk5,lzts2a,amer2
11_Member	GO Biological Processes	GO:0198738	cell-cell signaling by wnt	-2.18976	-0.163019	8/219	360137,378726,445235,449616,493607,560806,570926,100101649	dixdc1a,csrp1a,rgs3a,bcl9,net1,grk5,lzts2a,amer2
12_Summary	GO Biological Processes	GO:0050863	regulation of T cell activation	-2.7257	-0.385504	3/20	378872,393345,563800,30396	fam49a,tnfaip8l2b,ripor2,elf1
12_Member	GO Biological Processes	GO:0050863	regulation of T cell activation	-2.7257	-0.385504	3/20	378872,393345,563800	fam49a,tnfaip8l2b,ripor2
12_Member	GO Biological Processes	GO:0042110	T cell activation	-2.22424	-0.169265	4/58	30396,378872,393345,563800	elf1,fam49a,tnfaip8l2b,ripor2
13_Summary	GO Biological Processes	GO:0008544	epidermis development	-2.62974	-0.347043	5/74	260407,359834,373136,550483,557257	tp63,tgfb1a,evpla,znf750,col17a1a
13_Member	GO Biological Processes	GO:0008544	epidermis development	-2.62974	-0.347043	5/74	260407,359834,373136,550483,557257	tp63,tgfb1a,evpla,znf750,col17a1a
14_Summary	GO Biological Processes	GO:0007584	response to nutrient	-2.34445	-0.231047	3/27	387296,387299,449677	p2rx1,p2rx8,cpt1b
14_Member	GO Biological Processes	GO:0007584	response to nutrient	-2.34445	-0.231047	3/27	387296,387299,449677	p2rx1,p2rx8,cpt1b
15_Summary	GO Biological Processes	GO:0050919	negative chemotaxis	-2.34445	-0.231047	3/27	30266,30267,544659	sema3aa,sema3ab,sema3ga
15_Member	GO Biological Processes	GO:0050919	negative chemotaxis	-2.34445	-0.231047	3/27	30266,30267,544659	sema3aa,sema3ab,sema3ga
16_Summary	GO Biological Processes	GO:0007160	cell-matrix adhesion	-2.30642	-0.219045	4/55	335269,548602,100216326,100302470	itgb4,myoc,frem1a,epdl1
16_Member	GO Biological Processes	GO:0007160	cell-matrix adhesion	-2.30642	-0.219045	4/55	335269,548602,100216326,100302470	itgb4,myoc,frem1a,epdl1
16_Member	GO Biological Processes	GO:0031589	cell-substrate adhesion	-2.14694	-0.141136	4/61	335269,548602,100216326,100302470	itgb4,myoc,frem1a,epdl1
17_Summary	GO Biological Processes	GO:0001558	regulation of cell growth	-2.10951	-0.123965	5/98	321449,403033,445319,556123,560860	ctgfa,cyr61,ncaldb,slit1a,wfdc1
17_Member	GO Biological Processes	GO:0001558	regulation of cell growth	-2.10951	-0.123965	5/98	321449,403033,445319,556123,560860	ctgfa,cyr61,ncaldb,slit1a,wfdc1
18_Summary	GO Biological Processes	GO:0002009	morphogenesis of an epithelium	-2.05638	-0.094156	12/434	30267,30436,64698,171478,260407,378726,405866,567365,570926,678560,798916,101180909	sema3ab,eya1,dcn,fabp3,tp63,csrp1a,ednrab,akap12b,lzts2a,cacnb4b,upk3b,shroom3
18_Member	GO Biological Processes	GO:0002009	morphogenesis of an epithelium	-2.05638	-0.094156	12/434	30267,30436,64698,171478,260407,378726,405866,567365,570926,678560,798916,101180909	sema3ab,eya1,dcn,fabp3,tp63,csrp1a,ednrab,akap12b,lzts2a,cacnb4b,upk3b,shroom3
19_Summary	GO Biological Processes	GO:0048585	negative regulation of response to stimulus	-2.01638	-0.0686223	10/334	30436,64698,393345,436834,445235,558864,563800,567365,570926,100101649	eya1,dcn,tnfaip8l2b,clic2,rgs3a,flrt3,ripor2,akap12b,lzts2a,amer2
19_Member	GO Biological Processes	GO:0048585	negative regulation of response to stimulus	-2.01638	-0.0686223	10/334	30436,64698,393345,436834,445235,558864,563800,567365,570926,100101649	eya1,dcn,tnfaip8l2b,clic2,rgs3a,flrt3,ripor2,akap12b,lzts2a,amer2
20_Summary	GO Biological Processes	GO:0000902	cell morphogenesis	-2.00947	-0.0678559	13/495	30266,30267,30270,431730,436598,445319,447829,541445,556123,558173,567365,799867,101180909	sema3aa,sema3ab,ngfa,cdc42ep4a,pls3,ncaldb,cdc42ep3,ogna,slit1a,fryl,akap12b,ptprfb,shroom3
20_Member	GO Biological Processes	GO:0000902	cell morphogenesis	-2.00947	-0.0678559	13/495	30266,30267,30270,431730,436598,445319,447829,541445,556123,558173,567365,799867,101180909	sema3aa,sema3ab,ngfa,cdc42ep4a,pls3,ncaldb,cdc42ep3,ogna,slit1a,fryl,akap12b,ptprfb,shroom3

## Sheet: DMPs for cluster2_Enrichment
Table S4 GO terms for differentially methylated promoters (DMPs) in zebrafish germ cells
Note: GO terms for 9 dpf hypermethylaed DMPs.
GroupID	Category	Term	Description	LogP	Log(q-value)	InTerm_InList	Genes	Symbols
1_Summary	GO Biological Processes	GO:0022414	reproductive process	-9.82519	-6.17773	10/230	30263,58039,327368,553222,553522,553953,557999,568897,678602,792333	ddx4,dazl,rgs14a,tdrd9,tdrd1,dmc1,tdrd5,mei4,sycp3,nanog
1_Member	GO Biological Processes	GO:0022414	reproductive process	-9.82519	-6.17773	10/230	30263,58039,327368,553222,553522,553953,557999,568897,678602,792333	ddx4,dazl,rgs14a,tdrd9,tdrd1,dmc1,tdrd5,mei4,sycp3,nanog
1_Member	GO Biological Processes	GO:0000003	reproduction	-9.80673	-6.17773	10/231	30263,58039,327368,553222,553522,553953,557999,568897,678602,792333	ddx4,dazl,rgs14a,tdrd9,tdrd1,dmc1,tdrd5,mei4,sycp3,nanog
1_Member	GO Biological Processes	GO:0007276	gamete generation	-7.8051	-4.50068	7/122	58039,327368,553222,553522,557999,568897,792333	dazl,rgs14a,tdrd9,tdrd1,tdrd5,mei4,nanog
1_Member	GO Biological Processes	GO:0032504	multicellular organism reproduction	-7.73174	-4.50068	7/125	58039,327368,553222,553522,557999,568897,792333	dazl,rgs14a,tdrd9,tdrd1,tdrd5,mei4,nanog
1_Member	GO Biological Processes	GO:0048609	multicellular organismal reproductive process	-7.73174	-4.50068	7/125	58039,327368,553222,553522,557999,568897,792333	dazl,rgs14a,tdrd9,tdrd1,tdrd5,mei4,nanog
1_Member	GO Biological Processes	GO:0019953	sexual reproduction	-7.3274	-4.22161	7/143	58039,327368,553222,553522,557999,568897,792333	dazl,rgs14a,tdrd9,tdrd1,tdrd5,mei4,nanog
1_Member	GO Biological Processes	GO:0044703	multi-organism reproductive process	-7.30654	-4.22161	7/144	58039,327368,553222,553522,557999,568897,792333	dazl,rgs14a,tdrd9,tdrd1,tdrd5,mei4,nanog
1_Member	GO Biological Processes	GO:0022412	cellular process involved in reproduction in multicellular organism	-7.10749	-4.08055	6/91	58039,327368,553222,553522,557999,568897	dazl,rgs14a,tdrd9,tdrd1,tdrd5,mei4
1_Member	GO Biological Processes	GO:0043046	DNA methylation involved in gamete generation	-6.59324	-3.61745	3/6	553222,553522,557999	tdrd9,tdrd1,tdrd5
1_Member	GO Biological Processes	GO:0007283	spermatogenesis	-6.39618	-3.473	5/63	58039,553222,553522,557999,568897	dazl,tdrd9,tdrd1,tdrd5,mei4
1_Member	GO Biological Processes	GO:0048232	male gamete generation	-6.36164	-3.473	5/64	58039,553222,553522,557999,568897	dazl,tdrd9,tdrd1,tdrd5,mei4
1_Member	GO Biological Processes	GO:0003006	developmental process involved in reproduction	-5.52773	-2.7366	5/94	30263,58039,553522,557999,568897	ddx4,dazl,tdrd1,tdrd5,mei4
1_Member	GO Biological Processes	GO:0048477	oogenesis	-5.5205	-2.7366	4/42	58039,553522,557999,568897	dazl,tdrd1,tdrd5,mei4
1_Member	GO Biological Processes	GO:0007292	female gamete generation	-5.32196	-2.56802	4/47	58039,553522,557999,568897	dazl,tdrd1,tdrd5,mei4
1_Member	GO Biological Processes	GO:0006305	DNA alkylation	-4.91746	-2.21788	3/19	553222,553522,557999	tdrd9,tdrd1,tdrd5
1_Member	GO Biological Processes	GO:0006306	DNA methylation	-4.91746	-2.21788	3/19	553222,553522,557999	tdrd9,tdrd1,tdrd5
1_Member	GO Biological Processes	GO:0006304	DNA modification	-4.60123	-1.94995	3/24	553222,553522,557999	tdrd9,tdrd1,tdrd5
1_Member	GO Biological Processes	GO:0044728	DNA methylation or demethylation	-4.60123	-1.94995	3/24	553222,553522,557999	tdrd9,tdrd1,tdrd5
1_Member	GO Biological Processes	GO:0007281	germ cell development	-4.55633	-1.92732	4/73	58039,553522,557999,568897	dazl,tdrd1,tdrd5,mei4
1_Member	GO Biological Processes	GO:0051704	multi-organism process	-4.27277	-1.66496	7/413	58039,327368,553222,553522,557999,568897,792333	dazl,rgs14a,tdrd9,tdrd1,tdrd5,mei4,nanog
1_Member	GO Biological Processes	GO:0043414	macromolecule methylation	-2.65872	-0.220054	3/108	553222,553522,557999	tdrd9,tdrd1,tdrd5
1_Member	GO Biological Processes	GO:0031047	gene silencing by RNA	-2.50868	-0.0837962	3/122	58039,553222,553522	dazl,tdrd9,tdrd1
1_Member	GO Biological Processes	GO:0016458	gene silencing	-2.13644	0	3/166	58039,553222,553522	dazl,tdrd9,tdrd1
1_Member	GO Biological Processes	GO:0032259	methylation	-2.08054	0	3/174	553222,553522,557999	tdrd9,tdrd1,tdrd5
2_Summary	GO Biological Processes	GO:0051321	meiotic cell cycle	-5.62117	-2.77031	5/90	553222,553522,553953,568897,678602,557931,557999,327368,449996	tdrd9,tdrd1,dmc1,mei4,sycp3,tatdn2,tdrd5,rgs14a,ccnd3
2_Member	GO Biological Processes	GO:0051321	meiotic cell cycle	-5.62117	-2.77031	5/90	553222,553522,553953,568897,678602	tdrd9,tdrd1,dmc1,mei4,sycp3
2_Member	GO Biological Processes	GO:0007127	meiosis I	-3.80004	-1.21243	3/44	553222,553953,568897	tdrd9,dmc1,mei4
2_Member	GO Biological Processes	GO:0061982	meiosis I cell cycle process	-3.74225	-1.19243	3/46	553222,553953,568897	tdrd9,dmc1,mei4
2_Member	GO Biological Processes	GO:0140013	meiotic nuclear division	-3.44294	-0.94243	3/58	553222,553953,568897	tdrd9,dmc1,mei4
2_Member	GO Biological Processes	GO:0006259	DNA metabolic process	-3.4411	-0.94243	6/399	553222,553522,553953,557931,557999,568897	tdrd9,tdrd1,dmc1,tatdn2,tdrd5,mei4
2_Member	GO Biological Processes	GO:1903046	meiotic cell cycle process	-3.25846	-0.775589	3/67	553222,553953,568897	tdrd9,dmc1,mei4
2_Member	GO Biological Processes	GO:0007049	cell cycle	-2.74089	-0.28798	7/742	327368,449996,553222,553522,553953,568897,678602	rgs14a,ccnd3,tdrd9,tdrd1,dmc1,mei4,sycp3
2_Member	GO Biological Processes	GO:0000280	nuclear division	-2.21067	0	3/156	553222,553953,568897	tdrd9,dmc1,mei4
2_Member	GO Biological Processes	GO:0022402	cell cycle process	-2.03183	0	4/346	327368,553222,553953,568897	rgs14a,tdrd9,dmc1,mei4
3_Summary	GO Biological Processes	GO:0035282	segmentation	-3.75665	-1.19243	4/117	30287,30399,553522,557999	her1,tbxta,tdrd1,tdrd5
3_Member	GO Biological Processes	GO:0035282	segmentation	-3.75665	-1.19243	4/117	30287,30399,553522,557999	her1,tbxta,tdrd1,tdrd5
3_Member	GO Biological Processes	GO:0009880	embryonic pattern specification	-3.51121	-0.979118	3/55	30287,553522,557999	her1,tdrd1,tdrd5
3_Member	GO Biological Processes	GO:0009952	anterior/posterior pattern specification	-2.87903	-0.4114	4/200	30287,30399,553522,557999	her1,tbxta,tdrd1,tdrd5
3_Member	GO Biological Processes	GO:0003002	regionalization	-2.01479	0	4/350	30287,30399,553522,557999	her1,tbxta,tdrd1,tdrd5
