# Supplementary material for: The Role of DNA Methylation Reprogramming During Sex Determination and Transition in Zebrafish
Source: Genomics Proteomics Bioinformatics. 2021 Feb 19;19(1):48–63. doi: 10.1016/j.gpb.2020.10.004 (PMC8640932; doi:10.1016/j.gpb.2020.10.004)
Supplement: Supplementary Table S5 — Sex ratio summary for drug treatment fish [file mmc12.xlsx]

## Sheet: 9 dpf treatment
Table S5 Sex ratio summary for drug treatment fish
Note: three doses of 5-Aza-dC were used to treat vasa::egfp transgenic strain from 9 dpf to 60 dpf, and the treated juvenile fish were raised till 90 dpf.
Days	Concentration	Replicates	No. of females	No. of males	Total	Percentage of males	Percentage of females
35 dpf	control (0 μg/g)	rep1	8	6	14	0.428571	0.571429
	control (0 μg/g)	rep2	8	8	16	0.5	0.5
	control (0 μg/g)	rep3	13	9	22	0.409091	0.590909
	control (0 μg/g)	rep4	10	11	21	0.52381	0.47619
	control (0 μg/g)	rep5	10	10	20	0.5	0.5
	control (0 μg/g)	rep6	10	9	19	0.473684	0.526316
	control (0 μg/g)	rep7	6	6	12	0.5	0.5
	5 μg/g	rep1	7	5	12	0.416667	0.583333
	5 μg/g	rep2	10	6	16	0.375	0.625
	5 μg/g	rep3	13	6	19	0.315789	0.684211
	10 μg/g	rep1	10	3	13	0.230769	0.769231
	10 μg/g	rep2	16	4	20	0.2	0.8
	10 μg/g	rep3	12	3	15	0.2	0.8
	10 μg/g	rep4	14	3	17	0.176471	0.823529
	10 μg/g	rep5	14	3	17	0.176471	0.823529
	10 μg/g	rep6	18	5	23	0.217391	0.782609
	10 μg/g	rep7	12	4	16	0.25	0.75
	15 μg/g	rep1	9	1	10	0.1	0.9
	15 μg/g	rep2	13	2	15	0.133333	0.866667
	15 μg/g	rep3	9	2	11	0.181818	0.818182
	15 μg/g	rep4	12	5	17	0.294118	0.705882
	15 μg/g	rep5	14	5	19	0.263158	0.736842
	15 μg/g	rep6	15	4	19	0.210526	0.789474
	15 μg/g	rep7	16	5	21	0.238095	0.761905
60 dpf	control (0 μg/g)	rep1	9	6	15	0.4	0.6
	control (0 μg/g)	rep2	7	13	20	0.65	0.35
	control (0 μg/g)	rep3	6	12	18	0.666667	0.333333
	control (0 μg/g)	rep4	5	12	17	0.705882	0.294118
	control (0 μg/g)	rep5	7	9	16	0.5625	0.4375
	10 μg/g	rep1	13	3	16	0.1875	0.8125
	10 μg/g	rep2	12	7	19	0.368421	0.631579
	10 μg/g	rep3	12	6	18	0.333333	0.666667
	10 μg/g	rep4	13	8	21	0.380952	0.619048
	10 μg/g	rep5	11	5	16	0.3125	0.6875
	15 μg/g	rep1	10	4	14	0.285714	0.714286
	15 μg/g	rep2	11	6	17	0.352941	0.647059
	15 μg/g	rep3	12	6	18	0.333333	0.666667
	15 μg/g	rep4	11	6	17	0.352941	0.647059
	15 μg/g	rep5	8	8	16	0.5	0.5
90 dpf	control (0 μg/g)	rep1	6	6	12	0.5	0.5
	control (0 μg/g)	rep2	6	10	16	0.625	0.375
	control (0 μg/g)	rep3	5	12	17	0.705882	0.294118
	control (0 μg/g)	rep4	5	10	15	0.666667	0.333333
	10 μg/g	rep1	10	4	14	0.285714	0.714286
	10 μg/g	rep2	11	7	18	0.388889	0.611111
	10 μg/g	rep3	9	7	16	0.4375	0.5625
	10 μg/g	rep4	8	8	16	0.5	0.5
	15 μg/g	rep1	11	4	15	0.266667	0.733333
	15 μg/g	rep2	8	2	10	0.2	0.8
	15 μg/g	rep3	8	6	14	0.428571	0.571429
	15 μg/g	rep4	10	7	17	0.411765	0.588235

## Sheet: sex transition treatment
Table S5 Sex ratio summary for drug treatment fish
Note: vasa::egfp transgenic adult females were treated with aromasin-only / aromasin + 5-Aza-dC for 3 months, and then raised till 5 months
Months	Drug treatment	Replicates	No. of females	No. of males	Percentage of females to males
3 months	aromasin	rep1	11	5	0.3125
	aromasin	rep2	6	3	0.333333
	aromasin	rep3	8	3	0.272727
	aromasin + 5-Aza-dC (35 μg/g)	rep1	12	0	0
	aromasin + 5-Aza-dC (35 μg/g)	rep2	13	0	0
	aromasin + 5-Aza-dC (35 μg/g)	rep3	21	1	0.0454545
5 months	aromasin	rep1	7	4	0.363636
	aromasin	rep2	11	4	0.266667
	aromasin	rep3	6	5	0.454545
	aromasin + 5-Aza-dC (35 μg/g)	rep1	7	1	0.125
	aromasin + 5-Aza-dC (35 μg/g)	rep2	9	0	0
	aromasin + 5-Aza-dC (35 μg/g)	rep3	11	2	0.153846
