# Supplementary material for: The Role of DNA Methylation Reprogramming During Sex Determination and Transition in Zebrafish
Source: Genomics Proteomics Bioinformatics. 2021 Feb 19;19(1):48–63. doi: 10.1016/j.gpb.2020.10.004 (PMC8640932; doi:10.1016/j.gpb.2020.10.004)
Supplement: Supplementary Table S6 — GO terms for time-course clustering genes during zebrafish sex transition [file mmc13.xlsx]

## Sheet: cluster1
Table S6 GO terms for time-course clustering genes during zebrafish sex transition
Note: GO terms for time-course cluster 1 genes.
Group ID	Category	Term	Description	Log P	Log (q-value)	InTerm_InList	Genes	Symbols
1_Summary	GO Biological Processes	GO:0034470	ncRNA processing	-15.2717	-11.32	56/248	266990,317639,321114,321700,322251,326652,326786,335049,336141,336149,337399,337487,368478,368634,393095,393098,393237,393243,393596,393712,393985,394066,402808,406690,436826,436884,436992,445101,445109,445136,445166,445224,447856,450057,474329,492814,494060,494106,541496,550241,553568,553692,553787,558659,561321,564078,606657,751632,751662,767713,792923,797099,100003787,100005300,100009635,10003…	pwp2h,tsr2,snu13b,nol11,rpl7l1,trmt9b,exosc6,ebna1bp2,tarbp2,utp11,rrs1,pus3,wdr75,adat3,mocs3,ctu1,imp3,znhit3,wdr46,exosc4,qtrt1,lin28a,rrp9,nsun5,polr3k,tyw3,imp4,rpusd4,elac1,rpp21,ctu2,mphosph6,utp3,exosc9,c1d,thg1l,pus1,nsun4,trmt13,rrp7a,abt1,dph3,pop4,cdk5rap1,las1l,trmt5,trmt2b,exosc5,kti12,tsen2,mrm3b,fam207a,nhp2,lcmt2,dhx37,rbfa,qrsl1,sepsecs,snapc1b,snapc1a,pelo,taf1b,rpap2,nars2,sda…
1_Member	GO Biological Processes	GO:0034470	ncRNA processing	-15.2717	-11.32	56/248	266990,317639,321114,321700,322251,326652,326786,335049,336141,336149,337399,337487,368478,368634,393095,393098,393237,393243,393596,393712,393985,394066,402808,406690,436826,436884,436992,445101,445109,445136,445166,445224,447856,450057,474329,492814,494060,494106,541496,550241,553568,553692,553787,558659,561321,564078,606657,751632,751662,767713,792923,797099,100003787,100005300,100009635,10003…	pwp2h,tsr2,snu13b,nol11,rpl7l1,trmt9b,exosc6,ebna1bp2,tarbp2,utp11,rrs1,pus3,wdr75,adat3,mocs3,ctu1,imp3,znhit3,wdr46,exosc4,qtrt1,lin28a,rrp9,nsun5,polr3k,tyw3,imp4,rpusd4,elac1,rpp21,ctu2,mphosph6,utp3,exosc9,c1d,thg1l,pus1,nsun4,trmt13,rrp7a,abt1,dph3,pop4,cdk5rap1,las1l,trmt5,trmt2b,exosc5,kti12,tsen2,mrm3b,fam207a,nhp2,lcmt2,dhx37,rbfa
1_Member	GO Biological Processes	GO:0034660	ncRNA metabolic process	-14.2981	-10.6474	64/325	266990,317639,321114,321700,322251,326652,326786,327329,335049,336141,336149,337399,337487,368478,368634,393095,393098,393123,393224,393233,393237,393243,393596,393712,393985,394066,394111,402808,406690,436826,436884,436992,445101,445109,445136,445166,445224,447856,449647,450057,474329,492814,494060,494106,541496,550241,553568,553692,553787,554138,558659,561321,561673,564078,606657,751632,751662,…	pwp2h,tsr2,snu13b,nol11,rpl7l1,trmt9b,exosc6,qrsl1,ebna1bp2,tarbp2,utp11,rrs1,pus3,wdr75,adat3,mocs3,ctu1,sepsecs,snapc1b,snapc1a,imp3,znhit3,wdr46,exosc4,qtrt1,lin28a,pelo,rrp9,nsun5,polr3k,tyw3,imp4,rpusd4,elac1,rpp21,ctu2,mphosph6,utp3,taf1b,exosc9,c1d,thg1l,pus1,nsun4,trmt13,rrp7a,abt1,dph3,pop4,rpap2,cdk5rap1,las1l,nars2,trmt5,trmt2b,exosc5,kti12,tsen2,mrm3b,fam207a,nhp2,lcmt2,dhx37,rbfa
1_Member	GO Biological Processes	GO:0042254	ribosome biogenesis	-11.9556	-8.48101	44/197	266990,286746,317639,317739,321114,321700,322251,326786,335049,336149,336470,337399,368478,393237,393243,393596,393863,394040,402808,402823,406690,436807,436840,436888,436992,445224,445412,447856,450057,474329,494106,541330,550241,553568,553787,554096,561321,619204,792923,797099,100003787,100009635,100037330,100142645	pwp2h,sdad1,tsr2,ppan,snu13b,nol11,rpl7l1,exosc6,ebna1bp2,utp11,pak1ip1,rrs1,wdr75,imp3,znhit3,wdr46,heatr3,surf6,rrp9,bxdc2,nsun5,nop16,mpv17l2,mterf3,imp4,mphosph6,polr1d,utp3,exosc9,c1d,nsun4,mrpl10,rrp7a,abt1,pop4,noc4l,las1l,mrps7,mrm3b,fam207a,nhp2,dhx37,rbfa,mrpl22
1_Member	GO Biological Processes	GO:0016072	rRNA metabolic process	-10.2593	-6.99842	34/142	266990,317639,321114,321700,322251,326786,335049,336149,337399,368478,393237,393243,393596,393712,394111,402808,406690,436992,445224,447856,449647,450057,474329,494106,550241,553568,553787,561321,751632,792923,797099,100003787,100009635,100037330	pwp2h,tsr2,snu13b,nol11,rpl7l1,exosc6,ebna1bp2,utp11,rrs1,wdr75,imp3,znhit3,wdr46,exosc4,pelo,rrp9,nsun5,imp4,mphosph6,utp3,taf1b,exosc9,c1d,nsun4,rrp7a,abt1,pop4,las1l,exosc5,mrm3b,fam207a,nhp2,dhx37,rbfa
1_Member	GO Biological Processes	GO:0006396	RNA processing	-10.2512	-6.99842	82/572	30702,266990,286774,317639,321114,321696,321700,321940,322251,324121,326652,326786,333991,334471,334936,335049,336141,336149,337399,337487,368478,368634,393095,393098,393237,393243,393505,393596,393712,393985,394066,394090,402808,406690,415171,431747,436826,436884,436992,445035,445089,445101,445109,445136,445166,445224,445314,447856,447888,450057,474329,492481,492814,494060,494106,541496,550241,5…	cpeb1b,pwp2h,phf5a,tsr2,snu13b,scnm1,nol11,xrn2,rpl7l1,snrpa,trmt9b,exosc6,rbm38,larp6a,trmt2a,ebna1bp2,tarbp2,utp11,rrs1,pus3,wdr75,adat3,mocs3,ctu1,imp3,znhit3,srsf10b,wdr46,exosc4,qtrt1,lin28a,snapc3,rrp9,nsun5,snrpd3,trub2,polr3k,tyw3,imp4,thoc7,prpf38a,rpusd4,elac1,rpp21,ctu2,mphosph6,zmat5,utp3,spout1,exosc9,c1d,rp9,thg1l,pus1,nsun4,trmt13,rrp7a,gemin2,ptcd2,abt1,dph3,pop4,cdk5rap1,las1l,rn…
1_Member	GO Biological Processes	GO:0022613	ribonucleoprotein complex biogenesis	-9.95163	-6.77805	53/302	266990,286746,317639,317739,321114,321700,322251,324525,326786,334271,335049,336141,336149,336470,337399,368478,393237,393243,393505,393596,393863,394040,402808,402823,406690,415171,436807,436840,436888,436970,436992,445224,445412,447856,450057,474329,494106,541330,550241,550271,553568,553787,554096,561321,567601,619204,792923,797099,100000842,100003787,100009635,100037330,100142645	pwp2h,sdad1,tsr2,ppan,snu13b,nol11,rpl7l1,atxn2l,exosc6,nufip1,ebna1bp2,tarbp2,utp11,pak1ip1,rrs1,wdr75,imp3,znhit3,srsf10b,wdr46,heatr3,surf6,rrp9,bxdc2,nsun5,snrpd3,nop16,mpv17l2,mterf3,denr,imp4,mphosph6,polr1d,utp3,exosc9,c1d,nsun4,mrpl10,rrp7a,gemin2,abt1,pop4,noc4l,las1l,shq1,mrps7,mrm3b,fam207a,gemin8,nhp2,dhx37,rbfa,mrpl22
1_Member	GO Biological Processes	GO:0006364	rRNA processing	-8.89182	-5.84318	30/128	266990,317639,321114,321700,322251,326786,335049,336149,337399,368478,393237,393243,393596,402808,406690,436992,445224,447856,450057,474329,494106,550241,553568,553787,561321,792923,797099,100003787,100009635,100037330	pwp2h,tsr2,snu13b,nol11,rpl7l1,exosc6,ebna1bp2,utp11,rrs1,wdr75,imp3,znhit3,wdr46,rrp9,nsun5,imp4,mphosph6,utp3,exosc9,c1d,nsun4,rrp7a,abt1,pop4,las1l,mrm3b,fam207a,nhp2,dhx37,rbfa
2_Summary	GO Biological Processes	GO:0070085	glycosylation	-9.02435	-5.91772	39/197	335985,336797,368229,387303,393300,393649,394230,403068,403116,406477,407623,431727,436629,436733,445376,445567,492796,492813,494061,494166,497279,497280,497644,553288,553582,553676,553725,554166,555134,555791,558684,560717,566487,796295,797439,798206,799868,100093713,100170813,30733,30765,140622,317743,317745,327274,334217,335732,335863,368220,378963,393143,393264,393641,393867,406301,436884,447…	rpn2,serp1,pmm2,gbgt1l4,gbgt1l1,mgat1a,st3gal5,alg2,st6gal2a,galnt6,b3gnt7l,mgat4b,nus1,zgc:92907,st6gal1,st3gal8,zgc:101663,fut9b,zgc:103510,b3gnt3.1,ext1a,ext1b,pomgnt2,uggt1,tusc3,mgat3a,alg3,st3gal7,st8sia2,zgc:162952,b4galnt1a,srd5a3,gbgt1l2,dpm2,st6gal2b,zgc:194551,st6galnac1.2,zgc:165519,galnt18a,rrm2,prtfdc1,atic,gapdh,impdh2,elovl7b,elovl7a,elovl4b,itm2cb,adka,eno3,umps,uap1l1,aprt,ampd1…
2_Member	GO Biological Processes	GO:0070085	glycosylation	-9.02435	-5.91772	39/197	335985,336797,368229,387303,393300,393649,394230,403068,403116,406477,407623,431727,436629,436733,445376,445567,492796,492813,494061,494166,497279,497280,497644,553288,553582,553676,553725,554166,555134,555791,558684,560717,566487,796295,797439,798206,799868,100093713,100170813	rpn2,serp1,pmm2,gbgt1l4,gbgt1l1,mgat1a,st3gal5,alg2,st6gal2a,galnt6,b3gnt7l,mgat4b,nus1,zgc:92907,st6gal1,st3gal8,zgc:101663,fut9b,zgc:103510,b3gnt3.1,ext1a,ext1b,pomgnt2,uggt1,tusc3,mgat3a,alg3,st3gal7,st8sia2,zgc:162952,b4galnt1a,srd5a3,gbgt1l2,dpm2,st6gal2b,zgc:194551,st6galnac1.2,zgc:165519,galnt18a
2_Member	GO Biological Processes	GO:1901137	carbohydrate derivative biosynthetic process	-8.29989	-5.30241	68/482	30733,30765,140622,317743,317745,327274,334217,335732,335863,335985,336797,368220,368229,378963,393143,393264,393641,393649,393867,394230,403068,403116,406301,406477,407623,431727,436629,436733,436884,445376,445567,447836,474321,492796,492813,494061,494166,497279,497280,497644,541417,550332,550396,553288,553582,553676,553725,554143,554166,555134,555791,555881,557026,560717,565201,570443,751668,76…	rrm2,prtfdc1,atic,gapdh,impdh2,elovl7b,elovl7a,elovl4b,itm2cb,rpn2,serp1,adka,pmm2,eno3,umps,uap1l1,aprt,mgat1a,ampd1,st3gal5,alg2,st6gal2a,atp5mc1,galnt6,b3gnt7l,mgat4b,nus1,zgc:92907,tyw3,st6gal1,st3gal8,pfkma,pgm3,zgc:101663,fut9b,zgc:103510,b3gnt3.1,ext1a,ext1b,pomgnt2,pgap2,dctd,mppe1,uggt1,tusc3,mgat3a,alg3,gnpnat1,st3gal7,st8sia2,zgc:162952,zgc:162634,adcy1a,srd5a3,hs3st1,pigx,gck,hs3st3b1…
2_Member	GO Biological Processes	GO:0006486	protein glycosylation	-7.69946	-4.78913	35/184	335985,336797,368229,393649,394230,403068,403116,406477,407623,431727,436629,436733,445376,445567,492796,492813,494061,494166,497279,497280,497644,553288,553582,553676,553725,554166,555134,555791,560717,796295,797439,798206,799868,100093713,100170813	rpn2,serp1,pmm2,mgat1a,st3gal5,alg2,st6gal2a,galnt6,b3gnt7l,mgat4b,nus1,zgc:92907,st6gal1,st3gal8,zgc:101663,fut9b,zgc:103510,b3gnt3.1,ext1a,ext1b,pomgnt2,uggt1,tusc3,mgat3a,alg3,st3gal7,st8sia2,zgc:162952,srd5a3,dpm2,st6gal2b,zgc:194551,st6galnac1.2,zgc:165519,galnt18a
2_Member	GO Biological Processes	GO:0043413	macromolecule glycosylation	-7.69946	-4.78913	35/184	335985,336797,368229,393649,394230,403068,403116,406477,407623,431727,436629,436733,445376,445567,492796,492813,494061,494166,497279,497280,497644,553288,553582,553676,553725,554166,555134,555791,560717,796295,797439,798206,799868,100093713,100170813	rpn2,serp1,pmm2,mgat1a,st3gal5,alg2,st6gal2a,galnt6,b3gnt7l,mgat4b,nus1,zgc:92907,st6gal1,st3gal8,zgc:101663,fut9b,zgc:103510,b3gnt3.1,ext1a,ext1b,pomgnt2,uggt1,tusc3,mgat3a,alg3,st3gal7,st8sia2,zgc:162952,srd5a3,dpm2,st6gal2b,zgc:194551,st6galnac1.2,zgc:165519,galnt18a
2_Member	GO Biological Processes	GO:1901135	carbohydrate derivative metabolic process	-6.81493	-3.97715	88/744	30078,30733,30765,140622,317743,317745,327274,327453,334217,334420,335732,335751,335863,335985,336797,337298,337333,368220,368229,378963,378990,393143,393264,393641,393649,393867,394230,403068,403116,404623,406301,406385,406477,407623,415192,431727,436629,436733,436884,445376,445567,447836,474321,492796,492813,494061,494166,497279,497280,497644,541417,550332,550396,553288,553582,553676,553725,553…	nccrp1,rrm2,prtfdc1,atic,gapdh,impdh2,elovl7b,pfkfb1,elovl7a,ugp2b,elovl4b,cox7a2l,itm2cb,rpn2,serp1,sulf1,chia.4,adka,pmm2,eno3,nudt4a,umps,uap1l1,aprt,mgat1a,ampd1,st3gal5,alg2,st6gal2a,uprt,atp5mc1,galcb,galnt6,b3gnt7l,pnp4a,mgat4b,nus1,zgc:92907,tyw3,st6gal1,st3gal8,pfkma,pgm3,zgc:101663,fut9b,zgc:103510,b3gnt3.1,ext1a,ext1b,pomgnt2,pgap2,dctd,mppe1,uggt1,tusc3,mgat3a,alg3,mcee,cox5aa,gnpnat1…
2_Member	GO Biological Processes	GO:0009101	glycoprotein biosynthetic process	-6.32133	-3.51574	38/236	335863,335985,336797,368229,393649,394230,403068,403116,406477,407623,431727,436629,436733,445376,445567,492796,492813,494061,494166,497279,497280,497644,553288,553582,553676,553725,554166,555134,555791,560717,565201,767708,796295,797439,798206,799868,100093713,100170813	itm2cb,rpn2,serp1,pmm2,mgat1a,st3gal5,alg2,st6gal2a,galnt6,b3gnt7l,mgat4b,nus1,zgc:92907,st6gal1,st3gal8,zgc:101663,fut9b,zgc:103510,b3gnt3.1,ext1a,ext1b,pomgnt2,uggt1,tusc3,mgat3a,alg3,st3gal7,st8sia2,zgc:162952,srd5a3,hs3st1,hs3st3b1a,dpm2,st6gal2b,zgc:194551,st6galnac1.2,zgc:165519,galnt18a
2_Member	GO Biological Processes	GO:0009100	glycoprotein metabolic process	-5.54583	-2.83241	40/273	30078,335863,335985,336797,337298,368229,393649,394230,403068,403116,406477,407623,431727,436629,436733,445376,445567,492796,492813,494061,494166,497279,497280,497644,553288,553582,553676,553725,554166,555134,555791,560717,565201,767708,796295,797439,798206,799868,100093713,100170813	nccrp1,itm2cb,rpn2,serp1,sulf1,pmm2,mgat1a,st3gal5,alg2,st6gal2a,galnt6,b3gnt7l,mgat4b,nus1,zgc:92907,st6gal1,st3gal8,zgc:101663,fut9b,zgc:103510,b3gnt3.1,ext1a,ext1b,pomgnt2,uggt1,tusc3,mgat3a,alg3,st3gal7,st8sia2,zgc:162952,srd5a3,hs3st1,hs3st3b1a,dpm2,st6gal2b,zgc:194551,st6galnac1.2,zgc:165519,galnt18a
2_Member	GO Biological Processes	GO:0006487	protein N-linked glycosylation	-4.22063	-1.73042	12/48	335985,368229,393649,431727,436733,492796,553288,553582,553676,553725,560717,798206	rpn2,pmm2,mgat1a,mgat4b,zgc:92907,zgc:101663,uggt1,tusc3,mgat3a,alg3,srd5a3,zgc:194551
3_Summary	GO Biological Processes	GO:0008033	tRNA processing	-7.16007	-4.28753	23/96	326652,337487,368634,393095,393098,393985,436826,436884,445101,445109,445136,445166,492814,494060,541496,553692,553787,558659,564078,606657,751662,767713,100005300,327329,393123,450057,561673,406690,431747,494106,100003787	trmt9b,pus3,adat3,mocs3,ctu1,qtrt1,polr3k,tyw3,rpusd4,elac1,rpp21,ctu2,thg1l,pus1,trmt13,dph3,pop4,cdk5rap1,trmt5,trmt2b,kti12,tsen2,lcmt2,qrsl1,sepsecs,exosc9,nars2,nsun5,trub2,nsun4,nhp2
3_Member	GO Biological Processes	GO:0008033	tRNA processing	-7.16007	-4.28753	23/96	326652,337487,368634,393095,393098,393985,436826,436884,445101,445109,445136,445166,492814,494060,541496,553692,553787,558659,564078,606657,751662,767713,100005300	trmt9b,pus3,adat3,mocs3,ctu1,qtrt1,polr3k,tyw3,rpusd4,elac1,rpp21,ctu2,thg1l,pus1,trmt13,dph3,pop4,cdk5rap1,trmt5,trmt2b,kti12,tsen2,lcmt2
3_Member	GO Biological Processes	GO:0006399	tRNA metabolic process	-5.72181	-2.9742	27/148	326652,327329,337487,368634,393095,393098,393123,393985,436826,436884,445101,445109,445136,445166,450057,492814,494060,541496,553692,553787,558659,561673,564078,606657,751662,767713,100005300	trmt9b,qrsl1,pus3,adat3,mocs3,ctu1,sepsecs,qtrt1,polr3k,tyw3,rpusd4,elac1,rpp21,ctu2,exosc9,thg1l,pus1,trmt13,dph3,pop4,cdk5rap1,nars2,trmt5,trmt2b,kti12,tsen2,lcmt2
3_Member	GO Biological Processes	GO:0006400	tRNA modification	-5.52886	-2.83241	16/63	326652,337487,368634,393095,393098,393985,436884,445166,492814,494060,541496,553692,558659,564078,751662,100005300	trmt9b,pus3,adat3,mocs3,ctu1,qtrt1,tyw3,ctu2,thg1l,pus1,trmt13,dph3,cdk5rap1,trmt5,kti12,lcmt2
3_Member	GO Biological Processes	GO:0009451	RNA modification	-4.77943	-2.14992	21/112	326652,337487,368634,393095,393098,393985,406690,431747,436884,445101,445166,492814,494060,494106,541496,553692,558659,564078,751662,100003787,100005300	trmt9b,pus3,adat3,mocs3,ctu1,qtrt1,nsun5,trub2,tyw3,rpusd4,ctu2,thg1l,pus1,nsun4,trmt13,dph3,cdk5rap1,trmt5,kti12,nhp2,lcmt2
3_Member	GO Biological Processes	GO:0002097	tRNA wobble base modification	-3.65459	-1.32612	7/20	326652,368634,393095,393098,445166,553692,751662	trmt9b,adat3,mocs3,ctu1,ctu2,dph3,kti12
3_Member	GO Biological Processes	GO:0002098	tRNA wobble uridine modification	-3.22016	-1.04052	6/17	326652,393095,393098,445166,553692,751662	trmt9b,mocs3,ctu1,ctu2,dph3,kti12
3_Member	GO Biological Processes	GO:0002143	tRNA wobble position uridine thiolation	-2.93465	-0.892026	3/4	393095,393098,445166	mocs3,ctu1,ctu2
3_Member	GO Biological Processes	GO:0032447	protein urmylation	-2.93465	-0.892026	3/4	393095,393098,445166	mocs3,ctu1,ctu2
3_Member	GO Biological Processes	GO:0034227	tRNA thio-modification	-2.55912	-0.629389	3/5	393095,393098,445166	mocs3,ctu1,ctu2
4_Summary	GO Biological Processes	GO:2000241	regulation of reproductive process	-5.77922	-3.00359	13/41	64692,327471,327616,334011,334183,369189,393403,407714,445392,792333,795517,100008088,100126104,30594,58025,140631,246726,334375,30304,327368,373074,568084,791844,336141,393387,559540,30390,497643,394048	zp3b,wee2,zp3d.1,zpcx,bmp15,zar1,fbxo43,zp3a.1,fbxo5,nanog,mos,zgc:173556,zp3e,zp3,ccnb1,nanos3,birc5b,buc,tdgf1,rgs14a,dnd1,grip2a,ca15b,tarbp2,ggt1a,bmb,cyp19a1a,gdf9,h2afx
4_Member	GO Biological Processes	GO:2000241	regulation of reproductive process	-5.77922	-3.00359	13/41	64692,327471,327616,334011,334183,369189,393403,407714,445392,792333,795517,100008088,100126104	zp3b,wee2,zp3d.1,zpcx,bmp15,zar1,fbxo43,zp3a.1,fbxo5,nanog,mos,zgc:173556,zp3e
4_Member	GO Biological Processes	GO:0035803	egg coat formation	-4.38164	-1.82786	7/16	30594,64692,327616,334011,407714,100008088,100126104	zp3,zp3b,zp3d.1,zpcx,zp3a.1,zgc:173556,zp3e
4_Member	GO Biological Processes	GO:0007292	female gamete generation	-4.24792	-1.73042	13/55	30594,58025,64692,140631,246726,327616,334011,334183,334375,369189,407714,100008088,100126104	zp3,ccnb1,zp3b,nanos3,birc5b,zp3d.1,zpcx,bmp15,buc,zar1,zp3a.1,zgc:173556,zp3e
4_Member	GO Biological Processes	GO:0060046	regulation of acrosome reaction	-4.21975	-1.73042	6/12	64692,327616,334011,407714,100008088,100126104	zp3b,zp3d.1,zpcx,zp3a.1,zgc:173556,zp3e
4_Member	GO Biological Processes	GO:2000344	positive regulation of acrosome reaction	-4.21975	-1.73042	6/12	64692,327616,334011,407714,100008088,100126104	zp3b,zp3d.1,zpcx,zp3a.1,zgc:173556,zp3e
4_Member	GO Biological Processes	GO:0048477	oogenesis	-4.0339	-1.58732	12/50	30594,58025,64692,140631,327616,334011,334183,334375,369189,407714,100008088,100126104	zp3,ccnb1,zp3b,nanos3,zp3d.1,zpcx,bmp15,buc,zar1,zp3a.1,zgc:173556,zp3e
4_Member	GO Biological Processes	GO:0022412	cellular process involved in reproduction in multicellular organism	-4.0037	-1.57049	18/99	30304,30594,58025,64692,140631,246726,327368,327616,334011,334183,334375,369189,373074,407714,568084,791844,100008088,100126104	tdgf1,zp3,ccnb1,zp3b,nanos3,birc5b,rgs14a,zp3d.1,zpcx,bmp15,buc,zar1,dnd1,zp3a.1,grip2a,ca15b,zgc:173556,zp3e
4_Member	GO Biological Processes	GO:0007339	binding of sperm to zona pellucida	-3.98934	-1.56909	7/18	30594,64692,327616,334011,407714,100008088,100126104	zp3,zp3b,zp3d.1,zpcx,zp3a.1,zgc:173556,zp3e
4_Member	GO Biological Processes	GO:0035036	sperm-egg recognition	-3.81574	-1.43221	7/19	30594,64692,327616,334011,407714,100008088,100126104	zp3,zp3b,zp3d.1,zpcx,zp3a.1,zgc:173556,zp3e
4_Member	GO Biological Processes	GO:1905516	positive regulation of fertilization	-3.7589	-1.39824	6/14	64692,327616,334011,407714,100008088,100126104	zp3b,zp3d.1,zpcx,zp3a.1,zgc:173556,zp3e
4_Member	GO Biological Processes	GO:0009988	cell-cell recognition	-3.65459	-1.32612	7/20	30594,64692,327616,334011,407714,100008088,100126104	zp3,zp3b,zp3d.1,zpcx,zp3a.1,zgc:173556,zp3e
4_Member	GO Biological Processes	GO:2000243	positive regulation of reproductive process	-3.50442	-1.23393	7/21	64692,327616,334011,369189,407714,100008088,100126104	zp3b,zp3d.1,zpcx,zar1,zp3a.1,zgc:173556,zp3e
4_Member	GO Biological Processes	GO:0043900	regulation of multi-organism process	-3.33468	-1.11535	10/43	64692,327616,334011,334183,336141,369189,407714,792333,100008088,100126104	zp3b,zp3d.1,zpcx,bmp15,tarbp2,zar1,zp3a.1,nanog,zgc:173556,zp3e
4_Member	GO Biological Processes	GO:0043902	positive regulation of multi-organism process	-3.23221	-1.04052	7/23	64692,327616,334011,369189,407714,100008088,100126104	zp3b,zp3d.1,zpcx,zar1,zp3a.1,zgc:173556,zp3e
4_Member	GO Biological Processes	GO:0080154	regulation of fertilization	-3.22016	-1.04052	6/17	64692,327616,334011,407714,100008088,100126104	zp3b,zp3d.1,zpcx,zp3a.1,zgc:173556,zp3e
4_Member	GO Biological Processes	GO:0007276	gamete generation	-3.10198	-0.982762	20/136	30304,30594,58025,64692,140631,246726,327368,327616,334011,334183,334375,369189,373074,393387,407714,568084,791844,792333,100008088,100126104	tdgf1,zp3,ccnb1,zp3b,nanos3,birc5b,rgs14a,zp3d.1,zpcx,bmp15,buc,zar1,dnd1,ggt1a,zp3a.1,grip2a,ca15b,nanog,zgc:173556,zp3e
4_Member	GO Biological Processes	GO:0007340	acrosome reaction	-3.06943	-0.9628	6/18	64692,327616,334011,407714,100008088,100126104	zp3b,zp3d.1,zpcx,zp3a.1,zgc:173556,zp3e
4_Member	GO Biological Processes	GO:0048609	multicellular organismal reproductive process	-3.02101	-0.926614	20/138	30304,30594,58025,64692,140631,246726,327368,327616,334011,334183,334375,369189,373074,393387,407714,568084,791844,792333,100008088,100126104	tdgf1,zp3,ccnb1,zp3b,nanos3,birc5b,rgs14a,zp3d.1,zpcx,bmp15,buc,zar1,dnd1,ggt1a,zp3a.1,grip2a,ca15b,nanog,zgc:173556,zp3e
4_Member	GO Biological Processes	GO:0032504	multicellular organism reproduction	-2.98131	-0.904643	20/139	30304,30594,58025,64692,140631,246726,327368,327616,334011,334183,334375,369189,373074,393387,407714,568084,791844,792333,100008088,100126104	tdgf1,zp3,ccnb1,zp3b,nanos3,birc5b,rgs14a,zp3d.1,zpcx,bmp15,buc,zar1,dnd1,ggt1a,zp3a.1,grip2a,ca15b,nanog,zgc:173556,zp3e
4_Member	GO Biological Processes	GO:0019953	sexual reproduction	-2.62642	-0.661471	21/159	30304,30594,58025,64692,140631,246726,327368,327616,334011,334183,334375,369189,373074,393387,407714,559540,568084,791844,792333,100008088,100126104	tdgf1,zp3,ccnb1,zp3b,nanos3,birc5b,rgs14a,zp3d.1,zpcx,bmp15,buc,zar1,dnd1,ggt1a,zp3a.1,bmb,grip2a,ca15b,nanog,zgc:173556,zp3e
4_Member	GO Biological Processes	GO:0007281	germ cell development	-2.5915	-0.631004	13/80	30594,58025,64692,140631,327616,334011,334183,334375,369189,373074,407714,100008088,100126104	zp3,ccnb1,zp3b,nanos3,zp3d.1,zpcx,bmp15,buc,zar1,dnd1,zp3a.1,zgc:173556,zp3e
4_Member	GO Biological Processes	GO:0044703	multi-organism reproductive process	-2.56009	-0.629389	21/161	30304,30594,58025,64692,140631,246726,327368,327616,334011,334183,334375,369189,373074,393387,407714,559540,568084,791844,792333,100008088,100126104	tdgf1,zp3,ccnb1,zp3b,nanos3,birc5b,rgs14a,zp3d.1,zpcx,bmp15,buc,zar1,dnd1,ggt1a,zp3a.1,bmb,grip2a,ca15b,nanog,zgc:173556,zp3e
4_Member	GO Biological Processes	GO:0007338	single fertilization	-2.55581	-0.629389	8/37	30594,64692,327616,334011,407714,559540,100008088,100126104	zp3,zp3b,zp3d.1,zpcx,zp3a.1,bmb,zgc:173556,zp3e
4_Member	GO Biological Processes	GO:0009566	fertilization	-2.47913	-0.568798	8/38	30594,64692,327616,334011,407714,559540,100008088,100126104	zp3,zp3b,zp3d.1,zpcx,zp3a.1,bmb,zgc:173556,zp3e
4_Member	GO Biological Processes	GO:0003006	developmental process involved in reproduction	-2.42636	-0.523856	15/103	30390,30594,58025,64692,140631,327616,334011,334183,334375,369189,373074,407714,497643,100008088,100126104	cyp19a1a,zp3,ccnb1,zp3b,nanos3,zp3d.1,zpcx,bmp15,buc,zar1,dnd1,zp3a.1,gdf9,zgc:173556,zp3e
4_Member	GO Biological Processes	GO:0022414	reproductive process	-2.10275	-0.2909	28/256	30304,30390,30594,58025,64692,140631,246726,327368,327471,327616,334011,334183,334375,369189,373074,393387,393403,394048,407714,445392,497643,559540,568084,791844,792333,795517,100008088,100126104	tdgf1,cyp19a1a,zp3,ccnb1,zp3b,nanos3,birc5b,rgs14a,wee2,zp3d.1,zpcx,bmp15,buc,zar1,dnd1,ggt1a,fbxo43,h2afx,zp3a.1,fbxo5,gdf9,bmb,grip2a,ca15b,nanog,mos,zgc:173556,zp3e
4_Member	GO Biological Processes	GO:0000003	reproduction	-2.0152	-0.245319	28/260	30304,30390,30594,58025,64692,140631,246726,327368,327471,327616,334011,334183,334375,369189,373074,393387,393403,394048,407714,445392,497643,559540,568084,791844,792333,795517,100008088,100126104	tdgf1,cyp19a1a,zp3,ccnb1,zp3b,nanos3,birc5b,rgs14a,wee2,zp3d.1,zpcx,bmp15,buc,zar1,dnd1,ggt1a,fbxo43,h2afx,zp3a.1,fbxo5,gdf9,bmb,grip2a,ca15b,nanog,mos,zgc:173556,zp3e
5_Summary	GO Biological Processes	GO:0032259	methylation	-5.06767	-2.3947	31/197	30333,30430,334936,394021,404619,405834,406690,436884,436893,445242,445251,448867,449878,494106,541423,541441,541496,560620,562801,564058,564078,606657,751629,791999,792923,100004770,100005300,100005455,100005761,100006618,100144628	pou5f3,dnmt1,trmt2a,shmt1,eef1akmt1,ntmt1,nsun5,tyw3,coq3,hnmt,carm1,prmt6,trdmt1,nsun4,smyd2a,mettl21a,trmt13,hemk1,rnmt,setd4,trmt5,trmt2b,kmt5aa,mettl6,mrm3b,kmt5ab,lcmt2,etfbkmt,ehmt1a,mettl2a,shmt2
5_Member	GO Biological Processes	GO:0032259	methylation	-5.06767	-2.3947	31/197	30333,30430,334936,394021,404619,405834,406690,436884,436893,445242,445251,448867,449878,494106,541423,541441,541496,560620,562801,564058,564078,606657,751629,791999,792923,100004770,100005300,100005455,100005761,100006618,100144628	pou5f3,dnmt1,trmt2a,shmt1,eef1akmt1,ntmt1,nsun5,tyw3,coq3,hnmt,carm1,prmt6,trdmt1,nsun4,smyd2a,mettl21a,trmt13,hemk1,rnmt,setd4,trmt5,trmt2b,kmt5aa,mettl6,mrm3b,kmt5ab,lcmt2,etfbkmt,ehmt1a,mettl2a,shmt2
6_Summary	GO Biological Processes	GO:0042273	ribosomal large subunit biogenesis	-4.82778	-2.17708	14/56	286746,317739,321114,322251,335049,336470,337399,393243,393863,394040,402823,436807,561321,100003787	sdad1,ppan,snu13b,rpl7l1,ebna1bp2,pak1ip1,rrs1,znhit3,heatr3,surf6,bxdc2,nop16,las1l,nhp2
6_Member	GO Biological Processes	GO:0042273	ribosomal large subunit biogenesis	-4.82778	-2.17708	14/56	286746,317739,321114,322251,335049,336470,337399,393243,393863,394040,402823,436807,561321,100003787	sdad1,ppan,snu13b,rpl7l1,ebna1bp2,pak1ip1,rrs1,znhit3,heatr3,surf6,bxdc2,nop16,las1l,nhp2
7_Summary	GO Biological Processes	GO:0015031	protein transport	-4.7391	-2.1298	83/776	57969,57970,266757,266796,282678,286746,324283,324342,324743,327551,333980,334383,334982,336797,337190,337399,337461,368229,368424,378716,378969,386994,393294,393346,393374,393863,393890,394067,394071,403027,405846,405884,406343,406344,436590,436596,436772,436952,437003,437012,445035,445093,445144,445154,445225,445243,445299,445301,445302,445493,447897,449768,450030,450056,492492,494477,494478,50…	copz2,copz1,tram1,sec61a1l,timm9,sdad1,hnf1bb,xpo4,snupn,arl8,xpo6,zdhhc18b,yif1a,serp1,ssr3,rrs1,nup35,pmm2,snx9a,aktip,rab32a,rab11al,use1,stx8,tmed5,heatr3,panx1a,ykt6,srp9,snx10a,stx11a,spcs3,kpna7,tram2,rab15,zdhhc24,sec61g,rab3db,ica1,hid1b,thoc7,tmed1a,chchd4a,rab35b,uevld,timm8a,immp2l,zdhhc23b,thoc3,bet1l,ap1s3b,pttg1ipb,chchd4b,tbc1d16,cope,tfr1a,tfr1b,sft2d2a,lamp2,rab42b,ap1s3a,timm10…
7_Member	GO Biological Processes	GO:0015031	protein transport	-4.7391	-2.1298	83/776	57969,57970,266757,266796,282678,286746,324283,324342,324743,327551,333980,334383,334982,336797,337190,337399,337461,368229,368424,378716,378969,386994,393294,393346,393374,393863,393890,394067,394071,403027,405846,405884,406343,406344,436590,436596,436772,436952,437003,437012,445035,445093,445144,445154,445225,445243,445299,445301,445302,445493,447897,449768,450030,450056,492492,494477,494478,50…	copz2,copz1,tram1,sec61a1l,timm9,sdad1,hnf1bb,xpo4,snupn,arl8,xpo6,zdhhc18b,yif1a,serp1,ssr3,rrs1,nup35,pmm2,snx9a,aktip,rab32a,rab11al,use1,stx8,tmed5,heatr3,panx1a,ykt6,srp9,snx10a,stx11a,spcs3,kpna7,tram2,rab15,zdhhc24,sec61g,rab3db,ica1,hid1b,thoc7,tmed1a,chchd4a,rab35b,uevld,timm8a,immp2l,zdhhc23b,thoc3,bet1l,ap1s3b,pttg1ipb,chchd4b,tbc1d16,cope,tfr1a,tfr1b,sft2d2a,lamp2,rab42b,ap1s3a,timm10…
7_Member	GO Biological Processes	GO:0015833	peptide transport	-4.47889	-1.88889	83/789	57969,57970,266757,266796,282678,286746,324283,324342,324743,327551,333980,334383,334982,336797,337190,337399,337461,368229,368424,378716,378969,386994,393294,393346,393374,393863,393890,394067,394071,403027,405846,405884,406343,406344,436590,436596,436772,436952,437003,437012,445035,445093,445144,445154,445225,445243,445299,445301,445302,445493,447897,449768,450030,450056,492492,494477,494478,50…	copz2,copz1,tram1,sec61a1l,timm9,sdad1,hnf1bb,xpo4,snupn,arl8,xpo6,zdhhc18b,yif1a,serp1,ssr3,rrs1,nup35,pmm2,snx9a,aktip,rab32a,rab11al,use1,stx8,tmed5,heatr3,panx1a,ykt6,srp9,snx10a,stx11a,spcs3,kpna7,tram2,rab15,zdhhc24,sec61g,rab3db,ica1,hid1b,thoc7,tmed1a,chchd4a,rab35b,uevld,timm8a,immp2l,zdhhc23b,thoc3,bet1l,ap1s3b,pttg1ipb,chchd4b,tbc1d16,cope,tfr1a,tfr1b,sft2d2a,lamp2,rab42b,ap1s3a,timm10…
7_Member	GO Biological Processes	GO:0045184	establishment of protein localization	-4.40104	-1.82953	83/793	57969,57970,266757,266796,282678,286746,324283,324342,324743,327551,333980,334383,334982,336797,337190,337399,337461,368229,368424,378716,378969,386994,393294,393346,393374,393863,393890,394067,394071,403027,405846,405884,406343,406344,436590,436596,436772,436952,437003,437012,445035,445093,445144,445154,445225,445243,445299,445301,445302,445493,447897,449768,450030,450056,492492,494477,494478,50…	copz2,copz1,tram1,sec61a1l,timm9,sdad1,hnf1bb,xpo4,snupn,arl8,xpo6,zdhhc18b,yif1a,serp1,ssr3,rrs1,nup35,pmm2,snx9a,aktip,rab32a,rab11al,use1,stx8,tmed5,heatr3,panx1a,ykt6,srp9,snx10a,stx11a,spcs3,kpna7,tram2,rab15,zdhhc24,sec61g,rab3db,ica1,hid1b,thoc7,tmed1a,chchd4a,rab35b,uevld,timm8a,immp2l,zdhhc23b,thoc3,bet1l,ap1s3b,pttg1ipb,chchd4b,tbc1d16,cope,tfr1a,tfr1b,sft2d2a,lamp2,rab42b,ap1s3a,timm10…
7_Member	GO Biological Processes	GO:0006886	intracellular protein transport	-3.69366	-1.344	59/544	57969,57970,266757,266796,286746,324342,324743,327551,333980,334383,337190,337399,337461,368229,368424,378969,386994,393346,393374,393863,394071,405846,405884,406343,406344,436590,436596,436772,436952,437012,445035,445093,445144,445154,445299,445301,445302,447897,449768,450030,450056,541406,550378,550415,550581,553322,561817,565026,568084,569455,572256,613145,751649,751738,767712,767727,791986,10…	copz2,copz1,tram1,sec61a1l,sdad1,xpo4,snupn,arl8,xpo6,zdhhc18b,ssr3,rrs1,nup35,pmm2,snx9a,rab32a,rab11al,stx8,tmed5,heatr3,srp9,stx11a,spcs3,kpna7,tram2,rab15,zdhhc24,sec61g,rab3db,hid1b,thoc7,tmed1a,chchd4a,rab35b,immp2l,zdhhc23b,thoc3,ap1s3b,pttg1ipb,chchd4b,tbc1d16,lamp2,rab42b,ap1s3a,sar1ab,sytl4,zdhhc4,tgfbrap1,grip2a,kpnb3,zgc:162879,tmed9,tomm7,nxt2,zgc:153847,rab21,sec61b,arfip1,ap1g2
8_Summary	GO Biological Processes	GO:0045047	protein targeting to ER	-4.08547	-1.6251	8/23	266757,266796,337190,368229,394071,405884,406344,791986,334383,436596,436772,445144,445299,445301,450030,541406,561817,751649	tram1,sec61a1l,ssr3,pmm2,srp9,spcs3,tram2,sec61b,zdhhc18b,zdhhc24,sec61g,chchd4a,immp2l,zdhhc23b,chchd4b,lamp2,zdhhc4,tomm7
8_Member	GO Biological Processes	GO:0045047	protein targeting to ER	-4.08547	-1.6251	8/23	266757,266796,337190,368229,394071,405884,406344,791986	tram1,sec61a1l,ssr3,pmm2,srp9,spcs3,tram2,sec61b
8_Member	GO Biological Processes	GO:0072599	establishment of protein localization to endoplasmic reticulum	-4.08547	-1.6251	8/23	266757,266796,337190,368229,394071,405884,406344,791986	tram1,sec61a1l,ssr3,pmm2,srp9,spcs3,tram2,sec61b
8_Member	GO Biological Processes	GO:0006614	SRP-dependent cotranslational protein targeting to membrane	-3.38382	-1.15637	6/16	266757,266796,337190,394071,406344,791986	tram1,sec61a1l,ssr3,srp9,tram2,sec61b
8_Member	GO Biological Processes	GO:0006613	cotranslational protein targeting to membrane	-3.22016	-1.04052	6/17	266757,266796,337190,394071,406344,791986	tram1,sec61a1l,ssr3,srp9,tram2,sec61b
8_Member	GO Biological Processes	GO:0070972	protein localization to endoplasmic reticulum	-2.99021	-0.907718	8/32	266757,266796,337190,368229,394071,405884,406344,791986	tram1,sec61a1l,ssr3,pmm2,srp9,spcs3,tram2,sec61b
8_Member	GO Biological Processes	GO:0006616	SRP-dependent cotranslational protein targeting to membrane, translocation	-2.9369	-0.892026	4/8	266757,266796,406344,791986	tram1,sec61a1l,tram2,sec61b
8_Member	GO Biological Processes	GO:0006605	protein targeting	-2.62804	-0.661471	18/128	266757,266796,334383,337190,368229,394071,405884,406344,436596,436772,445144,445299,445301,450030,541406,561817,751649,791986	tram1,sec61a1l,zdhhc18b,ssr3,pmm2,srp9,spcs3,tram2,zdhhc24,sec61g,chchd4a,immp2l,zdhhc23b,chchd4b,lamp2,zdhhc4,tomm7,sec61b
8_Member	GO Biological Processes	GO:0006612	protein targeting to membrane	-2.14016	-0.318063	10/61	266757,266796,334383,337190,394071,406344,436596,445301,561817,791986	tram1,sec61a1l,zdhhc18b,ssr3,srp9,tram2,zdhhc24,zdhhc23b,zdhhc4,sec61b
9_Summary	GO Biological Processes	GO:0071025	RNA surveillance	-3.97644	-1.56878	6/13	326786,393712,394111,450057,570852,751632,394066,393224,393233,554138,100003787	exosc6,exosc4,pelo,exosc9,supv3l1,exosc5,lin28a,snapc1b,snapc1a,rpap2,nhp2
9_Member	GO Biological Processes	GO:0071025	RNA surveillance	-3.97644	-1.56878	6/13	326786,393712,394111,450057,570852,751632	exosc6,exosc4,pelo,exosc9,supv3l1,exosc5
9_Member	GO Biological Processes	GO:0034661	ncRNA catabolic process	-3.22016	-1.04052	6/17	326786,393712,394066,394111,450057,751632	exosc6,exosc4,lin28a,pelo,exosc9,exosc5
9_Member	GO Biological Processes	GO:0034475	U4 snRNA 3'-end processing	-2.9369	-0.892026	4/8	326786,393712,450057,751632	exosc6,exosc4,exosc9,exosc5
9_Member	GO Biological Processes	GO:0016075	rRNA catabolic process	-2.78088	-0.75857	5/14	326786,393712,394111,450057,751632	exosc6,exosc4,pelo,exosc9,exosc5
9_Member	GO Biological Processes	GO:0016073	snRNA metabolic process	-2.55581	-0.629389	8/37	326786,393224,393233,393712,450057,554138,751632,100003787	exosc6,snapc1b,snapc1a,exosc4,exosc9,rpap2,exosc5,nhp2
9_Member	GO Biological Processes	GO:0034427	nuclear-transcribed mRNA catabolic process, exonucleolytic, 3'-5'	-2.50727	-0.584932	4/10	326786,393712,450057,751632	exosc6,exosc4,exosc9,exosc5
9_Member	GO Biological Processes	GO:0071027	nuclear RNA surveillance	-2.33464	-0.458223	4/11	326786,393712,450057,751632	exosc6,exosc4,exosc9,exosc5
9_Member	GO Biological Processes	GO:0071028	nuclear mRNA surveillance	-2.33464	-0.458223	4/11	326786,393712,450057,751632	exosc6,exosc4,exosc9,exosc5
9_Member	GO Biological Processes	GO:0071051	polyadenylation-dependent snoRNA 3'-end processing	-2.28041	-0.429056	3/6	326786,393712,751632	exosc6,exosc4,exosc5
9_Member	GO Biological Processes	GO:0000291	nuclear-transcribed mRNA catabolic process, exonucleolytic	-2.04597	-0.264505	4/13	326786,393712,450057,751632	exosc6,exosc4,exosc9,exosc5
10_Summary	GO Biological Processes	GO:0008610	lipid biosynthetic process	-3.82746	-1.43221	37/291	30390,30600,80374,259251,322977,327274,334217,335732,336798,373131,378722,386801,393096,393931,394230,405867,436629,445247,450002,492343,541417,550266,550369,550396,550572,554145,554842,555881,556641,560717,569294,570443,791484,796295,799960,100136853,100150288,327292,334101,386643,387303,393300,394156,403068,406385,415222,431758,436733,445073,447813,541337,541517,555206,558684,566487,678558,7517…	cyp19a1a,mid1ip1a,cyp11a1,cers2a,mid1ip1l,elovl7b,elovl7a,elovl4b,ggps1,hsd3b2,rdh10b,agps,lipg,ptdss1a,st3gal5,crls1,nus1,sgms2b,tecrl2b,ctdnep1a,pgap2,acer1,nsdhl,mppe1,cnep1r1,elovl8b,acot11a,zgc:162634,pld1a,srd5a3,rcor1,pigx,rbp1.1,dpm2,dolk,pigw,elovl6l,tpte,eci1,pik3ip1,gbgt1l4,gbgt1l1,acadl,alg2,galcb,plppr1,plpp5,zgc:92907,socs1a,pdxdc1,sptssa,mtmr1b,neu3.3,b4galnt1a,gbgt1l2,mtmr7a,acsf2…
10_Member	GO Biological Processes	GO:0008610	lipid biosynthetic process	-3.82746	-1.43221	37/291	30390,30600,80374,259251,322977,327274,334217,335732,336798,373131,378722,386801,393096,393931,394230,405867,436629,445247,450002,492343,541417,550266,550369,550396,550572,554145,554842,555881,556641,560717,569294,570443,791484,796295,799960,100136853,100150288	cyp19a1a,mid1ip1a,cyp11a1,cers2a,mid1ip1l,elovl7b,elovl7a,elovl4b,ggps1,hsd3b2,rdh10b,agps,lipg,ptdss1a,st3gal5,crls1,nus1,sgms2b,tecrl2b,ctdnep1a,pgap2,acer1,nsdhl,mppe1,cnep1r1,elovl8b,acot11a,zgc:162634,pld1a,srd5a3,rcor1,pigx,rbp1.1,dpm2,dolk,pigw,elovl6l
10_Member	GO Biological Processes	GO:0044255	cellular lipid metabolic process	-3.52861	-1.24495	55/505	259251,327274,327292,334101,334217,335732,336798,378722,386643,386801,387303,393096,393300,393931,394156,394230,403068,405867,406385,415222,431758,436629,436733,445073,445247,447813,450002,492343,541337,541417,541517,550266,550396,550572,554145,554842,555206,555881,556641,558684,560717,566487,569294,570443,678558,751707,791142,791484,792824,793349,796295,799960,100005455,100136853,100150288	cers2a,elovl7b,tpte,eci1,elovl7a,elovl4b,ggps1,rdh10b,pik3ip1,agps,gbgt1l4,lipg,gbgt1l1,ptdss1a,acadl,st3gal5,alg2,crls1,galcb,plppr1,plpp5,nus1,zgc:92907,socs1a,sgms2b,pdxdc1,tecrl2b,ctdnep1a,sptssa,pgap2,mtmr1b,acer1,mppe1,cnep1r1,elovl8b,acot11a,neu3.3,zgc:162634,pld1a,b4galnt1a,srd5a3,gbgt1l2,rcor1,pigx,mtmr7a,acsf2,sacm1lb,rbp1.1,pgp,pi4kab,dpm2,dolk,etfbkmt,pigw,elovl6l
10_Member	GO Biological Processes	GO:0006629	lipid metabolic process	-3.20428	-1.03788	67/665	30390,30600,80374,259251,282673,322977,327274,327292,334101,334217,335732,336798,337489,368270,373131,378722,386643,386801,387303,393096,393300,393931,394156,394230,403068,405867,406385,415222,431758,436629,436733,436847,445073,445105,445247,447813,450002,450068,492343,541337,541417,541517,550266,550369,550396,550572,554145,554842,555206,555881,556641,558684,560717,566487,569294,570443,678558,751…	cyp19a1a,mid1ip1a,cyp11a1,cers2a,npc2,mid1ip1l,elovl7b,tpte,eci1,elovl7a,elovl4b,ggps1,plcd1b,sult1st3,hsd3b2,rdh10b,pik3ip1,agps,gbgt1l4,lipg,gbgt1l1,ptdss1a,acadl,st3gal5,alg2,crls1,galcb,plppr1,plpp5,nus1,zgc:92907,nr1h4,socs1a,lipia,sgms2b,pdxdc1,tecrl2b,asah1a,ctdnep1a,sptssa,pgap2,mtmr1b,acer1,nsdhl,mppe1,cnep1r1,elovl8b,acot11a,neu3.3,zgc:162634,pld1a,b4galnt1a,srd5a3,gbgt1l2,rcor1,pigx,mt…
11_Summary	GO Biological Processes	GO:0042274	ribosomal small subunit biogenesis	-3.77352	-1.40158	12/53	266990,317639,321700,337399,393596,394040,447856,550241,553568,619204,797099,100009635	pwp2h,tsr2,nol11,rrs1,wdr46,surf6,utp3,rrp7a,abt1,mrps7,fam207a,dhx37
11_Member	GO Biological Processes	GO:0042274	ribosomal small subunit biogenesis	-3.77352	-1.40158	12/53	266990,317639,321700,337399,393596,394040,447856,550241,553568,619204,797099,100009635	pwp2h,tsr2,nol11,rrs1,wdr46,surf6,utp3,rrp7a,abt1,mrps7,fam207a,dhx37
11_Member	GO Biological Processes	GO:0000462	maturation of SSU-rRNA from tricistronic rRNA transcript (SSU-rRNA, 5.8S rRNA, LSU-rRNA)	-3.41493	-1.16332	8/28	266990,317639,337399,393596,447856,553568,797099,100009635	pwp2h,tsr2,rrs1,wdr46,utp3,abt1,fam207a,dhx37
11_Member	GO Biological Processes	GO:0030490	maturation of SSU-rRNA	-3.11512	-0.989469	9/38	266990,317639,321700,337399,393596,447856,553568,797099,100009635	pwp2h,tsr2,nol11,rrs1,wdr46,utp3,abt1,fam207a,dhx37
12_Summary	GO Biological Processes	GO:0006643	membrane lipid metabolic process	-3.57173	-1.25347	19/116	259251,327274,334217,335732,394230,406385,445247,447813,541337,541417,550266,550396,554145,555206,555881,570443,796295,100136853,100150288,450002	cers2a,elovl7b,elovl7a,elovl4b,st3gal5,galcb,sgms2b,pdxdc1,sptssa,pgap2,acer1,mppe1,elovl8b,neu3.3,zgc:162634,pigx,dpm2,pigw,elovl6l,tecrl2b
12_Member	GO Biological Processes	GO:0006643	membrane lipid metabolic process	-3.57173	-1.25347	19/116	259251,327274,334217,335732,394230,406385,445247,447813,541337,541417,550266,550396,554145,555206,555881,570443,796295,100136853,100150288	cers2a,elovl7b,elovl7a,elovl4b,st3gal5,galcb,sgms2b,pdxdc1,sptssa,pgap2,acer1,mppe1,elovl8b,neu3.3,zgc:162634,pigx,dpm2,pigw,elovl6l
12_Member	GO Biological Processes	GO:0046467	membrane lipid biosynthetic process	-3.52458	-1.24495	15/81	259251,327274,334217,335732,394230,445247,541417,550266,550396,554145,555881,570443,796295,100136853,100150288	cers2a,elovl7b,elovl7a,elovl4b,st3gal5,sgms2b,pgap2,acer1,mppe1,elovl8b,zgc:162634,pigx,dpm2,pigw,elovl6l
12_Member	GO Biological Processes	GO:0019367	fatty acid elongation, saturated fatty acid	-3.13424	-1.00206	5/12	327274,334217,335732,554145,100150288	elovl7b,elovl7a,elovl4b,elovl8b,elovl6l
12_Member	GO Biological Processes	GO:0019368	fatty acid elongation, unsaturated fatty acid	-3.13424	-1.00206	5/12	327274,334217,335732,554145,100150288	elovl7b,elovl7a,elovl4b,elovl8b,elovl6l
12_Member	GO Biological Processes	GO:0034625	fatty acid elongation, monounsaturated fatty acid	-3.13424	-1.00206	5/12	327274,334217,335732,554145,100150288	elovl7b,elovl7a,elovl4b,elovl8b,elovl6l
12_Member	GO Biological Processes	GO:0034626	fatty acid elongation, polyunsaturated fatty acid	-3.13424	-1.00206	5/12	327274,334217,335732,554145,100150288	elovl7b,elovl7a,elovl4b,elovl8b,elovl6l
12_Member	GO Biological Processes	GO:0042761	very long-chain fatty acid biosynthetic process	-2.92994	-0.892026	6/19	327274,334217,335732,450002,554145,100150288	elovl7b,elovl7a,elovl4b,tecrl2b,elovl8b,elovl6l
12_Member	GO Biological Processes	GO:0006665	sphingolipid metabolic process	-2.7446	-0.732093	13/77	259251,327274,334217,335732,394230,406385,445247,447813,541337,550266,554145,555206,100150288	cers2a,elovl7b,elovl7a,elovl4b,st3gal5,galcb,sgms2b,pdxdc1,sptssa,acer1,elovl8b,neu3.3,elovl6l
12_Member	GO Biological Processes	GO:0035338	long-chain fatty-acyl-CoA biosynthetic process	-2.70541	-0.707923	4/9	327274,334217,335732,100150288	elovl7b,elovl7a,elovl4b,elovl6l
12_Member	GO Biological Processes	GO:0046949	fatty-acyl-CoA biosynthetic process	-2.70541	-0.707923	4/9	327274,334217,335732,100150288	elovl7b,elovl7a,elovl4b,elovl6l
12_Member	GO Biological Processes	GO:0030497	fatty acid elongation	-2.6294	-0.661471	5/15	327274,334217,335732,554145,100150288	elovl7b,elovl7a,elovl4b,elovl8b,elovl6l
12_Member	GO Biological Processes	GO:0000038	very long-chain fatty acid metabolic process	-2.56634	-0.629389	6/22	327274,334217,335732,450002,554145,100150288	elovl7b,elovl7a,elovl4b,tecrl2b,elovl8b,elovl6l
12_Member	GO Biological Processes	GO:0030148	sphingolipid biosynthetic process	-2.5644	-0.629389	9/45	259251,327274,334217,335732,394230,445247,550266,554145,100150288	cers2a,elovl7b,elovl7a,elovl4b,st3gal5,sgms2b,acer1,elovl8b,elovl6l
12_Member	GO Biological Processes	GO:0035336	long-chain fatty-acyl-CoA metabolic process	-2.33464	-0.458223	4/11	327274,334217,335732,100150288	elovl7b,elovl7a,elovl4b,elovl6l
12_Member	GO Biological Processes	GO:0035337	fatty-acyl-CoA metabolic process	-2.33464	-0.458223	4/11	327274,334217,335732,100150288	elovl7b,elovl7a,elovl4b,elovl6l
13_Summary	GO Biological Processes	GO:0006497	protein lipidation	-3.55579	-1.25114	14/72	334383,352941,436596,445301,541417,550396,555881,560334,561817,570443,570965,641330,796295,100136853,550279	zdhhc18b,zdhhc8b,zdhhc24,zdhhc23b,pgap2,mppe1,zgc:162634,hhat,zdhhc4,pigx,atg12,atg10,dpm2,pigw,lypla1
13_Member	GO Biological Processes	GO:0006497	protein lipidation	-3.55579	-1.25114	14/72	334383,352941,436596,445301,541417,550396,555881,560334,561817,570443,570965,641330,796295,100136853	zdhhc18b,zdhhc8b,zdhhc24,zdhhc23b,pgap2,mppe1,zgc:162634,hhat,zdhhc4,pigx,atg12,atg10,dpm2,pigw
13_Member	GO Biological Processes	GO:0042158	lipoprotein biosynthetic process	-3.42699	-1.16546	14/74	334383,352941,436596,445301,541417,550396,555881,560334,561817,570443,570965,641330,796295,100136853	zdhhc18b,zdhhc8b,zdhhc24,zdhhc23b,pgap2,mppe1,zgc:162634,hhat,zdhhc4,pigx,atg12,atg10,dpm2,pigw
13_Member	GO Biological Processes	GO:0042157	lipoprotein metabolic process	-2.46749	-0.561086	15/102	334383,352941,436596,445301,541417,550279,550396,555881,560334,561817,570443,570965,641330,796295,100136853	zdhhc18b,zdhhc8b,zdhhc24,zdhhc23b,pgap2,lypla1,mppe1,zgc:162634,hhat,zdhhc4,pigx,atg12,atg10,dpm2,pigw
13_Member	GO Biological Processes	GO:0006506	GPI anchor biosynthetic process	-2.0933	-0.284587	6/27	541417,550396,555881,570443,796295,100136853	pgap2,mppe1,zgc:162634,pigx,dpm2,pigw
14_Summary	GO Biological Processes	GO:0043603	cellular amide metabolic process	-3.54966	-1.25114	68/658	30114,30702,30967,79381,140631,259251,324490,327274,327329,333941,334217,334471,334619,335732,336141,336823,369189,393123,393175,393273,393387,393956,394021,394066,394071,394138,405884,406385,407729,436628,436888,436970,445221,445247,445299,447945,449818,450062,450084,494056,504088,541330,541406,550266,550455,550559,550564,553580,553692,553709,553711,553804,554842,555206,555848,561673,563855,5647…	cth1,cpeb1b,igf2bp3,gstp1,nanos3,cers2a,eif4ebp3l,elovl7b,qrsl1,zfp36l2,elovl7a,larp6a,c1qbp,elovl4b,tarbp2,drg1,zar1,sepsecs,erap1b,zgc:56676,ggt1a,cpeb4a,shmt1,lin28a,srp9,asns,spcs3,galcb,caprin2,thop1,mterf3,denr,mrps23,sgms2b,immp2l,mrpl17,bace2,eif1axa,gss,zgc:103559,enpep,mrpl10,lamp2,acer1,mrps18b,dph1,faub,mrps17,dph3,mrpl27,mrps24,mcee,acot11a,neu3.3,cpdb,nars2,chac1,zgc:171480,tsfm,mrp…
14_Member	GO Biological Processes	GO:0043603	cellular amide metabolic process	-3.54966	-1.25114	68/658	30114,30702,30967,79381,140631,259251,324490,327274,327329,333941,334217,334471,334619,335732,336141,336823,369189,393123,393175,393273,393387,393956,394021,394066,394071,394138,405884,406385,407729,436628,436888,436970,445221,445247,445299,447945,449818,450062,450084,494056,504088,541330,541406,550266,550455,550559,550564,553580,553692,553709,553711,553804,554842,555206,555848,561673,563855,5647…	cth1,cpeb1b,igf2bp3,gstp1,nanos3,cers2a,eif4ebp3l,elovl7b,qrsl1,zfp36l2,elovl7a,larp6a,c1qbp,elovl4b,tarbp2,drg1,zar1,sepsecs,erap1b,zgc:56676,ggt1a,cpeb4a,shmt1,lin28a,srp9,asns,spcs3,galcb,caprin2,thop1,mterf3,denr,mrps23,sgms2b,immp2l,mrpl17,bace2,eif1axa,gss,zgc:103559,enpep,mrpl10,lamp2,acer1,mrps18b,dph1,faub,mrps17,dph3,mrpl27,mrps24,mcee,acot11a,neu3.3,cpdb,nars2,chac1,zgc:171480,tsfm,mrp…
14_Member	GO Biological Processes	GO:0006518	peptide metabolic process	-2.7443	-0.732093	53/521	30114,30702,30967,79381,140631,324490,327329,333941,334471,334619,336141,336823,369189,393123,393175,393273,393387,393956,394066,394071,405884,407729,436628,436888,436970,445221,445299,447945,449818,450062,450084,504088,541330,541406,550455,550559,550564,553580,553692,553709,553711,555848,561673,563855,564733,567785,569841,619204,619248,751746,795846,100033766,100142645	cth1,cpeb1b,igf2bp3,gstp1,nanos3,eif4ebp3l,qrsl1,zfp36l2,larp6a,c1qbp,tarbp2,drg1,zar1,sepsecs,erap1b,zgc:56676,ggt1a,cpeb4a,lin28a,srp9,spcs3,caprin2,thop1,mterf3,denr,mrps23,immp2l,mrpl17,bace2,eif1axa,gss,enpep,mrpl10,lamp2,mrps18b,dph1,faub,mrps17,dph3,mrpl27,mrps24,cpdb,nars2,chac1,zgc:171480,tsfm,mrps18c,mrps7,pdf,mrps6,mrps34,mir196a-1,mrpl22
14_Member	GO Biological Processes	GO:0043604	amide biosynthetic process	-2.18445	-0.350986	49/505	30114,30702,30967,140631,259251,324490,327274,327329,333941,334217,334471,334619,335732,336141,336823,369189,393123,393273,393956,394066,394071,394138,407729,436888,436970,445221,445247,447945,450062,450084,541330,550455,550559,550564,553580,553692,553709,553711,561673,564733,567785,569841,619204,619248,751746,795846,100033766,100142645,100150288	cth1,cpeb1b,igf2bp3,nanos3,cers2a,eif4ebp3l,elovl7b,qrsl1,zfp36l2,elovl7a,larp6a,c1qbp,elovl4b,tarbp2,drg1,zar1,sepsecs,zgc:56676,cpeb4a,lin28a,srp9,asns,caprin2,mterf3,denr,mrps23,sgms2b,mrpl17,eif1axa,gss,mrpl10,mrps18b,dph1,faub,mrps17,dph3,mrpl27,mrps24,nars2,zgc:171480,tsfm,mrps18c,mrps7,pdf,mrps6,mrps34,mir196a-1,mrpl22,elovl6l
15_Summary	GO Biological Processes	GO:0000079	regulation of cyclin-dependent protein serine/threonine kinase activity	-3.39904	-1.16332	9/35	30188,58025,171473,368316,404206,541325,558659,799608,100001904	ccne1,ccnb1,ccng1,ccnb2,ccna1,ccnh,cdk5rap1,ccnd2a,ccnjl
15_Member	GO Biological Processes	GO:0000079	regulation of cyclin-dependent protein serine/threonine kinase activity	-3.39904	-1.16332	9/35	30188,58025,171473,368316,404206,541325,558659,799608,100001904	ccne1,ccnb1,ccng1,ccnb2,ccna1,ccnh,cdk5rap1,ccnd2a,ccnjl
15_Member	GO Biological Processes	GO:1904029	regulation of cyclin-dependent protein kinase activity	-3.39904	-1.16332	9/35	30188,58025,171473,368316,404206,541325,558659,799608,100001904	ccne1,ccnb1,ccng1,ccnb2,ccna1,ccnh,cdk5rap1,ccnd2a,ccnjl
16_Summary	GO Biological Processes	GO:0040020	regulation of meiotic nuclear division	-3.2141	-1.04052	4/7	327471,393403,445392,795517,334183	wee2,fbxo43,fbxo5,mos,bmp15
16_Member	GO Biological Processes	GO:0040020	regulation of meiotic nuclear division	-3.2141	-1.04052	4/7	327471,393403,445392,795517	wee2,fbxo43,fbxo5,mos
16_Member	GO Biological Processes	GO:0045835	negative regulation of meiotic nuclear division	-2.28041	-0.429056	3/6	393403,445392,795517	fbxo43,fbxo5,mos
16_Member	GO Biological Processes	GO:0051447	negative regulation of meiotic cell cycle	-2.05962	-0.272243	3/7	393403,445392,795517	fbxo43,fbxo5,mos
16_Member	GO Biological Processes	GO:2000242	negative regulation of reproductive process	-2.04597	-0.264505	4/13	334183,393403,445392,795517	bmp15,fbxo43,fbxo5,mos
17_Summary	GO Biological Processes	GO:0043094	cellular metabolic compound salvage	-3.19247	-1.03313	8/30	30765,324079,368220,393641,393867,791775,100005763,100126024,394021,393143	prtfdc1,adi1,adka,aprt,ampd1,pdxka,uck2a,zgc:174895,shmt1,umps
17_Member	GO Biological Processes	GO:0043094	cellular metabolic compound salvage	-3.19247	-1.03313	8/30	30765,324079,368220,393641,393867,791775,100005763,100126024	prtfdc1,adi1,adka,aprt,ampd1,pdxka,uck2a,zgc:174895
17_Member	GO Biological Processes	GO:0043101	purine-containing compound salvage	-2.6294	-0.661471	5/15	30765,368220,393641,393867,100126024	prtfdc1,adka,aprt,ampd1,zgc:174895
17_Member	GO Biological Processes	GO:0006168	adenine salvage	-2.55912	-0.629389	3/5	30765,393641,100126024	prtfdc1,aprt,zgc:174895
17_Member	GO Biological Processes	GO:0009113	purine nucleobase biosynthetic process	-2.33464	-0.458223	4/11	30765,393641,394021,100126024	prtfdc1,aprt,shmt1,zgc:174895
17_Member	GO Biological Processes	GO:0043096	purine nucleobase salvage	-2.28041	-0.429056	3/6	30765,393641,100126024	prtfdc1,aprt,zgc:174895
17_Member	GO Biological Processes	GO:0046083	adenine metabolic process	-2.28041	-0.429056	3/6	30765,393641,100126024	prtfdc1,aprt,zgc:174895
17_Member	GO Biological Processes	GO:0046084	adenine biosynthetic process	-2.28041	-0.429056	3/6	30765,393641,100126024	prtfdc1,aprt,zgc:174895
17_Member	GO Biological Processes	GO:0046112	nucleobase biosynthetic process	-2.24765	-0.403137	5/18	30765,393143,393641,394021,100126024	prtfdc1,umps,aprt,shmt1,zgc:174895
18_Summary	GO Biological Processes	GO:0044283	small molecule biosynthetic process	-3.07206	-0.9628	42/375	30765,317743,317745,324079,327274,334217,335732,337489,368220,378722,378963,378990,393096,393143,394021,394138,406330,436629,436893,447836,450002,550266,553283,554145,554842,555267,557186,560717,562399,563255,569294,723997,751668,790916,791484,791775,792824,100005763,100144628,100149838,100150288,101887190,30733,140622,140744,393095,393641,393867,393931,405867,406301,445071,445247,541417,550322,5…	prtfdc1,gapdh,impdh2,adi1,elovl7b,elovl7a,elovl4b,plcd1b,adka,rdh10b,eno3,nudt4a,lipg,umps,shmt1,asns,got1,nus1,coq3,pfkma,tecrl2b,acer1,pcxa,elovl8b,acot11a,mmachc,aldh18a1,srd5a3,enpp1,zgc:171517,rcor1,mgst2,gck,ipmkb,rbp1.1,pdxka,pgp,uck2a,shmt2,pycr1b,elovl6l,qdprb2,rrm2,atic,ckbb,mocs3,aprt,ampd1,ptdss1a,crls1,atp5mc1,nadk2,sgms2b,pgap2,nmnat1,dctd,mppe1,zgc:162634,pld1a,adcy1a,pigx,mocs1,dp…
18_Member	GO Biological Processes	GO:0044283	small molecule biosynthetic process	-3.07206	-0.9628	42/375	30765,317743,317745,324079,327274,334217,335732,337489,368220,378722,378963,378990,393096,393143,394021,394138,406330,436629,436893,447836,450002,550266,553283,554145,554842,555267,557186,560717,562399,563255,569294,723997,751668,790916,791484,791775,792824,100005763,100144628,100149838,100150288,101887190	prtfdc1,gapdh,impdh2,adi1,elovl7b,elovl7a,elovl4b,plcd1b,adka,rdh10b,eno3,nudt4a,lipg,umps,shmt1,asns,got1,nus1,coq3,pfkma,tecrl2b,acer1,pcxa,elovl8b,acot11a,mmachc,aldh18a1,srd5a3,enpp1,zgc:171517,rcor1,mgst2,gck,ipmkb,rbp1.1,pdxka,pgp,uck2a,shmt2,pycr1b,elovl6l,qdprb2
18_Member	GO Biological Processes	GO:0090407	organophosphate biosynthetic process	-2.72816	-0.72092	38/344	30733,30765,140622,140744,317743,317745,327274,334217,335732,337489,378963,393095,393143,393641,393867,393931,405867,406301,445071,445247,447836,541417,550322,550332,550396,555881,556641,557026,570443,751668,790916,791775,793471,796295,799960,100005763,100136853,100150288	rrm2,prtfdc1,atic,ckbb,gapdh,impdh2,elovl7b,elovl7a,elovl4b,plcd1b,eno3,mocs3,umps,aprt,ampd1,ptdss1a,crls1,atp5mc1,nadk2,sgms2b,pfkma,pgap2,nmnat1,dctd,mppe1,zgc:162634,pld1a,adcy1a,pigx,gck,ipmkb,pdxka,mocs1,dpm2,dolk,uck2a,pigw,elovl6l
18_Member	GO Biological Processes	GO:0051188	cofactor biosynthetic process	-2.31609	-0.443544	20/158	58215,317743,327274,334217,335732,378963,393095,436893,445071,447836,450084,550322,555267,563255,751668,751728,791775,793471,100150288,101887190	fech,gapdh,elovl7b,elovl7a,elovl4b,eno3,mocs3,coq3,nadk2,pfkma,gss,nmnat1,mmachc,zgc:171517,gck,tmem14ca,pdxka,mocs1,elovl6l,qdprb2
18_Member	GO Biological Processes	GO:0072330	monocarboxylic acid biosynthetic process	-2.10294	-0.2909	16/122	317743,327274,334217,335732,378722,378963,393096,394138,447836,450002,554145,554842,569294,751668,791484,100150288	gapdh,elovl7b,elovl7a,elovl4b,rdh10b,eno3,lipg,asns,pfkma,tecrl2b,elovl8b,acot11a,rcor1,gck,rbp1.1,elovl6l
18_Member	GO Biological Processes	GO:0046394	carboxylic acid biosynthetic process	-2.01894	-0.245319	23/202	317743,324079,327274,334217,335732,378722,378963,393096,394021,394138,406330,447836,450002,554145,554842,557186,569294,723997,751668,791484,100144628,100149838,100150288	gapdh,adi1,elovl7b,elovl7a,elovl4b,rdh10b,eno3,lipg,shmt1,asns,got1,pfkma,tecrl2b,elovl8b,acot11a,aldh18a1,rcor1,mgst2,gck,rbp1.1,shmt2,pycr1b,elovl6l
19_Summary	GO Biological Processes	GO:1903047	mitotic cell cycle process	-3.0339	-0.933435	33/275	30188,58025,58122,171473,192314,246726,266599,322854,327471,334202,336998,368249,368316,368424,378728,404206,436685,445392,447872,447899,492815,554509,555570,555606,559540,560832,564982,570298,751765,799608,100001904,100147915,100151622,30079,378946,492479,368320,393403,449820,558659,795517	ccne1,ccnb1,mcl1a,ccng1,dtl,birc5b,id2a,anapc5,wee2,plk3,chek2,prickle1a,ccnb2,snx9a,siah2l,ccna1,zfyve19,fbxo5,dscc1,rtkn2b,cdca8,orc1,chtf8,bora,bmb,jtb,mcm6l,fbxl18,pmaip1,ccnd2a,ccnjl,mcm3l,cdca9,btg2,btg4,btg3,gmnn,fbxo43,abraxas1,cdk5rap1,mos
19_Member	GO Biological Processes	GO:1903047	mitotic cell cycle process	-3.0339	-0.933435	33/275	30188,58025,58122,171473,192314,246726,266599,322854,327471,334202,336998,368249,368316,368424,378728,404206,436685,445392,447872,447899,492815,554509,555570,555606,559540,560832,564982,570298,751765,799608,100001904,100147915,100151622	ccne1,ccnb1,mcl1a,ccng1,dtl,birc5b,id2a,anapc5,wee2,plk3,chek2,prickle1a,ccnb2,snx9a,siah2l,ccna1,zfyve19,fbxo5,dscc1,rtkn2b,cdca8,orc1,chtf8,bora,bmb,jtb,mcm6l,fbxl18,pmaip1,ccnd2a,ccnjl,mcm3l,cdca9
19_Member	GO Biological Processes	GO:0045930	negative regulation of mitotic cell cycle	-2.06447	-0.272243	13/92	30079,58122,192314,266599,327471,334202,336998,378728,378946,436685,445392,492479,554509	btg2,mcl1a,dtl,id2a,wee2,plk3,chek2,siah2l,btg4,zfyve19,fbxo5,btg3,orc1
19_Member	GO Biological Processes	GO:0045786	negative regulation of cell cycle	-2.02356	-0.245319	18/146	30079,58122,192314,266599,327471,334202,336998,368320,378728,378946,393403,436685,445392,449820,492479,554509,558659,795517	btg2,mcl1a,dtl,id2a,wee2,plk3,chek2,gmnn,siah2l,btg4,fbxo43,zfyve19,fbxo5,abraxas1,btg3,orc1,cdk5rap1,mos
20_Summary	GO Biological Processes	GO:0005975	carbohydrate metabolic process	-3.00092	-0.912518	37/321	317743,322780,327285,327453,334420,335715,337225,337333,368229,373082,378963,387303,393300,393400,403029,406459,406831,407623,445022,445225,447836,474321,493916,494166,553283,553722,555206,560896,561896,566487,678540,692268,751668,791189,792824,798206,100170782	gapdh,nansa,ppp1r3b,pfkfb1,ugp2b,mdh1ab,chid1,chia.4,pmm2,gys2,eno3,gbgt1l4,gbgt1l1,zgc:66313,pofut1,zgc:77112,gyg1a,b3gnt7l,b4galt7,uevld,pfkma,pgm3,pygl,b3gnt3.1,pcxa,gba3,neu3.3,zgc:153343,chst2a,gbgt1l2,gale,casd1,gck,hyal6,pgp,zgc:194551,chst6
20_Member	GO Biological Processes	GO:0005975	carbohydrate metabolic process	-3.00092	-0.912518	37/321	317743,322780,327285,327453,334420,335715,337225,337333,368229,373082,378963,387303,393300,393400,403029,406459,406831,407623,445022,445225,447836,474321,493916,494166,553283,553722,555206,560896,561896,566487,678540,692268,751668,791189,792824,798206,100170782	gapdh,nansa,ppp1r3b,pfkfb1,ugp2b,mdh1ab,chid1,chia.4,pmm2,gys2,eno3,gbgt1l4,gbgt1l1,zgc:66313,pofut1,zgc:77112,gyg1a,b3gnt7l,b4galt7,uevld,pfkma,pgm3,pygl,b3gnt3.1,pcxa,gba3,neu3.3,zgc:153343,chst2a,gbgt1l2,gale,casd1,gck,hyal6,pgp,zgc:194551,chst6

## Sheet: cluster2
Table S6 GO terms for time-course clustering genes during zebrafish sex transition
Note: GO terms for time-course cluster 2 genes.
Group ID	Category	Term	Description	Log P	Log (q-value)	InTerm_InList	Genes	Symbols
1_Summary	GO Biological Processes	GO:0016477	cell migration	-23.7685	-19.8168	97/646	30105,30225,30283,30327,30343,30370,30483,30632,30744,64274,80353,80963,81885,114429,114447,118437,140815,170457,259252,266753,286830,321107,321243,323364,325599,326018,327325,334724,335158,336504,337571,352944,359834,373882,386787,386856,386966,393551,393995,394015,394099,394125,394174,402857,402973,402998,405769,405780,405901,406397,406471,406598,406796,415151,436864,436967,447804,449557,492336…	wnt5b,smo,wnt11r,cyt1,hoxb8a,fzd2,gata4,bmp2b,cbfb,csf1ra,slit2,rnd3a,meis3,znf703,cxcr4b,gpc4,cebpa,s1pr2,esr1,acvrl1,lamb1a,rap1b,lama5,cd248a,lgals3b,sst1.1,clec14a,anxa1a,wasb,arpc5a,yrk,cxcl12a,tgfb1a,mmp14a,itga5,pdgfra,erbb2,cyba,gpc1b,def6a,arrb2b,rhoca,pik3cd,s1pr4,nrp1b,plxnd1,syk,rnd1a,nrp2a,mmp9,tnfrsf1a,pik3cg,gnb1b,rac2,rnd3b,prcp,lyn,saa,anxa3b,ch25h,b4galt1,ccr9a,lamb1b,gpr183a,zg…
1_Member	GO Biological Processes	GO:0016477	cell migration	-23.7685	-19.8168	97/646	30105,30225,30283,30327,30343,30370,30483,30632,30744,64274,80353,80963,81885,114429,114447,118437,140815,170457,259252,266753,286830,321107,321243,323364,325599,326018,327325,334724,335158,336504,337571,352944,359834,373882,386787,386856,386966,393551,393995,394015,394099,394125,394174,402857,402973,402998,405769,405780,405901,406397,406471,406598,406796,415151,436864,436967,447804,449557,492336…	wnt5b,smo,wnt11r,cyt1,hoxb8a,fzd2,gata4,bmp2b,cbfb,csf1ra,slit2,rnd3a,meis3,znf703,cxcr4b,gpc4,cebpa,s1pr2,esr1,acvrl1,lamb1a,rap1b,lama5,cd248a,lgals3b,sst1.1,clec14a,anxa1a,wasb,arpc5a,yrk,cxcl12a,tgfb1a,mmp14a,itga5,pdgfra,erbb2,cyba,gpc1b,def6a,arrb2b,rhoca,pik3cd,s1pr4,nrp1b,plxnd1,syk,rnd1a,nrp2a,mmp9,tnfrsf1a,pik3cg,gnb1b,rac2,rnd3b,prcp,lyn,saa,anxa3b,ch25h,b4galt1,ccr9a,lamb1b,gpr183a,zg…
1_Member	GO Biological Processes	GO:0048870	cell motility	-21.3806	-17.906	97/695	30105,30225,30283,30327,30343,30370,30483,30632,30744,64274,80353,80963,81885,114429,114447,118437,140815,170457,259252,266753,286830,321107,321243,323364,325599,326018,327325,334724,335158,336504,337571,352944,359834,373882,386787,386856,386966,393551,393995,394015,394099,394125,394174,402857,402973,402998,405769,405780,405901,406397,406471,406598,406796,415151,436864,436967,447804,449557,492336…	wnt5b,smo,wnt11r,cyt1,hoxb8a,fzd2,gata4,bmp2b,cbfb,csf1ra,slit2,rnd3a,meis3,znf703,cxcr4b,gpc4,cebpa,s1pr2,esr1,acvrl1,lamb1a,rap1b,lama5,cd248a,lgals3b,sst1.1,clec14a,anxa1a,wasb,arpc5a,yrk,cxcl12a,tgfb1a,mmp14a,itga5,pdgfra,erbb2,cyba,gpc1b,def6a,arrb2b,rhoca,pik3cd,s1pr4,nrp1b,plxnd1,syk,rnd1a,nrp2a,mmp9,tnfrsf1a,pik3cg,gnb1b,rac2,rnd3b,prcp,lyn,saa,anxa3b,ch25h,b4galt1,ccr9a,lamb1b,gpr183a,zg…
1_Member	GO Biological Processes	GO:0051674	localization of cell	-21.3806	-17.906	97/695	30105,30225,30283,30327,30343,30370,30483,30632,30744,64274,80353,80963,81885,114429,114447,118437,140815,170457,259252,266753,286830,321107,321243,323364,325599,326018,327325,334724,335158,336504,337571,352944,359834,373882,386787,386856,386966,393551,393995,394015,394099,394125,394174,402857,402973,402998,405769,405780,405901,406397,406471,406598,406796,415151,436864,436967,447804,449557,492336…	wnt5b,smo,wnt11r,cyt1,hoxb8a,fzd2,gata4,bmp2b,cbfb,csf1ra,slit2,rnd3a,meis3,znf703,cxcr4b,gpc4,cebpa,s1pr2,esr1,acvrl1,lamb1a,rap1b,lama5,cd248a,lgals3b,sst1.1,clec14a,anxa1a,wasb,arpc5a,yrk,cxcl12a,tgfb1a,mmp14a,itga5,pdgfra,erbb2,cyba,gpc1b,def6a,arrb2b,rhoca,pik3cd,s1pr4,nrp1b,plxnd1,syk,rnd1a,nrp2a,mmp9,tnfrsf1a,pik3cg,gnb1b,rac2,rnd3b,prcp,lyn,saa,anxa3b,ch25h,b4galt1,ccr9a,lamb1b,gpr183a,zg…
1_Member	GO Biological Processes	GO:0030334	regulation of cell migration	-9.65721	-6.88158	34/207	64274,80963,114429,114447,118437,170457,321243,326018,334724,335158,352944,359834,373882,394099,394125,405769,405780,406796,415151,436864,436967,447804,492336,556770,563920,564338,566796,566945,573655,654692,767790,791704,794095,795788	csf1ra,rnd3a,znf703,cxcr4b,gpc4,s1pr2,lama5,sst1.1,anxa1a,wasb,cxcl12a,tgfb1a,mmp14a,arrb2b,rhoca,syk,rnd1a,gnb1b,rac2,rnd3b,prcp,lyn,anxa3b,gpr183a,dll4,ngfrb,lama4,mmp14b,rhof,cxcr3.1,pdgfab,zgc:153759,sst6,ccl25b
1_Member	GO Biological Processes	GO:2000145	regulation of cell motility	-8.77909	-6.12839	34/223	64274,80963,114429,114447,118437,170457,321243,326018,334724,335158,352944,359834,373882,394099,394125,405769,405780,406796,415151,436864,436967,447804,492336,556770,563920,564338,566796,566945,573655,654692,767790,791704,794095,795788	csf1ra,rnd3a,znf703,cxcr4b,gpc4,s1pr2,lama5,sst1.1,anxa1a,wasb,cxcl12a,tgfb1a,mmp14a,arrb2b,rhoca,syk,rnd1a,gnb1b,rac2,rnd3b,prcp,lyn,anxa3b,gpr183a,dll4,ngfrb,lama4,mmp14b,rhof,cxcr3.1,pdgfab,zgc:153759,sst6,ccl25b
1_Member	GO Biological Processes	GO:0051270	regulation of cellular component movement	-8.30247	-5.73096	35/244	64274,80963,114429,114447,118437,170457,321243,326018,334724,335158,352944,359834,373882,394099,394125,405769,405780,406796,415151,436864,436967,445319,447804,492336,556770,563920,564338,566796,566945,573655,654692,767790,791704,794095,795788	csf1ra,rnd3a,znf703,cxcr4b,gpc4,s1pr2,lama5,sst1.1,anxa1a,wasb,cxcl12a,tgfb1a,mmp14a,arrb2b,rhoca,syk,rnd1a,gnb1b,rac2,rnd3b,prcp,ncaldb,lyn,anxa3b,gpr183a,dll4,ngfrb,lama4,mmp14b,rhof,cxcr3.1,pdgfab,zgc:153759,sst6,ccl25b
1_Member	GO Biological Processes	GO:0040012	regulation of locomotion	-8.11535	-5.59499	35/248	64274,80963,114429,114447,118437,170457,321243,326018,334724,335158,352944,359834,373882,394099,394125,405769,405780,406796,415151,436864,436967,445319,447804,492336,556770,563920,564338,566796,566945,573655,654692,767790,791704,794095,795788	csf1ra,rnd3a,znf703,cxcr4b,gpc4,s1pr2,lama5,sst1.1,anxa1a,wasb,cxcl12a,tgfb1a,mmp14a,arrb2b,rhoca,syk,rnd1a,gnb1b,rac2,rnd3b,prcp,ncaldb,lyn,anxa3b,gpr183a,dll4,ngfrb,lama4,mmp14b,rhof,cxcr3.1,pdgfab,zgc:153759,sst6,ccl25b
1_Member	GO Biological Processes	GO:0032879	regulation of localization	-4.55853	-2.50443	60/733	30105,64274,80963,81581,114429,114447,114550,118437,170457,321107,321243,324481,325599,326018,327284,334724,335158,337597,352944,359834,373882,393412,393995,394099,394125,403127,405769,405780,406796,415151,436834,436864,436967,445065,445319,447804,492336,492513,503884,556770,557037,561747,561935,563920,564338,564977,565492,566796,566945,573655,654692,767790,790933,791704,794095,795788,100001532,1…	wnt5b,csf1ra,rnd3a,cldnb,znf703,cxcr4b,ednraa,gpc4,s1pr2,rap1b,lama5,clic1,lgals3b,sst1.1,lgals9l3,anxa1a,wasb,lgals9l1,cxcl12a,tgfb1a,mmp14a,klhl24b,gpc1b,arrb2b,rhoca,tlr1,syk,rnd1a,gnb1b,rac2,clic2,rnd3b,prcp,crhbp,ncaldb,lyn,anxa3b,clic5a,fxyd1,gpr183a,pparg,plcg2,aplnra,dll4,ngfrb,scn4ab,aplnrb,lama4,mmp14b,rhof,cxcr3.1,pdgfab,c1qtnf12,zgc:153759,sst6,ccl25b,plcb3,rab8b,waplb,hmgn6
1_Member	GO Biological Processes	GO:0040017	positive regulation of locomotion	-3.05165	-1.28462	13/100	64274,114429,114447,334724,352944,373882,405769,406796,415151,492336,566945,767790,791704	csf1ra,znf703,cxcr4b,anxa1a,cxcl12a,mmp14a,syk,gnb1b,rac2,anxa3b,mmp14b,pdgfab,zgc:153759
1_Member	GO Biological Processes	GO:0030335	positive regulation of cell migration	-3.00009	-1.25249	12/89	64274,114429,334724,352944,373882,405769,406796,415151,492336,566945,767790,791704	csf1ra,znf703,anxa1a,cxcl12a,mmp14a,syk,gnb1b,rac2,anxa3b,mmp14b,pdgfab,zgc:153759
1_Member	GO Biological Processes	GO:2000147	positive regulation of cell motility	-2.75037	-1.08195	12/95	64274,114429,334724,352944,373882,405769,406796,415151,492336,566945,767790,791704	csf1ra,znf703,anxa1a,cxcl12a,mmp14a,syk,gnb1b,rac2,anxa3b,mmp14b,pdgfab,zgc:153759
1_Member	GO Biological Processes	GO:0051272	positive regulation of cellular component movement	-2.7111	-1.05954	12/96	64274,114429,334724,352944,373882,405769,406796,415151,492336,566945,767790,791704	csf1ra,znf703,anxa1a,cxcl12a,mmp14a,syk,gnb1b,rac2,anxa3b,mmp14b,pdgfab,zgc:153759
2_Summary	GO Biological Processes	GO:0006952	defense response	-14.2087	-10.859	56/365	30296,30396,30554,57923,57933,64274,114447,246226,323695,334724,335407,335573,337413,337514,352944,368519,368851,369197,378966,393345,393386,402837,403127,404039,405785,406258,406397,406471,415101,415151,445318,449557,450028,494109,503594,503772,553553,561025,562867,567504,567537,571817,654692,791704,792160,795785,795788,100000577,100001239,100005416,100009619,100141481,100149618,100270764,100884…	foxo3b,elf1,pla2g4aa,pycard,caspa,csf1ra,cxcr4b,ptgs1,cav1,anxa1a,mpeg1.1,ptpn6,stat6,mpx,cxcl12a,stat4,coch,stat5a,ncf1,tnfaip8l2b,cybb,hamp,tlr1,npsn,tnfa,metrnla,mmp9,tnfrsf1a,rel,rac2,nrros,saa,dram1,ch25h,il4r.1,agtr2,cfd,hmgb3a,mavs,ifit12,cxcl20,pglyrp6,cxcr3.1,zgc:153759,irf1b,cxcl18b,ccl25b,ppp1r14bb,ifit11,ptger4b,defbl1,ccl39.3,p2ry12,cd40,gig2i,il1fma,cd74b,mhc1uba,mhc2dab,cd74a,klhl6…
2_Member	GO Biological Processes	GO:0006952	defense response	-14.2087	-10.859	56/365	30296,30396,30554,57923,57933,64274,114447,246226,323695,334724,335407,335573,337413,337514,352944,368519,368851,369197,378966,393345,393386,402837,403127,404039,405785,406258,406397,406471,415101,415151,445318,449557,450028,494109,503594,503772,553553,561025,562867,567504,567537,571817,654692,791704,792160,795785,795788,100000577,100001239,100005416,100009619,100141481,100149618,100270764,100884…	foxo3b,elf1,pla2g4aa,pycard,caspa,csf1ra,cxcr4b,ptgs1,cav1,anxa1a,mpeg1.1,ptpn6,stat6,mpx,cxcl12a,stat4,coch,stat5a,ncf1,tnfaip8l2b,cybb,hamp,tlr1,npsn,tnfa,metrnla,mmp9,tnfrsf1a,rel,rac2,nrros,saa,dram1,ch25h,il4r.1,agtr2,cfd,hmgb3a,mavs,ifit12,cxcl20,pglyrp6,cxcr3.1,zgc:153759,irf1b,cxcl18b,ccl25b,ppp1r14bb,ifit11,ptger4b,defbl1,ccl39.3,p2ry12,cd40,gig2i,il1fma
2_Member	GO Biological Processes	GO:0006955	immune response	-12.6085	-9.35576	63/482	30396,30645,30757,30762,57923,57933,58113,64274,114447,323695,334724,335573,337413,352944,368818,368851,393345,393611,403127,405785,406471,436866,445088,445318,449803,553366,553548,553553,554167,556399,556770,557341,561001,561025,561050,562867,563803,567537,567542,569443,571817,641415,654336,654692,654826,735295,751750,791704,791742,792160,792472,793529,795785,795788,798119,798906,799440,10000057…	elf1,cd74b,mhc1uba,mhc2dab,pycard,caspa,cd74a,csf1ra,cxcr4b,cav1,anxa1a,ptpn6,stat6,cxcl12a,klhl6,coch,tnfaip8l2b,c6,tlr1,tnfa,tnfrsf1a,tnfsf10,c1qb,nrros,c1qc,ccr9a,c1qa,cfd,tnfb,cfp,gpr183a,cmklr1,cd83,hmgb3a,ackr3b,mavs,ccr12a,cxcl20,tnfsf12,prf1.9,pglyrp6,zgc:123107,zgc:123077,cxcr3.1,il15,faslg,mhc1uka,zgc:153759,b2ml,irf1b,cfbl,c1s,cxcl18b,ccl25b,tnfsf14,itk,zgc:172120,ppp1r14bb,defbl1,ccl3…
2_Member	GO Biological Processes	GO:0006954	inflammatory response	-6.89139	-4.50786	26/170	30554,57923,64274,114447,246226,334724,337514,352944,403127,405785,406258,406397,406471,415101,445318,449557,503594,503772,567537,654692,795785,795788,100005416,100141481,100149618,102997062	pla2g4aa,pycard,csf1ra,cxcr4b,ptgs1,anxa1a,mpx,cxcl12a,tlr1,tnfa,metrnla,mmp9,tnfrsf1a,rel,nrros,saa,il4r.1,agtr2,cxcl20,cxcr3.1,cxcl18b,ccl25b,ptger4b,ccl39.3,p2ry12,il1fma
2_Member	GO Biological Processes	GO:0045087	innate immune response	-4.17497	-2.15775	20/159	30396,57923,57933,64274,323695,335573,337413,368851,393345,403127,406471,445318,553553,561025,562867,795788,100000577,100009619,100141481,100270764	elf1,pycard,caspa,csf1ra,cav1,ptpn6,stat6,coch,tnfaip8l2b,tlr1,tnfrsf1a,nrros,cfd,hmgb3a,mavs,ccl25b,ppp1r14bb,defbl1,ccl39.3,cd40
3_Summary	GO Biological Processes	GO:0048514	blood vessel morphogenesis	-12.0955	-8.92192	54/385	30098,30105,30225,30227,30332,30619,246226,266753,280651,286739,323613,327096,327325,334724,337376,338313,368519,386723,386787,393486,393533,394127,394203,402973,402998,405769,405830,405860,405901,436967,445222,445471,445508,450022,492647,494479,503514,544656,555655,558942,559529,561050,561935,563920,565492,566313,566796,569445,571773,677752,678640,794176,100005469,100151255,337158,450059,30101,3…	hhex,wnt5b,smo,ntn1a,lmo2,fli1a,ptgs1,acvrl1,ets1,msna,hexb,hlx1,clec14a,anxa1a,alox5ap,mcamb,stat4,fli1b,itga5,lgals2b,fzd6,tspan12,sox7,nrp1b,plxnd1,syk,lgals2a,igfbp7,nrp2a,prcp,rcan1a,cdh5,calcrla,ctsz,angptl4,perp,angptl2b,angptl1a,bmpr2b,colec12,pdgfrb,ackr3b,aplnra,dll4,aplnrb,ramp2,lama4,mtbl,lpar6a,gmfg,egfl7,igfbp2a,fn1a,itgav,col1a1a,osr1,skia,mdka,wnt11r,fzd2,pax2a,gata4,bmp2b,s1pr2,s…
3_Member	GO Biological Processes	GO:0048514	blood vessel morphogenesis	-12.0955	-8.92192	54/385	30098,30105,30225,30227,30332,30619,246226,266753,280651,286739,323613,327096,327325,334724,337376,338313,368519,386723,386787,393486,393533,394127,394203,402973,402998,405769,405830,405860,405901,436967,445222,445471,445508,450022,492647,494479,503514,544656,555655,558942,559529,561050,561935,563920,565492,566313,566796,569445,571773,677752,678640,794176,100005469,100151255	hhex,wnt5b,smo,ntn1a,lmo2,fli1a,ptgs1,acvrl1,ets1,msna,hexb,hlx1,clec14a,anxa1a,alox5ap,mcamb,stat4,fli1b,itga5,lgals2b,fzd6,tspan12,sox7,nrp1b,plxnd1,syk,lgals2a,igfbp7,nrp2a,prcp,rcan1a,cdh5,calcrla,ctsz,angptl4,perp,angptl2b,angptl1a,bmpr2b,colec12,pdgfrb,ackr3b,aplnra,dll4,aplnrb,ramp2,lama4,mtbl,lpar6a,gmfg,egfl7,igfbp2a,fn1a,itgav
3_Member	GO Biological Processes	GO:0001568	blood vessel development	-10.912	-7.96032	56/437	30098,30105,30225,30227,30332,30619,246226,266753,280651,286739,323613,327096,327325,334724,337158,337376,338313,368519,386723,386787,393486,393533,394127,394203,402973,402998,405769,405830,405860,405901,436967,445222,445471,445508,450022,450059,492647,494479,503514,544656,555655,558942,559529,561050,561935,563920,565492,566313,566796,569445,571773,677752,678640,794176,100005469,100151255	hhex,wnt5b,smo,ntn1a,lmo2,fli1a,ptgs1,acvrl1,ets1,msna,hexb,hlx1,clec14a,anxa1a,col1a1a,alox5ap,mcamb,stat4,fli1b,itga5,lgals2b,fzd6,tspan12,sox7,nrp1b,plxnd1,syk,lgals2a,igfbp7,nrp2a,prcp,rcan1a,cdh5,calcrla,ctsz,osr1,angptl4,perp,angptl2b,angptl1a,bmpr2b,colec12,pdgfrb,ackr3b,aplnra,dll4,aplnrb,ramp2,lama4,mtbl,lpar6a,gmfg,egfl7,igfbp2a,fn1a,itgav
3_Member	GO Biological Processes	GO:0035239	tube morphogenesis	-10.7342	-7.82385	69/611	30098,30101,30105,30225,30227,30277,30283,30332,30370,30425,30483,30619,30632,170457,246226,266753,280651,286739,321357,323613,327096,327325,334724,337376,338313,368519,386700,386723,386787,393486,393533,394127,394203,402973,402998,404629,405769,405830,405860,405901,436967,445222,445471,445508,450022,492647,494479,503514,544656,554168,555655,555805,558942,559529,561050,561935,563920,565492,566313…	hhex,skia,wnt5b,smo,ntn1a,mdka,wnt11r,lmo2,fzd2,pax2a,gata4,fli1a,bmp2b,s1pr2,ptgs1,acvrl1,ets1,msna,sparc,hexb,hlx1,clec14a,anxa1a,alox5ap,mcamb,stat4,stm,fli1b,itga5,lgals2b,fzd6,tspan12,sox7,nrp1b,plxnd1,nbl1,syk,lgals2a,igfbp7,nrp2a,prcp,rcan1a,cdh5,calcrla,ctsz,angptl4,perp,angptl2b,angptl1a,myh11a,bmpr2b,vaspa,colec12,pdgfrb,ackr3b,aplnra,dll4,aplnrb,ramp2,lama4,mtbl,lpar6a,cldn15a,gmfg,egf…
3_Member	GO Biological Processes	GO:0001944	vasculature development	-10.4224	-7.58457	61/514	30098,30105,30210,30225,30227,30332,30619,170457,246226,266753,280651,286739,323613,327096,327325,334724,337158,337376,338307,338313,352944,368519,386723,386787,386856,393486,393533,394127,394203,402973,402998,405769,405830,405860,405901,436967,445222,445471,445508,450022,450059,492647,494479,503514,544656,555655,558942,559529,561050,561935,563920,565492,566313,566796,569445,571773,677752,678640,…	hhex,wnt5b,mafba,smo,ntn1a,lmo2,fli1a,s1pr2,ptgs1,acvrl1,ets1,msna,hexb,hlx1,clec14a,anxa1a,col1a1a,alox5ap,ftr82,mcamb,cxcl12a,stat4,fli1b,itga5,pdgfra,lgals2b,fzd6,tspan12,sox7,nrp1b,plxnd1,syk,lgals2a,igfbp7,nrp2a,prcp,rcan1a,cdh5,calcrla,ctsz,osr1,angptl4,perp,angptl2b,angptl1a,bmpr2b,colec12,pdgfrb,ackr3b,aplnra,dll4,aplnrb,ramp2,lama4,mtbl,lpar6a,gmfg,egfl7,igfbp2a,fn1a,itgav
3_Member	GO Biological Processes	GO:0072358	cardiovascular system development	-10.1106	-7.30497	61/523	30098,30105,30210,30225,30227,30332,30619,170457,246226,266753,280651,286739,323613,327096,327325,334724,337158,337376,338307,338313,352944,368519,386723,386787,386856,393486,393533,394127,394203,402973,402998,405769,405830,405860,405901,436967,445222,445471,445508,450022,450059,492647,494479,503514,544656,555655,558942,559529,561050,561935,563920,565492,566313,566796,569445,571773,677752,678640,…	hhex,wnt5b,mafba,smo,ntn1a,lmo2,fli1a,s1pr2,ptgs1,acvrl1,ets1,msna,hexb,hlx1,clec14a,anxa1a,col1a1a,alox5ap,ftr82,mcamb,cxcl12a,stat4,fli1b,itga5,pdgfra,lgals2b,fzd6,tspan12,sox7,nrp1b,plxnd1,syk,lgals2a,igfbp7,nrp2a,prcp,rcan1a,cdh5,calcrla,ctsz,osr1,angptl4,perp,angptl2b,angptl1a,bmpr2b,colec12,pdgfrb,ackr3b,aplnra,dll4,aplnrb,ramp2,lama4,mtbl,lpar6a,gmfg,egfl7,igfbp2a,fn1a,itgav
3_Member	GO Biological Processes	GO:0001525	angiogenesis	-8.93127	-6.23481	42/313	30098,30105,30227,30619,323613,327096,327325,334724,337376,338313,386723,386787,393486,393533,394127,402973,402998,405769,405830,405860,405901,436967,445222,445471,445508,450022,492647,503514,544656,555655,559529,561050,561935,563920,565492,566313,569445,571773,677752,794176,100005469,100151255	hhex,wnt5b,ntn1a,fli1a,hexb,hlx1,clec14a,anxa1a,alox5ap,mcamb,fli1b,itga5,lgals2b,fzd6,tspan12,nrp1b,plxnd1,syk,lgals2a,igfbp7,nrp2a,prcp,rcan1a,cdh5,calcrla,ctsz,angptl4,angptl2b,angptl1a,bmpr2b,pdgfrb,ackr3b,aplnra,dll4,aplnrb,ramp2,mtbl,lpar6a,gmfg,igfbp2a,fn1a,itgav
3_Member	GO Biological Processes	GO:0035295	tube development	-8.57429	-5.96498	75/772	30098,30101,30105,30225,30227,30245,30277,30283,30332,30370,30425,30483,30619,30632,170457,246226,266753,280651,286739,321357,323613,327096,327325,334724,335616,337376,338313,368519,386700,386723,386787,386856,393486,393533,394127,394203,402973,402998,404629,405769,405830,405860,405901,436967,445222,445471,445508,450022,450059,492647,494479,503514,544656,554168,555655,555805,558942,559529,561050,…	hhex,skia,wnt5b,smo,ntn1a,wt1a,mdka,wnt11r,lmo2,fzd2,pax2a,gata4,fli1a,bmp2b,s1pr2,ptgs1,acvrl1,ets1,msna,sparc,hexb,hlx1,clec14a,anxa1a,agr2,alox5ap,mcamb,stat4,stm,fli1b,itga5,pdgfra,lgals2b,fzd6,tspan12,sox7,nrp1b,plxnd1,nbl1,syk,lgals2a,igfbp7,nrp2a,prcp,rcan1a,cdh5,calcrla,ctsz,osr1,angptl4,perp,angptl2b,angptl1a,myh11a,bmpr2b,vaspa,colec12,pdgfrb,ackr3b,aplnra,dll4,aplnrb,ramp2,lama4,mtbl,l…
3_Member	GO Biological Processes	GO:0002040	sprouting angiogenesis	-4.79533	-2.71866	18/121	30098,327096,334724,386787,393486,402973,402998,405769,405830,405860,445222,445471,555655,561935,563920,565492,677752,100005469	hhex,hlx1,anxa1a,itga5,lgals2b,nrp1b,plxnd1,syk,lgals2a,igfbp7,rcan1a,cdh5,bmpr2b,aplnra,dll4,aplnrb,gmfg,fn1a
4_Summary	GO Biological Processes	GO:0043207	response to external biotic stimulus	-11.3712	-8.32254	42/263	30296,57923,65225,114447,140814,323695,335407,335916,336933,337514,368851,378966,402837,403127,404039,405785,406397,406463,406471,415151,449557,449677,450028,492647,494109,556684,557500,562867,567278,567504,567537,571817,791704,792160,792472,794053,795785,100001239,100009619,100126017,100884135,103283056,140631,352944,445065,561050,561569,563989,100007661,100136852	foxo3b,pycard,ctsd,cxcr4b,cebpb,cav1,mpeg1.1,jun,rhogb,mpx,coch,ncf1,hamp,tlr1,npsn,tnfa,mmp9,nfkbiaa,tnfrsf1a,rac2,saa,cpt1b,dram1,angptl4,ch25h,slc15a2,nr1h5,mavs,lect2l,ifit12,cxcl20,pglyrp6,zgc:153759,irf1b,cfbl,il13,cxcl18b,ifit11,defbl1,gpr84,gig2i,tet3,nanos3,cxcl12a,crhbp,ackr3b,igf3,trpc6a,paqr5b,zgc:174863
4_Member	GO Biological Processes	GO:0043207	response to external biotic stimulus	-11.3712	-8.32254	42/263	30296,57923,65225,114447,140814,323695,335407,335916,336933,337514,368851,378966,402837,403127,404039,405785,406397,406463,406471,415151,449557,449677,450028,492647,494109,556684,557500,562867,567278,567504,567537,571817,791704,792160,792472,794053,795785,100001239,100009619,100126017,100884135,103283056	foxo3b,pycard,ctsd,cxcr4b,cebpb,cav1,mpeg1.1,jun,rhogb,mpx,coch,ncf1,hamp,tlr1,npsn,tnfa,mmp9,nfkbiaa,tnfrsf1a,rac2,saa,cpt1b,dram1,angptl4,ch25h,slc15a2,nr1h5,mavs,lect2l,ifit12,cxcl20,pglyrp6,zgc:153759,irf1b,cfbl,il13,cxcl18b,ifit11,defbl1,gpr84,gig2i,tet3
4_Member	GO Biological Processes	GO:0051707	response to other organism	-11.3712	-8.32254	42/263	30296,57923,65225,114447,140814,323695,335407,335916,336933,337514,368851,378966,402837,403127,404039,405785,406397,406463,406471,415151,449557,449677,450028,492647,494109,556684,557500,562867,567278,567504,567537,571817,791704,792160,792472,794053,795785,100001239,100009619,100126017,100884135,103283056	foxo3b,pycard,ctsd,cxcr4b,cebpb,cav1,mpeg1.1,jun,rhogb,mpx,coch,ncf1,hamp,tlr1,npsn,tnfa,mmp9,nfkbiaa,tnfrsf1a,rac2,saa,cpt1b,dram1,angptl4,ch25h,slc15a2,nr1h5,mavs,lect2l,ifit12,cxcl20,pglyrp6,zgc:153759,irf1b,cfbl,il13,cxcl18b,ifit11,defbl1,gpr84,gig2i,tet3
4_Member	GO Biological Processes	GO:0009607	response to biotic stimulus	-11.2604	-8.26295	42/265	30296,57923,65225,114447,140814,323695,335407,335916,336933,337514,368851,378966,402837,403127,404039,405785,406397,406463,406471,415151,449557,449677,450028,492647,494109,556684,557500,562867,567278,567504,567537,571817,791704,792160,792472,794053,795785,100001239,100009619,100126017,100884135,103283056	foxo3b,pycard,ctsd,cxcr4b,cebpb,cav1,mpeg1.1,jun,rhogb,mpx,coch,ncf1,hamp,tlr1,npsn,tnfa,mmp9,nfkbiaa,tnfrsf1a,rac2,saa,cpt1b,dram1,angptl4,ch25h,slc15a2,nr1h5,mavs,lect2l,ifit12,cxcl20,pglyrp6,zgc:153759,irf1b,cfbl,il13,cxcl18b,ifit11,defbl1,gpr84,gig2i,tet3
4_Member	GO Biological Processes	GO:0009617	response to bacterium	-9.53245	-6.78485	32/188	57923,65225,114447,140814,335407,335916,336933,337514,368851,402837,403127,404039,405785,406397,406471,415151,449557,449677,450028,492647,557500,562867,567278,567537,571817,791704,792472,794053,795785,100009619,100126017,103283056	pycard,ctsd,cxcr4b,cebpb,mpeg1.1,jun,rhogb,mpx,coch,hamp,tlr1,npsn,tnfa,mmp9,tnfrsf1a,rac2,saa,cpt1b,dram1,angptl4,nr1h5,mavs,lect2l,cxcl20,pglyrp6,zgc:153759,cfbl,il13,cxcl18b,defbl1,gpr84,tet3
4_Member	GO Biological Processes	GO:0051704	multi-organism process	-8.23555	-5.68177	50/433	30296,57923,65225,114447,140631,140814,323695,335407,335916,336933,337514,352944,368851,378966,402837,403127,404039,405785,406397,406463,406471,415151,445065,449557,449677,450028,492647,494109,556684,557500,561050,561569,562867,563989,567278,567504,567537,571817,791704,792160,792472,794053,795785,100001239,100007661,100009619,100126017,100136852,100884135,103283056	foxo3b,pycard,ctsd,cxcr4b,nanos3,cebpb,cav1,mpeg1.1,jun,rhogb,mpx,cxcl12a,coch,ncf1,hamp,tlr1,npsn,tnfa,mmp9,nfkbiaa,tnfrsf1a,rac2,crhbp,saa,cpt1b,dram1,angptl4,ch25h,slc15a2,nr1h5,ackr3b,igf3,mavs,trpc6a,lect2l,ifit12,cxcl20,pglyrp6,zgc:153759,irf1b,cfbl,il13,cxcl18b,ifit11,paqr5b,defbl1,gpr84,zgc:174863,gig2i,tet3
4_Member	GO Biological Processes	GO:0098542	defense response to other organism	-5.1135	-2.98247	21/149	30296,57923,323695,335407,368851,378966,402837,404039,405785,406471,415151,450028,494109,562867,567504,571817,791704,792160,100001239,100009619,100884135	foxo3b,pycard,cav1,mpeg1.1,coch,ncf1,hamp,npsn,tnfa,tnfrsf1a,rac2,dram1,ch25h,mavs,ifit12,pglyrp6,zgc:153759,irf1b,ifit11,defbl1,gig2i
4_Member	GO Biological Processes	GO:0042742	defense response to bacterium	-2.31794	-0.793805	12/107	57923,335407,368851,402837,404039,405785,406471,415151,450028,571817,791704,100009619	pycard,mpeg1.1,coch,hamp,npsn,tnfa,tnfrsf1a,rac2,dram1,pglyrp6,zgc:153759,defbl1
5_Summary	GO Biological Processes	GO:0060326	cell chemotaxis	-10.6779	-7.80531	26/115	64274,114447,325599,334724,335158,337571,352944,393551,402857,402973,406471,406598,415151,447804,449557,494109,553366,556770,557341,561050,563803,567537,654692,795785,795788,100141481,406397,406796,791704,30225,30227,30461,80353,80354,286830,373882,386856,393569,394038,394099,405901,436598,445319,550405,553185,555805,791200	csf1ra,cxcr4b,lgals3b,anxa1a,wasb,yrk,cxcl12a,cyba,s1pr4,nrp1b,tnfrsf1a,pik3cg,rac2,lyn,saa,ch25h,ccr9a,gpr183a,cmklr1,ackr3b,ccr12a,cxcl20,cxcr3.1,cxcl18b,ccl25b,ccl39.3,mmp9,gnb1b,zgc:153759,smo,ntn1a,cdh11,slit2,slit3,lamb1a,mmp14a,pdgfra,efna1a,chad,arrb2b,nrp2a,pls3,ncaldb,lhx9,vasna,vaspa,lrrc15
5_Member	GO Biological Processes	GO:0060326	cell chemotaxis	-10.6779	-7.80531	26/115	64274,114447,325599,334724,335158,337571,352944,393551,402857,402973,406471,406598,415151,447804,449557,494109,553366,556770,557341,561050,563803,567537,654692,795785,795788,100141481	csf1ra,cxcr4b,lgals3b,anxa1a,wasb,yrk,cxcl12a,cyba,s1pr4,nrp1b,tnfrsf1a,pik3cg,rac2,lyn,saa,ch25h,ccr9a,gpr183a,cmklr1,ackr3b,ccr12a,cxcl20,cxcr3.1,cxcl18b,ccl25b,ccl39.3
5_Member	GO Biological Processes	GO:0050900	leukocyte migration	-8.67215	-6.04264	24/121	64274,114447,325599,334724,335158,337571,352944,393551,402857,406397,406471,406598,406796,415151,447804,449557,494109,556770,567537,654692,791704,795785,795788,100141481	csf1ra,cxcr4b,lgals3b,anxa1a,wasb,yrk,cxcl12a,cyba,s1pr4,mmp9,tnfrsf1a,pik3cg,gnb1b,rac2,lyn,saa,ch25h,gpr183a,cxcl20,cxcr3.1,zgc:153759,cxcl18b,ccl25b,ccl39.3
5_Member	GO Biological Processes	GO:0030595	leukocyte chemotaxis	-7.71304	-5.22371	19/87	64274,114447,325599,334724,335158,337571,352944,393551,402857,406471,406598,415151,447804,494109,556770,567537,795785,795788,100141481	csf1ra,cxcr4b,lgals3b,anxa1a,wasb,yrk,cxcl12a,cyba,s1pr4,tnfrsf1a,pik3cg,rac2,lyn,ch25h,gpr183a,cxcl20,cxcl18b,ccl25b,ccl39.3
5_Member	GO Biological Processes	GO:0006935	chemotaxis	-7.35166	-4.90508	44/380	30225,30227,30461,64274,80353,80354,114447,286830,325599,334724,335158,337571,352944,373882,386856,393551,393569,394038,394099,402857,402973,405901,406471,406598,415151,436598,445319,447804,449557,494109,550405,553185,553366,555805,556770,557341,561050,563803,567537,654692,791200,795785,795788,100141481	smo,ntn1a,cdh11,csf1ra,slit2,slit3,cxcr4b,lamb1a,lgals3b,anxa1a,wasb,yrk,cxcl12a,mmp14a,pdgfra,cyba,efna1a,chad,arrb2b,s1pr4,nrp1b,nrp2a,tnfrsf1a,pik3cg,rac2,pls3,ncaldb,lyn,saa,ch25h,lhx9,vasna,ccr9a,vaspa,gpr183a,cmklr1,ackr3b,ccr12a,cxcl20,cxcr3.1,lrrc15,cxcl18b,ccl25b,ccl39.3
5_Member	GO Biological Processes	GO:0097530	granulocyte migration	-7.20515	-4.77194	18/84	64274,114447,325599,334724,335158,352944,393551,402857,406471,406598,406796,415151,447804,449557,567537,795785,795788,100141481	csf1ra,cxcr4b,lgals3b,anxa1a,wasb,cxcl12a,cyba,s1pr4,tnfrsf1a,pik3cg,gnb1b,rac2,lyn,saa,cxcl20,cxcl18b,ccl25b,ccl39.3
5_Member	GO Biological Processes	GO:0097529	myeloid leukocyte migration	-6.98339	-4.56315	19/96	64274,114447,325599,334724,335158,337571,352944,393551,402857,406471,406598,406796,415151,447804,449557,567537,795785,795788,100141481	csf1ra,cxcr4b,lgals3b,anxa1a,wasb,yrk,cxcl12a,cyba,s1pr4,tnfrsf1a,pik3cg,gnb1b,rac2,lyn,saa,cxcl20,cxcl18b,ccl25b,ccl39.3
5_Member	GO Biological Processes	GO:0042330	taxis	-6.80088	-4.44022	44/397	30225,30227,30461,64274,80353,80354,114447,286830,325599,334724,335158,337571,352944,373882,386856,393551,393569,394038,394099,402857,402973,405901,406471,406598,415151,436598,445319,447804,449557,494109,550405,553185,553366,555805,556770,557341,561050,563803,567537,654692,791200,795785,795788,100141481	smo,ntn1a,cdh11,csf1ra,slit2,slit3,cxcr4b,lamb1a,lgals3b,anxa1a,wasb,yrk,cxcl12a,mmp14a,pdgfra,cyba,efna1a,chad,arrb2b,s1pr4,nrp1b,nrp2a,tnfrsf1a,pik3cg,rac2,pls3,ncaldb,lyn,saa,ch25h,lhx9,vasna,ccr9a,vaspa,gpr183a,cmklr1,ackr3b,ccr12a,cxcl20,cxcr3.1,lrrc15,cxcl18b,ccl25b,ccl39.3
5_Member	GO Biological Processes	GO:1990266	neutrophil migration	-6.20043	-3.9208	16/78	114447,325599,335158,352944,393551,402857,406471,406598,406796,415151,447804,449557,567537,795785,795788,100141481	cxcr4b,lgals3b,wasb,cxcl12a,cyba,s1pr4,tnfrsf1a,pik3cg,gnb1b,rac2,lyn,saa,cxcl20,cxcl18b,ccl25b,ccl39.3
5_Member	GO Biological Processes	GO:0071621	granulocyte chemotaxis	-6.10787	-3.83739	15/70	64274,114447,325599,334724,335158,352944,402857,406471,406598,415151,447804,567537,795785,795788,100141481	csf1ra,cxcr4b,lgals3b,anxa1a,wasb,cxcl12a,s1pr4,tnfrsf1a,pik3cg,rac2,lyn,cxcl20,cxcl18b,ccl25b,ccl39.3
5_Member	GO Biological Processes	GO:0030593	neutrophil chemotaxis	-5.10169	-2.98247	13/64	114447,325599,335158,352944,402857,406471,406598,415151,447804,567537,795785,795788,100141481	cxcr4b,lgals3b,wasb,cxcl12a,s1pr4,tnfrsf1a,pik3cg,rac2,lyn,cxcl20,cxcl18b,ccl25b,ccl39.3
5_Member	GO Biological Processes	GO:0048246	macrophage chemotaxis	-4.8377	-2.75102	6/13	64274,325599,335158,337571,393551,415151	csf1ra,lgals3b,wasb,yrk,cyba,rac2
5_Member	GO Biological Processes	GO:1905517	macrophage migration	-4.40844	-2.37053	6/15	64274,325599,335158,337571,393551,415151	csf1ra,lgals3b,wasb,yrk,cyba,rac2
6_Summary	GO Biological Processes	GO:0002682	regulation of immune system process	-9.3243	-6.60303	44/328	30117,30296,64274,114447,323695,327284,334724,335158,337597,352944,368818,368851,369197,386856,393611,403127,406397,406463,406471,406796,415151,436895,445088,447804,449803,553548,553553,560339,561025,562867,571817,654692,751704,791704,792160,792472,793529,795788,798906,799440,100006778,100134935,100270759,100270764,30225,30275,30632,359834,386966,393541,394099,405830,407639,436866,447819,503514,5…	spi1b,foxo3b,csf1ra,cxcr4b,cav1,lgals9l3,anxa1a,wasb,lgals9l1,cxcl12a,klhl6,coch,stat5a,pdgfra,c6,tlr1,mmp9,nfkbiaa,tnfrsf1a,gnb1b,rac2,irf8,c1qb,lyn,c1qc,c1qa,cfd,tfpi2,hmgb3a,mavs,pglyrp6,cxcr3.1,spi1a,zgc:153759,irf1b,cfbl,c1s,ccl25b,itk,zgc:172120,il6st,csf3r,csf3a,cd40,smo,inhbb,bmp2b,tgfb1a,erbb2,tsc22d3,arrb2b,lgals2a,gh1,tnfsf10,eya2,angptl2b,angptl1a,enpp4,gpr183a,akap12b,lzts2a,lpar6a,f…
6_Member	GO Biological Processes	GO:0002682	regulation of immune system process	-9.3243	-6.60303	44/328	30117,30296,64274,114447,323695,327284,334724,335158,337597,352944,368818,368851,369197,386856,393611,403127,406397,406463,406471,406796,415151,436895,445088,447804,449803,553548,553553,560339,561025,562867,571817,654692,751704,791704,792160,792472,793529,795788,798906,799440,100006778,100134935,100270759,100270764	spi1b,foxo3b,csf1ra,cxcr4b,cav1,lgals9l3,anxa1a,wasb,lgals9l1,cxcl12a,klhl6,coch,stat5a,pdgfra,c6,tlr1,mmp9,nfkbiaa,tnfrsf1a,gnb1b,rac2,irf8,c1qb,lyn,c1qc,c1qa,cfd,tfpi2,hmgb3a,mavs,pglyrp6,cxcr3.1,spi1a,zgc:153759,irf1b,cfbl,c1s,ccl25b,itk,zgc:172120,il6st,csf3r,csf3a,cd40
6_Member	GO Biological Processes	GO:0002684	positive regulation of immune system process	-4.75567	-2.68476	25/207	64274,334724,368818,368851,369197,393611,403127,406397,406796,415151,445088,449803,553548,553553,561025,562867,791704,792472,793529,798906,799440,100006778,100134935,100270759,100270764	csf1ra,anxa1a,klhl6,coch,stat5a,c6,tlr1,mmp9,gnb1b,rac2,c1qb,c1qc,c1qa,cfd,hmgb3a,mavs,zgc:153759,cfbl,c1s,itk,zgc:172120,il6st,csf3r,csf3a,cd40
6_Member	GO Biological Processes	GO:0048584	positive regulation of response to stimulus	-3.78419	-1.84106	49/601	30225,30275,30632,64274,114447,334724,352944,359834,368818,368851,386856,386966,393541,393611,394099,403127,405830,406397,407639,436866,445088,447819,449803,503514,544656,550586,553548,553553,556770,561025,562867,567365,570926,571773,735295,751761,767790,791704,792472,793529,795788,796425,798233,798906,799440,100006778,100126029,100141481,100270764	smo,inhbb,bmp2b,csf1ra,cxcr4b,anxa1a,cxcl12a,tgfb1a,klhl6,coch,pdgfra,erbb2,tsc22d3,c6,arrb2b,tlr1,lgals2a,mmp9,gh1,tnfsf10,c1qb,eya2,c1qc,angptl2b,angptl1a,enpp4,c1qa,cfd,gpr183a,hmgb3a,mavs,akap12b,lzts2a,lpar6a,faslg,fam168a,pdgfab,zgc:153759,cfbl,c1s,ccl25b,card9,lpar5b,itk,zgc:172120,il6st,lurap1,ccl39.3,cd40
6_Member	GO Biological Processes	GO:0050776	regulation of immune response	-3.07863	-1.30117	20/192	323695,334724,368818,368851,393611,403127,445088,449803,553548,553553,561025,562867,571817,791704,792160,792472,793529,798906,799440,100270764	cav1,anxa1a,klhl6,coch,c6,tlr1,c1qb,c1qc,c1qa,cfd,hmgb3a,mavs,pglyrp6,zgc:153759,irf1b,cfbl,c1s,itk,zgc:172120,cd40
6_Member	GO Biological Processes	GO:0050778	positive regulation of immune response	-2.70807	-1.05954	17/163	334724,368818,368851,393611,403127,445088,449803,553548,553553,561025,562867,791704,792472,793529,798906,799440,100270764	anxa1a,klhl6,coch,c6,tlr1,c1qb,c1qc,c1qa,cfd,hmgb3a,mavs,zgc:153759,cfbl,c1s,itk,zgc:172120,cd40
6_Member	GO Biological Processes	GO:0006959	humoral immune response	-2.12465	-0.682351	10/86	393611,445088,449803,553548,553553,567537,571817,792472,793529,795785	c6,c1qb,c1qc,c1qa,cfd,cxcl20,pglyrp6,cfbl,c1s,cxcl18b
7_Summary	GO Biological Processes	GO:0001667	ameboidal-type cell migration	-8.84205	-6.16907	35/233	30105,30283,30327,30632,64274,81885,114447,118437,170457,266753,334724,352944,373882,386787,386856,386966,394015,402973,405769,405901,436967,492336,550425,559529,561935,562018,563920,564123,565492,566945,570216,570926,100003889,100005469,100151255,30370,30483,64698,80353,321107,338313,560060,560091,567365,799355,102725539,30098,30174,325586,353314,450059,100329657	wnt5b,wnt11r,cyt1,bmp2b,csf1ra,meis3,cxcr4b,gpc4,s1pr2,acvrl1,anxa1a,cxcl12a,mmp14a,itga5,pdgfra,erbb2,def6a,nrp1b,syk,nrp2a,prcp,anxa3b,b4galt1,pdgfrb,aplnra,sh3pxd2aa,dll4,col18a1a,aplnrb,mmp14b,itgb1b,lzts2a,zeb2a,fn1a,itgav,fzd2,gata4,dcn,slit2,rap1b,mcamb,daam1b,dsc2l,akap12b,pfn1,glis2b,hhex,nog1,cyth1b,dusp6,osr1,ltb4r
7_Member	GO Biological Processes	GO:0001667	ameboidal-type cell migration	-8.84205	-6.16907	35/233	30105,30283,30327,30632,64274,81885,114447,118437,170457,266753,334724,352944,373882,386787,386856,386966,394015,402973,405769,405901,436967,492336,550425,559529,561935,562018,563920,564123,565492,566945,570216,570926,100003889,100005469,100151255	wnt5b,wnt11r,cyt1,bmp2b,csf1ra,meis3,cxcr4b,gpc4,s1pr2,acvrl1,anxa1a,cxcl12a,mmp14a,itga5,pdgfra,erbb2,def6a,nrp1b,syk,nrp2a,prcp,anxa3b,b4galt1,pdgfrb,aplnra,sh3pxd2aa,dll4,col18a1a,aplnrb,mmp14b,itgb1b,lzts2a,zeb2a,fn1a,itgav
7_Member	GO Biological Processes	GO:0042074	cell migration involved in gastrulation	-5.8927	-3.63994	16/82	30105,30283,30327,30632,118437,170457,352944,373882,394015,550425,561935,566945,570216,570926,100003889,100151255	wnt5b,wnt11r,cyt1,bmp2b,gpc4,s1pr2,cxcl12a,mmp14a,def6a,b4galt1,aplnra,mmp14b,itgb1b,lzts2a,zeb2a,itgav
7_Member	GO Biological Processes	GO:0060026	convergent extension	-4.8442	-2.75102	21/155	30105,30370,30483,30632,64698,80353,118437,170457,321107,338313,373882,386856,394015,560060,560091,566945,567365,570926,799355,100003889,102725539	wnt5b,fzd2,gata4,bmp2b,dcn,slit2,gpc4,s1pr2,rap1b,mcamb,mmp14a,pdgfra,def6a,daam1b,dsc2l,mmp14b,akap12b,lzts2a,pfn1,zeb2a,glis2b
7_Member	GO Biological Processes	GO:0007369	gastrulation	-4.01057	-2.02264	27/257	30098,30105,30174,30283,30327,30370,30632,118437,170457,321107,325586,352944,353314,373882,394015,450059,550425,560091,561935,565492,566945,570216,570926,799355,100003889,100151255,100329657	hhex,wnt5b,nog1,wnt11r,cyt1,fzd2,bmp2b,gpc4,s1pr2,rap1b,cyth1b,cxcl12a,dusp6,mmp14a,def6a,osr1,b4galt1,dsc2l,aplnra,aplnrb,mmp14b,itgb1b,lzts2a,pfn1,zeb2a,itgav,ltb4r
7_Member	GO Biological Processes	GO:0060027	convergent extension involved in gastrulation	-3.13477	-1.35036	12/86	30105,30370,30632,118437,170457,321107,373882,394015,560091,566945,799355,100003889	wnt5b,fzd2,bmp2b,gpc4,s1pr2,rap1b,mmp14a,def6a,dsc2l,mmp14b,pfn1,zeb2a
8_Summary	GO Biological Processes	GO:0040007	growth	-8.40815	-5.81816	46/376	30098,30105,30158,30227,30277,30332,30370,30449,30483,64698,80353,80354,81582,114447,118437,140631,286830,321107,323695,324215,334724,337158,352944,368851,369197,373882,386787,386966,393549,394174,403082,405785,405860,406397,406471,406625,445319,445471,563644,566945,567365,791524,794176,100003889,100151255,102725539	hhex,wnt5b,lfng,ntn1a,mdka,lmo2,fzd2,serpinh1b,gata4,dcn,slit2,slit3,cldnc,cxcr4b,gpc4,nanos3,lamb1a,rap1b,cav1,igf2b,anxa1a,col1a1a,cxcl12a,coch,stat5a,mmp14a,itga5,erbb2,asah1b,pik3cd,sh3bp4a,tnfa,igfbp7,mmp9,tnfrsf1a,lgmn,ncaldb,cdh5,kdm6bb,mmp14b,akap12b,grna,igfbp2a,zeb2a,itgav,glis2b
8_Member	GO Biological Processes	GO:0040007	growth	-8.40815	-5.81816	46/376	30098,30105,30158,30227,30277,30332,30370,30449,30483,64698,80353,80354,81582,114447,118437,140631,286830,321107,323695,324215,334724,337158,352944,368851,369197,373882,386787,386966,393549,394174,403082,405785,405860,406397,406471,406625,445319,445471,563644,566945,567365,791524,794176,100003889,100151255,102725539	hhex,wnt5b,lfng,ntn1a,mdka,lmo2,fzd2,serpinh1b,gata4,dcn,slit2,slit3,cldnc,cxcr4b,gpc4,nanos3,lamb1a,rap1b,cav1,igf2b,anxa1a,col1a1a,cxcl12a,coch,stat5a,mmp14a,itga5,erbb2,asah1b,pik3cd,sh3bp4a,tnfa,igfbp7,mmp9,tnfrsf1a,lgmn,ncaldb,cdh5,kdm6bb,mmp14b,akap12b,grna,igfbp2a,zeb2a,itgav,glis2b
8_Member	GO Biological Processes	GO:0048589	developmental growth	-7.62977	-5.1694	42/346	30098,30105,30158,30227,30277,30332,30370,30449,30483,64698,80353,80354,81582,114447,118437,140631,286830,321107,323695,324215,334724,337158,352944,368851,369197,386787,386966,393549,394174,405785,406397,406471,406625,445319,445471,563644,567365,791524,794176,100003889,100151255,102725539	hhex,wnt5b,lfng,ntn1a,mdka,lmo2,fzd2,serpinh1b,gata4,dcn,slit2,slit3,cldnc,cxcr4b,gpc4,nanos3,lamb1a,rap1b,cav1,igf2b,anxa1a,col1a1a,cxcl12a,coch,stat5a,itga5,erbb2,asah1b,pik3cd,tnfa,mmp9,tnfrsf1a,lgmn,ncaldb,cdh5,kdm6bb,akap12b,grna,igfbp2a,zeb2a,itgav,glis2b
8_Member	GO Biological Processes	GO:0016049	cell growth	-3.45495	-1.59803	17/140	30105,30227,80353,80354,114447,118437,140631,352944,373882,393549,394174,403082,405860,445319,445471,566945,791524	wnt5b,ntn1a,slit2,slit3,cxcr4b,gpc4,nanos3,cxcl12a,mmp14a,asah1b,pik3cd,sh3bp4a,igfbp7,ncaldb,cdh5,mmp14b,grna
8_Member	GO Biological Processes	GO:0060560	developmental growth involved in morphogenesis	-3.28278	-1.46777	18/158	30105,30227,64698,80353,80354,114447,118437,352944,386787,393549,394174,445319,445471,567365,791524,100003889,100151255,102725539	wnt5b,ntn1a,dcn,slit2,slit3,cxcr4b,gpc4,cxcl12a,itga5,asah1b,pik3cd,ncaldb,cdh5,akap12b,grna,zeb2a,itgav,glis2b
8_Member	GO Biological Processes	GO:0001558	regulation of cell growth	-2.23778	-0.744665	11/96	30227,80353,80354,114447,352944,373882,394174,403082,405860,445319,566945	ntn1a,slit2,slit3,cxcr4b,cxcl12a,mmp14a,pik3cd,sh3bp4a,igfbp7,ncaldb,mmp14b
8_Member	GO Biological Processes	GO:0040008	regulation of growth	-2.07612	-0.64027	13/129	30098,30227,80353,80354,114447,352944,373882,394174,403082,405860,445319,566945,794176	hhex,ntn1a,slit2,slit3,cxcr4b,cxcl12a,mmp14a,pik3cd,sh3bp4a,igfbp7,ncaldb,mmp14b,igfbp2a
9_Summary	GO Biological Processes	GO:0009611	response to wounding	-8.1617	-5.62494	35/247	30105,30158,30277,30332,30370,30449,30483,30554,81582,114447,286830,323695,324215,334724,337158,338313,352944,359833,386966,394125,405785,405830,406397,406471,406625,415151,436967,447804,550586,560339,563644,567639,100001836,100006778,100149618,317638,503594	wnt5b,lfng,mdka,lmo2,fzd2,serpinh1b,gata4,pla2g4aa,cldnc,cxcr4b,lamb1a,cav1,igf2b,anxa1a,col1a1a,mcamb,cxcl12a,tfpia,erbb2,rhoca,tnfa,lgals2a,mmp9,tnfrsf1a,lgmn,rac2,prcp,lyn,enpp4,tfpi2,kdm6bb,pleca,itgb3b,il6st,p2ry12,igfbp1a,il4r.1
9_Member	GO Biological Processes	GO:0009611	response to wounding	-8.1617	-5.62494	35/247	30105,30158,30277,30332,30370,30449,30483,30554,81582,114447,286830,323695,324215,334724,337158,338313,352944,359833,386966,394125,405785,405830,406397,406471,406625,415151,436967,447804,550586,560339,563644,567639,100001836,100006778,100149618	wnt5b,lfng,mdka,lmo2,fzd2,serpinh1b,gata4,pla2g4aa,cldnc,cxcr4b,lamb1a,cav1,igf2b,anxa1a,col1a1a,mcamb,cxcl12a,tfpia,erbb2,rhoca,tnfa,lgals2a,mmp9,tnfrsf1a,lgmn,rac2,prcp,lyn,enpp4,tfpi2,kdm6bb,pleca,itgb3b,il6st,p2ry12
9_Member	GO Biological Processes	GO:0042060	wound healing	-7.65506	-5.18045	30/200	30105,30158,30277,30332,30370,30449,30483,81582,114447,286830,323695,324215,334724,337158,352944,359833,386966,394125,405785,405830,406397,406471,406625,436967,550586,560339,563644,567639,100001836,100149618	wnt5b,lfng,mdka,lmo2,fzd2,serpinh1b,gata4,cldnc,cxcr4b,lamb1a,cav1,igf2b,anxa1a,col1a1a,cxcl12a,tfpia,erbb2,rhoca,tnfa,lgals2a,mmp9,tnfrsf1a,lgmn,prcp,enpp4,tfpi2,kdm6bb,pleca,itgb3b,p2ry12
9_Member	GO Biological Processes	GO:0042246	tissue regeneration	-6.62378	-4.30553	21/121	30105,30158,30277,30332,30370,30449,30483,81582,114447,286830,323695,324215,334724,337158,352944,386966,405785,406397,406471,406625,563644	wnt5b,lfng,mdka,lmo2,fzd2,serpinh1b,gata4,cldnc,cxcr4b,lamb1a,cav1,igf2b,anxa1a,col1a1a,cxcl12a,erbb2,tnfa,mmp9,tnfrsf1a,lgmn,kdm6bb
9_Member	GO Biological Processes	GO:0031101	fin regeneration	-6.36262	-4.0641	16/76	30105,30158,30332,30449,81582,114447,286830,324215,334724,337158,352944,386966,405785,406397,406471,563644	wnt5b,lfng,lmo2,serpinh1b,cldnc,cxcr4b,lamb1a,igf2b,anxa1a,col1a1a,cxcl12a,erbb2,tnfa,mmp9,tnfrsf1a,kdm6bb
9_Member	GO Biological Processes	GO:0031099	regeneration	-5.71407	-3.48662	25/183	30105,30158,30277,30332,30370,30449,30483,81582,114447,286830,317638,323695,324215,334724,337158,338313,352944,386966,405785,406397,406471,406625,503594,563644,100006778	wnt5b,lfng,mdka,lmo2,fzd2,serpinh1b,gata4,cldnc,cxcr4b,lamb1a,igfbp1a,cav1,igf2b,anxa1a,col1a1a,mcamb,cxcl12a,erbb2,tnfa,mmp9,tnfrsf1a,lgmn,il4r.1,kdm6bb,il6st
10_Summary	GO Biological Processes	GO:0048568	embryonic organ development	-7.76521	-5.26065	59/572	30098,30101,30105,30158,30225,30227,30283,30296,30332,30339,30370,30421,30425,30483,30498,30537,30632,57933,58049,58050,58153,64607,114429,118437,140815,170454,170457,246226,286830,321107,321357,323695,324215,324309,336346,373882,386700,386787,386856,393533,402998,404629,436598,503730,550425,555655,559529,560115,561082,563644,566796,735295,797832,100001532,100005469,100036767,100134935,100270759,…	hhex,skia,wnt5b,lfng,smo,ntn1a,wnt11r,foxo3b,lmo2,hoxb3a,fzd2,hoxc3a,pax2a,gata4,egr1,emx2,bmp2b,caspa,hoxa3a,hoxa4a,slc40a1,alas2,znf703,gpc4,cebpa,meis2a,s1pr2,ptgs1,lamb1a,rap1b,sparc,cav1,igf2b,fstl1b,sox4a,mmp14a,stm,itga5,pdgfra,fzd6,plxnd1,nbl1,pls3,col2a1b,b4galt1,bmpr2b,pdgfrb,loxl1,cavin1b,kdm6bb,lama4,faslg,scube1,plcb3,fn1a,plod2,csf3r,csf3a,glis2b,nog1,csf1ra,dcn,ednraa,col1a2,col1a1…
10_Member	GO Biological Processes	GO:0048568	embryonic organ development	-7.76521	-5.26065	59/572	30098,30101,30105,30158,30225,30227,30283,30296,30332,30339,30370,30421,30425,30483,30498,30537,30632,57933,58049,58050,58153,64607,114429,118437,140815,170454,170457,246226,286830,321107,321357,323695,324215,324309,336346,373882,386700,386787,386856,393533,402998,404629,436598,503730,550425,555655,559529,560115,561082,563644,566796,735295,797832,100001532,100005469,100036767,100134935,100270759,…	hhex,skia,wnt5b,lfng,smo,ntn1a,wnt11r,foxo3b,lmo2,hoxb3a,fzd2,hoxc3a,pax2a,gata4,egr1,emx2,bmp2b,caspa,hoxa3a,hoxa4a,slc40a1,alas2,znf703,gpc4,cebpa,meis2a,s1pr2,ptgs1,lamb1a,rap1b,sparc,cav1,igf2b,fstl1b,sox4a,mmp14a,stm,itga5,pdgfra,fzd6,plxnd1,nbl1,pls3,col2a1b,b4galt1,bmpr2b,pdgfrb,loxl1,cavin1b,kdm6bb,lama4,faslg,scube1,plcb3,fn1a,plod2,csf3r,csf3a,glis2b
10_Member	GO Biological Processes	GO:0001501	skeletal system development	-5.8785	-3.63876	39/359	30101,30105,30174,30225,30283,30339,30421,30498,30632,57933,58049,58050,64274,64698,114550,118437,170454,170457,321107,321357,336471,337158,368851,373882,386787,386856,393533,404621,406407,432385,436598,436723,503730,550475,559529,566945,100001532,100005469,100036767	skia,wnt5b,nog1,smo,wnt11r,hoxb3a,hoxc3a,egr1,bmp2b,caspa,hoxa3a,hoxa4a,csf1ra,dcn,ednraa,gpc4,meis2a,s1pr2,rap1b,sparc,col1a2,col1a1a,coch,mmp14a,itga5,pdgfra,fzd6,loxa,marcksl1a,spp1,pls3,meox1,col2a1b,ctsk,pdgfrb,mmp14b,plcb3,fn1a,plod2
10_Member	GO Biological Processes	GO:0048598	embryonic morphogenesis	-5.62441	-3.40508	61/692	30098,30101,30105,30174,30225,30227,30277,30283,30327,30339,30370,30421,30425,30483,30498,30537,30632,57933,58049,58050,114429,118437,170454,170457,286830,321107,321357,325586,336346,352944,353314,373882,386700,386787,386856,393533,394015,402998,404629,436598,449648,450059,550425,550571,555655,555805,559529,560091,561935,565492,566945,570216,570926,799355,100001532,100003889,100005469,100034503,1…	hhex,skia,wnt5b,nog1,smo,ntn1a,mdka,wnt11r,cyt1,hoxb3a,fzd2,hoxc3a,pax2a,gata4,egr1,emx2,bmp2b,caspa,hoxa3a,hoxa4a,znf703,gpc4,meis2a,s1pr2,lamb1a,rap1b,sparc,cyth1b,sox4a,cxcl12a,dusp6,mmp14a,stm,itga5,pdgfra,fzd6,def6a,plxnd1,nbl1,pls3,hoxc8a,osr1,b4galt1,fibinb,bmpr2b,vaspa,pdgfrb,dsc2l,aplnra,aplnrb,mmp14b,itgb1b,lzts2a,pfn1,plcb3,zeb2a,fn1a,grhl2b,itgav,ltb4r,glis2b
10_Member	GO Biological Processes	GO:0048704	embryonic skeletal system morphogenesis	-4.05274	-2.05526	21/175	30105,30225,30283,30339,30421,30498,30632,57933,58049,58050,170454,170457,321107,373882,386787,386856,393533,436598,559529,100001532,100005469	wnt5b,smo,wnt11r,hoxb3a,hoxc3a,egr1,bmp2b,caspa,hoxa3a,hoxa4a,meis2a,s1pr2,rap1b,mmp14a,itga5,pdgfra,fzd6,pls3,pdgfrb,plcb3,fn1a
10_Member	GO Biological Processes	GO:0048562	embryonic organ morphogenesis	-3.97114	-1.99699	37/404	30101,30105,30225,30227,30283,30339,30370,30421,30425,30483,30498,30537,30632,57933,58049,58050,114429,170454,170457,286830,321107,321357,336346,373882,386700,386787,386856,393533,402998,404629,436598,550425,555655,559529,100001532,100005469,102725539	skia,wnt5b,smo,ntn1a,wnt11r,hoxb3a,fzd2,hoxc3a,pax2a,gata4,egr1,emx2,bmp2b,caspa,hoxa3a,hoxa4a,znf703,meis2a,s1pr2,lamb1a,rap1b,sparc,sox4a,mmp14a,stm,itga5,pdgfra,fzd6,plxnd1,nbl1,pls3,b4galt1,bmpr2b,pdgfrb,plcb3,fn1a,glis2b
10_Member	GO Biological Processes	GO:0048705	skeletal system morphogenesis	-3.44669	-1.59534	23/221	30105,30225,30283,30339,30421,30498,30632,57933,58049,58050,118437,170454,170457,321107,368851,373882,386787,386856,393533,436598,559529,100001532,100005469	wnt5b,smo,wnt11r,hoxb3a,hoxc3a,egr1,bmp2b,caspa,hoxa3a,hoxa4a,gpc4,meis2a,s1pr2,rap1b,coch,mmp14a,itga5,pdgfra,fzd6,pls3,pdgfrb,plcb3,fn1a
10_Member	GO Biological Processes	GO:0048706	embryonic skeletal system development	-3.42589	-1.58138	21/194	30105,30225,30283,30339,30421,30498,30632,57933,58049,58050,170454,170457,321107,373882,386787,386856,393533,436598,559529,100001532,100005469	wnt5b,smo,wnt11r,hoxb3a,hoxc3a,egr1,bmp2b,caspa,hoxa3a,hoxa4a,meis2a,s1pr2,rap1b,mmp14a,itga5,pdgfra,fzd6,pls3,pdgfrb,plcb3,fn1a
10_Member	GO Biological Processes	GO:0009887	animal organ morphogenesis	-2.88373	-1.18295	57/796	30101,30105,30225,30227,30283,30339,30370,30421,30425,30483,30498,30537,30632,57933,58049,58050,80353,114429,114447,118437,170454,170457,286830,321031,321107,321243,321357,322509,334613,336346,352944,368851,373882,386700,386787,386856,386966,393533,394127,402973,402998,404629,436598,492787,541393,550425,554168,555655,556605,559529,566796,567365,767720,100001532,100005469,100126029,102725539	skia,wnt5b,smo,ntn1a,wnt11r,hoxb3a,fzd2,hoxc3a,pax2a,gata4,egr1,emx2,bmp2b,caspa,hoxa3a,hoxa4a,slit2,znf703,cxcr4b,gpc4,meis2a,s1pr2,lamb1a,quo,rap1b,lama5,sparc,acta2,fn1b,sox4a,cxcl12a,coch,mmp14a,stm,itga5,pdgfra,erbb2,fzd6,tspan12,nrp1b,plxnd1,nbl1,pls3,cadm4,cdh6,b4galt1,myh11a,bmpr2b,lamb1b,pdgfrb,lama4,akap12b,ssuh2rs1,plcb3,fn1a,lurap1,glis2b
10_Member	GO Biological Processes	GO:0048701	embryonic cranial skeleton morphogenesis	-2.79521	-1.11764	17/160	30105,30225,30283,30498,30632,57933,170454,170457,321107,373882,386787,386856,393533,436598,559529,100001532,100005469	wnt5b,smo,wnt11r,egr1,bmp2b,caspa,meis2a,s1pr2,rap1b,mmp14a,itga5,pdgfra,fzd6,pls3,pdgfrb,plcb3,fn1a
10_Member	GO Biological Processes	GO:0043009	chordate embryonic development	-2.20229	-0.720385	37/506	30105,30225,30227,30277,30283,30296,30339,30421,30425,30498,30564,30632,57933,58049,58050,170454,170457,321107,321357,323695,324215,326961,334613,373882,386787,386856,393533,436598,445508,555805,559529,654446,100001532,100003889,100005469,100034503,100151255	wnt5b,smo,ntn1a,mdka,wnt11r,foxo3b,hoxb3a,hoxc3a,pax2a,egr1,mef2aa,bmp2b,caspa,hoxa3a,hoxa4a,meis2a,s1pr2,rap1b,sparc,cav1,igf2b,rpl5a,fn1b,mmp14a,itga5,pdgfra,fzd6,pls3,calcrla,vaspa,pdgfrb,ripply1,plcb3,zeb2a,fn1a,grhl2b,itgav
10_Member	GO Biological Processes	GO:0009792	embryo development ending in birth or egg hatching	-2.17563	-0.699576	37/508	30105,30225,30227,30277,30283,30296,30339,30421,30425,30498,30564,30632,57933,58049,58050,170454,170457,321107,321357,323695,324215,326961,334613,373882,386787,386856,393533,436598,445508,555805,559529,654446,100001532,100003889,100005469,100034503,100151255	wnt5b,smo,ntn1a,mdka,wnt11r,foxo3b,hoxb3a,hoxc3a,pax2a,egr1,mef2aa,bmp2b,caspa,hoxa3a,hoxa4a,meis2a,s1pr2,rap1b,sparc,cav1,igf2b,rpl5a,fn1b,mmp14a,itga5,pdgfra,fzd6,pls3,calcrla,vaspa,pdgfrb,ripply1,plcb3,zeb2a,fn1a,grhl2b,itgav
10_Member	GO Biological Processes	GO:1904888	cranial skeletal system development	-2.02194	-0.59913	18/206	30105,30225,30283,30498,30517,30632,57933,170454,170457,321107,373882,386787,386856,393533,436598,559529,100001532,100005469	wnt5b,smo,wnt11r,egr1,ahr2,bmp2b,caspa,meis2a,s1pr2,rap1b,mmp14a,itga5,pdgfra,fzd6,pls3,pdgfrb,plcb3,fn1a
11_Summary	GO Biological Processes	GO:0048534	hematopoietic or lymphoid organ development	-6.96543	-4.55777	50/474	30098,30105,30117,30177,30216,30280,30296,30324,30332,30483,30744,58049,58153,64274,64607,117603,140815,321357,334724,335474,359834,369197,386856,406404,406463,436723,436895,445318,449784,503514,544656,550270,556770,559529,560339,563644,566473,571368,571817,641560,751704,768164,795788,796604,797832,798697,100134935,100270759,100884146,103283056	hhex,wnt5b,spi1b,ikzf1,hbba1,jak1,foxo3b,tpma,lmo2,gata4,cbfb,hoxa3a,slc40a1,csf1ra,alas2,klf3,cebpa,sparc,anxa1a,arpc1b,tgfb1a,stat5a,pdgfra,ak3,nfkbiaa,meox1,irf8,nrros,mgst1.1,angptl2b,angptl1a,camk4,gpr183a,pdgfrb,tfpi2,kdm6bb,emilin1a,ifngr1,pglyrp6,slc7a7,spi1a,rgs18,ccl25b,il2rga,scube1,gfi1ab,csf3r,csf3a,selplg,tet3
11_Member	GO Biological Processes	GO:0048534	hematopoietic or lymphoid organ development	-6.96543	-4.55777	50/474	30098,30105,30117,30177,30216,30280,30296,30324,30332,30483,30744,58049,58153,64274,64607,117603,140815,321357,334724,335474,359834,369197,386856,406404,406463,436723,436895,445318,449784,503514,544656,550270,556770,559529,560339,563644,566473,571368,571817,641560,751704,768164,795788,796604,797832,798697,100134935,100270759,100884146,103283056	hhex,wnt5b,spi1b,ikzf1,hbba1,jak1,foxo3b,tpma,lmo2,gata4,cbfb,hoxa3a,slc40a1,csf1ra,alas2,klf3,cebpa,sparc,anxa1a,arpc1b,tgfb1a,stat5a,pdgfra,ak3,nfkbiaa,meox1,irf8,nrros,mgst1.1,angptl2b,angptl1a,camk4,gpr183a,pdgfrb,tfpi2,kdm6bb,emilin1a,ifngr1,pglyrp6,slc7a7,spi1a,rgs18,ccl25b,il2rga,scube1,gfi1ab,csf3r,csf3a,selplg,tet3
11_Member	GO Biological Processes	GO:0030097	hemopoiesis	-6.93896	-4.54354	49/461	30098,30105,30117,30177,30216,30280,30296,30324,30332,30483,30744,58153,64274,64607,117603,140815,321357,334724,335474,359834,369197,386856,406404,406463,436723,436895,445318,449784,503514,544656,550270,556770,559529,560339,563644,566473,571368,571817,641560,751704,768164,795788,796604,797832,798697,100134935,100270759,100884146,103283056	hhex,wnt5b,spi1b,ikzf1,hbba1,jak1,foxo3b,tpma,lmo2,gata4,cbfb,slc40a1,csf1ra,alas2,klf3,cebpa,sparc,anxa1a,arpc1b,tgfb1a,stat5a,pdgfra,ak3,nfkbiaa,meox1,irf8,nrros,mgst1.1,angptl2b,angptl1a,camk4,gpr183a,pdgfrb,tfpi2,kdm6bb,emilin1a,ifngr1,pglyrp6,slc7a7,spi1a,rgs18,ccl25b,il2rga,scube1,gfi1ab,csf3r,csf3a,selplg,tet3
11_Member	GO Biological Processes	GO:0002520	immune system development	-6.76771	-4.42877	50/481	30098,30105,30117,30177,30216,30280,30296,30324,30332,30483,30744,58049,58153,64274,64607,117603,140815,321357,334724,335474,359834,369197,386856,406404,406463,436723,436895,445318,449784,503514,544656,550270,556770,559529,560339,563644,566473,571368,571817,641560,751704,768164,795788,796604,797832,798697,100134935,100270759,100884146,103283056	hhex,wnt5b,spi1b,ikzf1,hbba1,jak1,foxo3b,tpma,lmo2,gata4,cbfb,hoxa3a,slc40a1,csf1ra,alas2,klf3,cebpa,sparc,anxa1a,arpc1b,tgfb1a,stat5a,pdgfra,ak3,nfkbiaa,meox1,irf8,nrros,mgst1.1,angptl2b,angptl1a,camk4,gpr183a,pdgfrb,tfpi2,kdm6bb,emilin1a,ifngr1,pglyrp6,slc7a7,spi1a,rgs18,ccl25b,il2rga,scube1,gfi1ab,csf3r,csf3a,selplg,tet3
11_Member	GO Biological Processes	GO:0061515	myeloid cell development	-5.10169	-2.98247	13/64	30117,30324,30332,58153,64274,64607,117603,369197,406404,436895,445318,641560,100270759	spi1b,tpma,lmo2,slc40a1,csf1ra,alas2,klf3,stat5a,ak3,irf8,nrros,slc7a7,csf3a
11_Member	GO Biological Processes	GO:0030099	myeloid cell differentiation	-4.55129	-2.50265	23/187	30105,30117,30324,30332,30483,58153,64274,64607,117603,140815,321357,335474,369197,406404,436895,445318,556770,563644,641560,751704,768164,100134935,100270759	wnt5b,spi1b,tpma,lmo2,gata4,slc40a1,csf1ra,alas2,klf3,cebpa,sparc,arpc1b,stat5a,ak3,irf8,nrros,gpr183a,kdm6bb,slc7a7,spi1a,rgs18,csf3r,csf3a
11_Member	GO Biological Processes	GO:0035162	embryonic hemopoiesis	-2.0224	-0.59913	10/89	30098,30296,30332,58153,64607,140815,563644,797832,100134935,100270759	hhex,foxo3b,lmo2,slc40a1,alas2,cebpa,kdm6bb,scube1,csf3r,csf3a
12_Summary	GO Biological Processes	GO:0030029	actin filament-based process	-6.82566	-4.45371	51/493	30225,30324,30564,30583,30744,80963,321099,327068,334724,335158,335474,336504,336597,336933,337401,352944,386966,393653,394125,405780,406437,415151,415209,436598,436864,436927,447829,492802,550481,555805,556951,560060,560281,560339,561865,563056,566764,568309,569563,570216,571331,571549,573655,641582,677752,791132,799355,100002113,100003572,100005341,100037387,393825,406397,503730,100036767,541374	smo,tpma,mef2aa,lcp1,cbfb,rnd3a,gsna,arpc2,anxa1a,wasb,arpc1b,arpc5a,capgb,rhogb,ehd2b,cxcl12a,erbb2,rhogd,rhoca,rnd1a,tpm4a,rac2,tpm2,pls3,rnd3b,pdlim5a,cdc42ep3,rhoua,rhoub,vaspa,zgc:172352,daam1b,flii,tfpi2,pdlim3b,hcls1,scin,bcar1,coro7,itgb1b,pstpip1a,kank2,rhof,pstpip1b,gmfg,csrp1b,pfn1,coro1a,tnnt3b,wipf1a,parvg,tppp3,mmp9,col2a1b,plod2,capn2a
12_Member	GO Biological Processes	GO:0030029	actin filament-based process	-6.82566	-4.45371	51/493	30225,30324,30564,30583,30744,80963,321099,327068,334724,335158,335474,336504,336597,336933,337401,352944,386966,393653,394125,405780,406437,415151,415209,436598,436864,436927,447829,492802,550481,555805,556951,560060,560281,560339,561865,563056,566764,568309,569563,570216,571331,571549,573655,641582,677752,791132,799355,100002113,100003572,100005341,100037387	smo,tpma,mef2aa,lcp1,cbfb,rnd3a,gsna,arpc2,anxa1a,wasb,arpc1b,arpc5a,capgb,rhogb,ehd2b,cxcl12a,erbb2,rhogd,rhoca,rnd1a,tpm4a,rac2,tpm2,pls3,rnd3b,pdlim5a,cdc42ep3,rhoua,rhoub,vaspa,zgc:172352,daam1b,flii,tfpi2,pdlim3b,hcls1,scin,bcar1,coro7,itgb1b,pstpip1a,kank2,rhof,pstpip1b,gmfg,csrp1b,pfn1,coro1a,tnnt3b,wipf1a,parvg
12_Member	GO Biological Processes	GO:0030036	actin cytoskeleton organization	-6.76771	-4.42877	50/481	30225,30324,30564,30583,30744,80963,321099,327068,334724,335158,335474,336504,336597,336933,337401,352944,386966,393653,394125,405780,406437,415151,415209,436598,436864,436927,447829,492802,550481,555805,556951,560060,560281,560339,561865,563056,568309,569563,570216,571331,571549,573655,641582,677752,791132,799355,100002113,100003572,100005341,100037387	smo,tpma,mef2aa,lcp1,cbfb,rnd3a,gsna,arpc2,anxa1a,wasb,arpc1b,arpc5a,capgb,rhogb,ehd2b,cxcl12a,erbb2,rhogd,rhoca,rnd1a,tpm4a,rac2,tpm2,pls3,rnd3b,pdlim5a,cdc42ep3,rhoua,rhoub,vaspa,zgc:172352,daam1b,flii,tfpi2,pdlim3b,hcls1,bcar1,coro7,itgb1b,pstpip1a,kank2,rhof,pstpip1b,gmfg,csrp1b,pfn1,coro1a,tnnt3b,wipf1a,parvg
12_Member	GO Biological Processes	GO:0097435	supramolecular fiber organization	-6.74895	-4.42048	46/426	30225,30324,30564,30583,30744,80963,321099,327068,335158,335474,336504,336597,336933,352944,386966,393653,393825,394125,405780,406397,406437,415209,436598,436864,447829,492802,503730,550481,555805,560281,560339,563056,568309,569563,570216,571331,571549,573655,641582,677752,791132,799355,100002113,100003572,100005341,100036767	smo,tpma,mef2aa,lcp1,cbfb,rnd3a,gsna,arpc2,wasb,arpc1b,arpc5a,capgb,rhogb,cxcl12a,erbb2,rhogd,tppp3,rhoca,rnd1a,mmp9,tpm4a,tpm2,pls3,rnd3b,cdc42ep3,rhoua,col2a1b,rhoub,vaspa,flii,tfpi2,hcls1,bcar1,coro7,itgb1b,pstpip1a,kank2,rhof,pstpip1b,gmfg,csrp1b,pfn1,coro1a,tnnt3b,wipf1a,plod2
12_Member	GO Biological Processes	GO:0007015	actin filament organization	-5.87448	-3.63876	32/266	30324,30583,80963,321099,327068,335158,335474,336504,336597,336933,393653,394125,405780,406437,415209,436598,436864,447829,492802,550481,555805,563056,568309,569563,571331,571549,573655,641582,677752,799355,100002113,100005341	tpma,lcp1,rnd3a,gsna,arpc2,wasb,arpc1b,arpc5a,capgb,rhogb,rhogd,rhoca,rnd1a,tpm4a,tpm2,pls3,rnd3b,cdc42ep3,rhoua,rhoub,vaspa,hcls1,bcar1,coro7,pstpip1a,kank2,rhof,pstpip1b,gmfg,pfn1,coro1a,wipf1a
12_Member	GO Biological Processes	GO:0032956	regulation of actin cytoskeleton organization	-3.84089	-1.89349	20/168	80963,321099,327068,335158,335474,336504,336597,336933,393653,394125,405780,436864,447829,492802,550481,555805,571549,573655,677752,799355	rnd3a,gsna,arpc2,wasb,arpc1b,arpc5a,capgb,rhogb,rhogd,rhoca,rnd1a,rnd3b,cdc42ep3,rhoua,rhoub,vaspa,kank2,rhof,gmfg,pfn1
12_Member	GO Biological Processes	GO:0032970	regulation of actin filament-based process	-3.70156	-1.78513	20/172	80963,321099,327068,335158,335474,336504,336597,336933,393653,394125,405780,436864,447829,492802,550481,555805,571549,573655,677752,799355	rnd3a,gsna,arpc2,wasb,arpc1b,arpc5a,capgb,rhogb,rhogd,rhoca,rnd1a,rnd3b,cdc42ep3,rhoua,rhoub,vaspa,kank2,rhof,gmfg,pfn1
12_Member	GO Biological Processes	GO:0030041	actin filament polymerization	-2.92018	-1.19977	14/116	321099,327068,335158,335474,336504,336597,447829,555805,563056,571331,571549,641582,677752,799355	gsna,arpc2,wasb,arpc1b,arpc5a,capgb,cdc42ep3,vaspa,hcls1,pstpip1a,kank2,pstpip1b,gmfg,pfn1
12_Member	GO Biological Processes	GO:0008154	actin polymerization or depolymerization	-2.78673	-1.11376	15/133	321099,327068,335158,335474,336504,336597,447829,555805,563056,571331,571549,641582,677752,799355,100005341	gsna,arpc2,wasb,arpc1b,arpc5a,capgb,cdc42ep3,vaspa,hcls1,pstpip1a,kank2,pstpip1b,gmfg,pfn1,wipf1a
12_Member	GO Biological Processes	GO:0032273	positive regulation of protein polymerization	-2.37084	-0.823951	9/67	321099,327068,335158,335474,336504,393825,447829,555805,677752	gsna,arpc2,wasb,arpc1b,arpc5a,tppp3,cdc42ep3,vaspa,gmfg
12_Member	GO Biological Processes	GO:0034314	Arp2/3 complex-mediated actin nucleation	-2.24077	-0.744665	5/25	327068,335158,335474,336504,677752	arpc2,wasb,arpc1b,arpc5a,gmfg
12_Member	GO Biological Processes	GO:0051258	protein polymerization	-2.23051	-0.744163	15/152	321099,327068,335158,335474,336504,336597,393825,447829,555805,563056,571331,571549,641582,677752,799355	gsna,arpc2,wasb,arpc1b,arpc5a,capgb,tppp3,cdc42ep3,vaspa,hcls1,pstpip1a,kank2,pstpip1b,gmfg,pfn1
12_Member	GO Biological Processes	GO:0032271	regulation of protein polymerization	-2.22183	-0.736968	12/110	321099,327068,335158,335474,336504,336597,393825,447829,555805,571549,677752,799355	gsna,arpc2,wasb,arpc1b,arpc5a,capgb,tppp3,cdc42ep3,vaspa,kank2,gmfg,pfn1
12_Member	GO Biological Processes	GO:0051493	regulation of cytoskeleton organization	-2.19548	-0.715042	21/244	80963,321099,327068,335158,335474,336504,336597,336933,393653,394125,405780,436864,447829,492802,541374,550481,555805,571549,573655,677752,799355	rnd3a,gsna,arpc2,wasb,arpc1b,arpc5a,capgb,rhogb,rhogd,rhoca,rnd1a,rnd3b,cdc42ep3,rhoua,capn2a,rhoub,vaspa,kank2,rhof,gmfg,pfn1
12_Member	GO Biological Processes	GO:0045010	actin nucleation	-2.07153	-0.637004	6/38	321099,327068,335158,335474,336504,677752	gsna,arpc2,wasb,arpc1b,arpc5a,gmfg
12_Member	GO Biological Processes	GO:0030838	positive regulation of actin filament polymerization	-2.01685	-0.595325	8/63	321099,327068,335158,335474,336504,447829,555805,677752	gsna,arpc2,wasb,arpc1b,arpc5a,cdc42ep3,vaspa,gmfg
12_Member	GO Biological Processes	GO:0030833	regulation of actin filament polymerization	-2.01258	-0.593604	11/103	321099,327068,335158,335474,336504,336597,447829,555805,571549,677752,799355	gsna,arpc2,wasb,arpc1b,arpc5a,capgb,cdc42ep3,vaspa,kank2,gmfg,pfn1
13_Summary	GO Biological Processes	GO:0071310	cellular response to organic substance	-6.44183	-4.13356	61/654	30101,30174,30296,30517,30632,64274,114429,246226,259252,266753,317734,321107,321461,323695,324309,334724,335916,337413,352944,353314,359834,368519,369197,393541,393995,402837,402973,403082,405901,406840,415185,431766,436853,445065,445151,445318,446167,497639,553551,555655,555717,557037,557500,562867,563920,566313,567537,570926,571368,777651,792752,794053,795785,795788,797832,100003889,100093706,…	skia,nog1,foxo3b,ahr2,bmp2b,csf1ra,znf703,ptgs1,esr1,acvrl1,esr2a,rap1b,cd63,cav1,fstl1b,anxa1a,jun,stat6,cxcl12a,dusp6,tgfb1a,stat4,stat5a,tsc22d3,gpc1b,hamp,nrp1b,sh3bp4a,nrp2a,sesn3,mapk11,htra1a,pmepa1,crhbp,entpd1,nrros,grb10a,fgf18b,ern1,bmpr2b,m17,pparg,nr1h5,mavs,dll4,ramp2,cxcl20,lzts2a,ifngr1,il10ra,dnajb14,il13,cxcl18b,ccl25b,scube1,zeb2a,rab8b,ccl39.3,hmgn6,il15ra,tet3,inhbb,igfbp1a,l…
13_Member	GO Biological Processes	GO:0071310	cellular response to organic substance	-6.44183	-4.13356	61/654	30101,30174,30296,30517,30632,64274,114429,246226,259252,266753,317734,321107,321461,323695,324309,334724,335916,337413,352944,353314,359834,368519,369197,393541,393995,402837,402973,403082,405901,406840,415185,431766,436853,445065,445151,445318,446167,497639,553551,555655,555717,557037,557500,562867,563920,566313,567537,570926,571368,777651,792752,794053,795785,795788,797832,100003889,100093706,…	skia,nog1,foxo3b,ahr2,bmp2b,csf1ra,znf703,ptgs1,esr1,acvrl1,esr2a,rap1b,cd63,cav1,fstl1b,anxa1a,jun,stat6,cxcl12a,dusp6,tgfb1a,stat4,stat5a,tsc22d3,gpc1b,hamp,nrp1b,sh3bp4a,nrp2a,sesn3,mapk11,htra1a,pmepa1,crhbp,entpd1,nrros,grb10a,fgf18b,ern1,bmpr2b,m17,pparg,nr1h5,mavs,dll4,ramp2,cxcl20,lzts2a,ifngr1,il10ra,dnajb14,il13,cxcl18b,ccl25b,scube1,zeb2a,rab8b,ccl39.3,hmgn6,il15ra,tet3
13_Member	GO Biological Processes	GO:0007167	enzyme linked receptor protein signaling pathway	-5.19058	-3.03458	45/470	30101,30174,30275,30296,30632,64274,114429,266753,317638,321461,324309,336073,337158,337413,337571,353314,359834,369197,386856,386966,393541,393569,393995,402973,405764,405901,414333,431766,436853,445318,446167,447804,450059,497639,555655,559529,561935,563920,565492,570926,767790,794176,795084,797832,100003889	skia,nog1,inhbb,foxo3b,bmp2b,csf1ra,znf703,acvrl1,igfbp1a,cd63,fstl1b,lcp2a,col1a1a,stat6,yrk,dusp6,tgfb1a,stat5a,pdgfra,erbb2,tsc22d3,efna1a,gpc1b,nrp1b,blnk,nrp2a,lck,htra1a,pmepa1,nrros,grb10a,lyn,osr1,fgf18b,bmpr2b,pdgfrb,aplnra,dll4,aplnrb,lzts2a,pdgfab,igfbp2a,igfbp5a,scube1,zeb2a
13_Member	GO Biological Processes	GO:0090287	regulation of cellular response to growth factor stimulus	-3.76351	-1.83297	17/132	30101,30174,30632,114429,321461,324309,353314,393541,393995,402973,405901,431766,436853,445318,563920,570926,100003889	skia,nog1,bmp2b,znf703,cd63,fstl1b,dusp6,tsc22d3,gpc1b,nrp1b,nrp2a,htra1a,pmepa1,nrros,dll4,lzts2a,zeb2a
13_Member	GO Biological Processes	GO:0007169	transmembrane receptor protein tyrosine kinase signaling pathway	-3.64002	-1.74059	28/285	30296,64274,317638,321461,336073,337158,337413,337571,353314,369197,386856,386966,393569,393995,402973,405764,405901,414333,431766,446167,447804,497639,559529,563920,767790,794176,795084,100003889	foxo3b,csf1ra,igfbp1a,cd63,lcp2a,col1a1a,stat6,yrk,dusp6,stat5a,pdgfra,erbb2,efna1a,gpc1b,nrp1b,blnk,nrp2a,lck,htra1a,grb10a,lyn,fgf18b,pdgfrb,dll4,pdgfab,igfbp2a,igfbp5a,zeb2a
13_Member	GO Biological Processes	GO:0009719	response to endogenous stimulus	-3.43661	-1.58869	40/477	30101,30174,30296,30632,114429,259252,266753,317734,321107,324309,334724,335916,337413,353314,359834,368519,369197,393541,393995,402837,403082,406650,406840,431766,436853,445065,445318,446167,492336,497639,555655,557037,566313,570926,777792,791184,797832,798104,100003889,100093706	skia,nog1,foxo3b,bmp2b,znf703,esr1,acvrl1,esr2a,rap1b,fstl1b,anxa1a,jun,stat6,dusp6,tgfb1a,stat4,stat5a,tsc22d3,gpc1b,hamp,sh3bp4a,timp2b,sesn3,htra1a,pmepa1,crhbp,nrros,grb10a,anxa3b,fgf18b,bmpr2b,pparg,ramp2,lzts2a,sult2st3,slco1f4,scube1,paqr7a,zeb2a,rab8b
13_Member	GO Biological Processes	GO:0071495	cellular response to endogenous stimulus	-2.80204	-1.1182	34/417	30101,30174,30296,30632,114429,259252,266753,317734,321107,324309,334724,335916,337413,353314,359834,369197,393541,393995,402837,403082,406840,431766,436853,445065,445318,446167,497639,555655,557037,566313,570926,797832,100003889,100093706	skia,nog1,foxo3b,bmp2b,znf703,esr1,acvrl1,esr2a,rap1b,fstl1b,anxa1a,jun,stat6,dusp6,tgfb1a,stat5a,tsc22d3,gpc1b,hamp,sh3bp4a,sesn3,htra1a,pmepa1,crhbp,nrros,grb10a,fgf18b,bmpr2b,pparg,ramp2,lzts2a,scube1,zeb2a,rab8b
13_Member	GO Biological Processes	GO:0071363	cellular response to growth factor stimulus	-2.67094	-1.03309	23/252	30101,30174,30632,114429,266753,321461,324309,334724,353314,359834,393541,393995,402973,405901,431766,436853,445318,497639,555655,563920,570926,797832,100003889	skia,nog1,bmp2b,znf703,acvrl1,cd63,fstl1b,anxa1a,dusp6,tgfb1a,tsc22d3,gpc1b,nrp1b,nrp2a,htra1a,pmepa1,nrros,fgf18b,bmpr2b,dll4,lzts2a,scube1,zeb2a
13_Member	GO Biological Processes	GO:0070848	response to growth factor	-2.64888	-1.01522	23/253	30101,30174,30632,114429,266753,321461,324309,334724,353314,359834,393541,393995,402973,405901,431766,436853,445318,497639,555655,563920,570926,797832,100003889	skia,nog1,bmp2b,znf703,acvrl1,cd63,fstl1b,anxa1a,dusp6,tgfb1a,tsc22d3,gpc1b,nrp1b,nrp2a,htra1a,pmepa1,nrros,fgf18b,bmpr2b,dll4,lzts2a,scube1,zeb2a
13_Member	GO Biological Processes	GO:0090092	regulation of transmembrane receptor protein serine/threonine kinase signaling pathway	-2.57722	-0.969884	14/126	30101,30174,30275,30632,114429,324309,359834,393541,436853,445318,450059,561935,565492,570926	skia,nog1,inhbb,bmp2b,znf703,fstl1b,tgfb1a,tsc22d3,pmepa1,nrros,osr1,aplnra,aplnrb,lzts2a
13_Member	GO Biological Processes	GO:0007178	transmembrane receptor protein serine/threonine kinase signaling pathway	-2.33589	-0.800802	17/177	30101,30174,30275,30632,114429,266753,324309,359834,393541,436853,445318,450059,555655,561935,565492,570926,797832	skia,nog1,inhbb,bmp2b,znf703,acvrl1,fstl1b,tgfb1a,tsc22d3,pmepa1,nrros,osr1,bmpr2b,aplnra,aplnrb,lzts2a,scube1
14_Summary	GO Biological Processes	GO:0002252	immune effector process	-6.30311	-4.01414	24/159	30296,58113,323695,334724,393611,406397,406471,415151,445088,449803,494109,553548,553553,556770,561001,562867,567504,571817,791704,792160,792472,793529,100001239,100884135,405785,406463,114447,352944,368851,403127,406258,561025,100270764,64274,394099,445319,447804,550586,100006778,84041,405830,406840,447819,751761	foxo3b,cd74a,cav1,anxa1a,c6,mmp9,tnfrsf1a,rac2,c1qb,c1qc,ch25h,c1qa,cfd,gpr183a,cd83,mavs,ifit12,pglyrp6,zgc:153759,irf1b,cfbl,c1s,ifit11,gig2i,tnfa,nfkbiaa,cxcr4b,cxcl12a,coch,tlr1,metrnla,hmgb3a,cd40,csf1ra,arrb2b,ncaldb,lyn,enpp4,il6st,bco2l,lgals2a,sesn3,eya2,fam168a
14_Member	GO Biological Processes	GO:0002252	immune effector process	-6.30311	-4.01414	24/159	30296,58113,323695,334724,393611,406397,406471,415151,445088,449803,494109,553548,553553,556770,561001,562867,567504,571817,791704,792160,792472,793529,100001239,100884135	foxo3b,cd74a,cav1,anxa1a,c6,mmp9,tnfrsf1a,rac2,c1qb,c1qc,ch25h,c1qa,cfd,gpr183a,cd83,mavs,ifit12,pglyrp6,zgc:153759,irf1b,cfbl,c1s,ifit11,gig2i
14_Member	GO Biological Processes	GO:0009615	response to virus	-4.04604	-2.05335	11/59	30296,323695,405785,406463,406471,494109,562867,567504,792160,100001239,100884135	foxo3b,cav1,tnfa,nfkbiaa,tnfrsf1a,ch25h,mavs,ifit12,irf1b,ifit11,gig2i
14_Member	GO Biological Processes	GO:0031347	regulation of defense response	-3.971	-1.99699	14/92	30296,114447,323695,334724,352944,368851,403127,406258,406397,406471,561025,562867,792160,100270764	foxo3b,cxcr4b,cav1,anxa1a,cxcl12a,coch,tlr1,metrnla,mmp9,tnfrsf1a,hmgb3a,mavs,irf1b,cd40
14_Member	GO Biological Processes	GO:0051607	defense response to virus	-3.30304	-1.47842	8/40	30296,323695,494109,562867,567504,792160,100001239,100884135	foxo3b,cav1,ch25h,mavs,ifit12,irf1b,ifit11,gig2i
14_Member	GO Biological Processes	GO:0032101	regulation of response to external stimulus	-3.24144	-1.43198	17/146	30296,64274,114447,323695,334724,352944,394099,406258,406397,406471,415151,445319,447804,550586,556770,792160,100006778	foxo3b,csf1ra,cxcr4b,cav1,anxa1a,cxcl12a,arrb2b,metrnla,mmp9,tnfrsf1a,rac2,ncaldb,lyn,enpp4,gpr183a,irf1b,il6st
14_Member	GO Biological Processes	GO:0002697	regulation of immune effector process	-3.08223	-1.30117	8/43	30296,323695,334724,406397,406471,571817,791704,792160	foxo3b,cav1,anxa1a,mmp9,tnfrsf1a,pglyrp6,zgc:153759,irf1b
14_Member	GO Biological Processes	GO:0080134	regulation of response to stress	-2.53444	-0.932965	21/228	30296,84041,114447,323695,334724,352944,368851,403127,405830,406258,406397,406471,406840,447819,550586,561025,562867,751761,792160,100006778,100270764	foxo3b,bco2l,cxcr4b,cav1,anxa1a,cxcl12a,coch,tlr1,lgals2a,metrnla,mmp9,tnfrsf1a,sesn3,eya2,enpp4,hmgb3a,mavs,fam168a,irf1b,il6st,cd40
14_Member	GO Biological Processes	GO:0050688	regulation of defense response to virus	-2.30123	-0.790413	3/8	30296,323695,792160	foxo3b,cav1,irf1b
14_Member	GO Biological Processes	GO:0002831	regulation of response to biotic stimulus	-2.00121	-0.586323	3/10	30296,323695,792160	foxo3b,cav1,irf1b
15_Summary	GO Biological Processes	GO:0009952	anterior/posterior pattern specification	-6.00943	-3.7479	30/237	30098,30210,30225,30317,30339,30341,30346,30421,30425,30564,58044,58049,58050,58055,321107,323695,324215,324413,334613,373882,386787,445508,563771,566945,654446,768164,100003889,100005469,100034503,100151255,30101,30174,30632,266753,323285,324309,353314,393541,570926,102725539,30158,30227,30283,30370,30483,114429,286830,338313,406559,493633,555655,570216,30105,436723	hhex,mafba,smo,hoxb5a,hoxb3a,hoxb6a,hoxc6a,hoxc3a,pax2a,mef2aa,hoxb7a,hoxa3a,hoxa4a,hoxa5a,rap1b,cav1,igf2b,bhlhe40,fn1b,mmp14a,itga5,calcrla,bhlhe41,mmp14b,ripply1,rgs18,zeb2a,fn1a,grhl2b,itgav,skia,nog1,bmp2b,acvrl1,scinla,fstl1b,dusp6,tsc22d3,lzts2a,glis2b,lfng,ntn1a,wnt11r,fzd2,gata4,znf703,lamb1a,mcamb,cldn5a,mfng,bmpr2b,itgb1b,wnt5b,meox1
15_Member	GO Biological Processes	GO:0009952	anterior/posterior pattern specification	-6.00943	-3.7479	30/237	30098,30210,30225,30317,30339,30341,30346,30421,30425,30564,58044,58049,58050,58055,321107,323695,324215,324413,334613,373882,386787,445508,563771,566945,654446,768164,100003889,100005469,100034503,100151255	hhex,mafba,smo,hoxb5a,hoxb3a,hoxb6a,hoxc6a,hoxc3a,pax2a,mef2aa,hoxb7a,hoxa3a,hoxa4a,hoxa5a,rap1b,cav1,igf2b,bhlhe40,fn1b,mmp14a,itga5,calcrla,bhlhe41,mmp14b,ripply1,rgs18,zeb2a,fn1a,grhl2b,itgav
15_Member	GO Biological Processes	GO:0003002	regionalization	-5.14949	-3.00394	40/399	30098,30101,30174,30210,30225,30317,30339,30341,30346,30421,30425,30564,30632,58044,58049,58050,58055,266753,321107,323285,323695,324215,324309,324413,334613,353314,373882,386787,393541,445508,563771,566945,570926,654446,768164,100003889,100005469,100034503,100151255,102725539	hhex,skia,nog1,mafba,smo,hoxb5a,hoxb3a,hoxb6a,hoxc6a,hoxc3a,pax2a,mef2aa,bmp2b,hoxb7a,hoxa3a,hoxa4a,hoxa5a,acvrl1,rap1b,scinla,cav1,igf2b,fstl1b,bhlhe40,fn1b,dusp6,mmp14a,itga5,tsc22d3,calcrla,bhlhe41,mmp14b,lzts2a,ripply1,rgs18,zeb2a,fn1a,grhl2b,itgav,glis2b
15_Member	GO Biological Processes	GO:0007389	pattern specification process	-4.83352	-2.75102	52/592	30098,30101,30158,30174,30210,30225,30227,30283,30317,30339,30341,30346,30370,30421,30425,30483,30564,30632,58044,58049,58050,58055,114429,266753,286830,321107,323285,323695,324215,324309,324413,334613,338313,353314,373882,386787,393541,406559,445508,493633,555655,563771,566945,570216,570926,654446,768164,100003889,100005469,100034503,100151255,102725539	hhex,skia,lfng,nog1,mafba,smo,ntn1a,wnt11r,hoxb5a,hoxb3a,hoxb6a,hoxc6a,fzd2,hoxc3a,pax2a,gata4,mef2aa,bmp2b,hoxb7a,hoxa3a,hoxa4a,hoxa5a,znf703,acvrl1,lamb1a,rap1b,scinla,cav1,igf2b,fstl1b,bhlhe40,fn1b,mcamb,dusp6,mmp14a,itga5,tsc22d3,cldn5a,calcrla,mfng,bmpr2b,bhlhe41,mmp14b,itgb1b,lzts2a,ripply1,rgs18,zeb2a,fn1a,grhl2b,itgav,glis2b
15_Member	GO Biological Processes	GO:0061053	somite development	-2.31018	-0.793023	15/149	30105,30225,30564,286830,321107,323695,324215,334613,386787,436723,445508,654446,100003889,100005469,100151255	wnt5b,smo,mef2aa,lamb1a,rap1b,cav1,igf2b,fn1b,itga5,meox1,calcrla,ripply1,zeb2a,fn1a,itgav
16_Summary	GO Biological Processes	GO:0002009	morphogenesis of an epithelium	-5.5861	-3.37473	45/454	30101,30105,30225,30227,30277,30283,30370,30425,30483,30632,64698,80353,118437,170457,286739,321107,321243,321357,324942,325586,336346,338313,373882,386700,386856,394015,394125,402998,405860,445471,554168,555655,555805,560060,560091,561935,563920,566945,567365,570926,799355,100003889,100005469,100329657,102725539,30098,321031,322509,368851,100001532,100126029,30245,30415,30564,117604,323695,33461…	skia,wnt5b,smo,ntn1a,mdka,wnt11r,fzd2,pax2a,gata4,bmp2b,dcn,slit2,gpc4,s1pr2,msna,rap1b,lama5,sparc,grhl1,cyth1b,sox4a,mcamb,mmp14a,stm,pdgfra,def6a,rhoca,plxnd1,igfbp7,cdh5,myh11a,bmpr2b,vaspa,daam1b,dsc2l,aplnra,dll4,mmp14b,akap12b,lzts2a,pfn1,zeb2a,fn1a,ltb4r,glis2b,hhex,quo,acta2,coch,plcb3,lurap1,wt1a,jupa,mef2aa,ywhag1,cav1,fn1b,erbb2,tpm4a,cldn5a,pdlim5a,cadm4,rhoua,crip1,fosl2,tfpi2,pdlim…
16_Member	GO Biological Processes	GO:0002009	morphogenesis of an epithelium	-5.5861	-3.37473	45/454	30101,30105,30225,30227,30277,30283,30370,30425,30483,30632,64698,80353,118437,170457,286739,321107,321243,321357,324942,325586,336346,338313,373882,386700,386856,394015,394125,402998,405860,445471,554168,555655,555805,560060,560091,561935,563920,566945,567365,570926,799355,100003889,100005469,100329657,102725539	skia,wnt5b,smo,ntn1a,mdka,wnt11r,fzd2,pax2a,gata4,bmp2b,dcn,slit2,gpc4,s1pr2,msna,rap1b,lama5,sparc,grhl1,cyth1b,sox4a,mcamb,mmp14a,stm,pdgfra,def6a,rhoca,plxnd1,igfbp7,cdh5,myh11a,bmpr2b,vaspa,daam1b,dsc2l,aplnra,dll4,mmp14b,akap12b,lzts2a,pfn1,zeb2a,fn1a,ltb4r,glis2b
16_Member	GO Biological Processes	GO:0048729	tissue morphogenesis	-4.68374	-2.6185	51/584	30098,30101,30105,30225,30227,30277,30283,30370,30425,30483,30632,64698,80353,118437,170457,286739,321031,321107,321243,321357,322509,324942,325586,336346,338313,368851,373882,386700,386856,394015,394125,402998,405860,445471,554168,555655,555805,560060,560091,561935,563920,566945,567365,570926,799355,100001532,100003889,100005469,100126029,100329657,102725539	hhex,skia,wnt5b,smo,ntn1a,mdka,wnt11r,fzd2,pax2a,gata4,bmp2b,dcn,slit2,gpc4,s1pr2,msna,quo,rap1b,lama5,sparc,acta2,grhl1,cyth1b,sox4a,mcamb,coch,mmp14a,stm,pdgfra,def6a,rhoca,plxnd1,igfbp7,cdh5,myh11a,bmpr2b,vaspa,daam1b,dsc2l,aplnra,dll4,mmp14b,akap12b,lzts2a,pfn1,plcb3,zeb2a,fn1a,lurap1,ltb4r,glis2b
16_Member	GO Biological Processes	GO:0060562	epithelial tube morphogenesis	-2.25567	-0.75265	21/241	30101,30225,30227,30277,30283,30370,30425,30483,30632,170457,286739,321357,386700,402998,405860,445471,555655,555805,563920,100005469,102725539	skia,smo,ntn1a,mdka,wnt11r,fzd2,pax2a,gata4,bmp2b,s1pr2,msna,sparc,stm,plxnd1,igfbp7,cdh5,bmpr2b,vaspa,dll4,fn1a,glis2b
16_Member	GO Biological Processes	GO:0007507	heart development	-2.1508	-0.687229	38/527	30098,30101,30225,30227,30245,30283,30370,30415,30483,30564,30632,80353,117604,170457,321107,323695,334613,386856,386966,406437,406559,436927,445471,492787,492802,541319,555655,558921,560091,560339,561865,561935,563644,565492,570216,794176,100005469,102725539	hhex,skia,smo,ntn1a,wt1a,wnt11r,fzd2,jupa,gata4,mef2aa,bmp2b,slit2,ywhag1,s1pr2,rap1b,cav1,fn1b,pdgfra,erbb2,tpm4a,cldn5a,pdlim5a,cdh5,cadm4,rhoua,crip1,bmpr2b,fosl2,dsc2l,tfpi2,pdlim3b,aplnra,kdm6bb,aplnrb,itgb1b,igfbp2a,fn1a,glis2b
17_Summary	GO Biological Processes	GO:0048882	lateral line development	-5.47882	-3.27528	17/98	30105,30343,30645,58113,81581,114447,170457,259252,323695,352944,359834,386966,406796,561050,562018,564338,768164,563920,30225,30332,30425,30461,30498,64274,65225,114429,286830,323285,336346,373882,386787,394127,402998,406407,447944,541393,560055,100002113,100005469	wnt5b,hoxb8a,cd74b,cd74a,cldnb,cxcr4b,s1pr2,esr1,cav1,cxcl12a,tgfb1a,erbb2,gnb1b,ackr3b,sh3pxd2aa,ngfrb,rgs18,dll4,smo,lmo2,pax2a,cdh11,egr1,csf1ra,ctsd,znf703,lamb1a,scinla,sox4a,mmp14a,itga5,tspan12,plxnd1,marcksl1a,fabp11a,cdh6,crybb1l2,coro1a,fn1a
17_Member	GO Biological Processes	GO:0048882	lateral line development	-5.47882	-3.27528	17/98	30105,30343,30645,58113,81581,114447,170457,259252,323695,352944,359834,386966,406796,561050,562018,564338,768164	wnt5b,hoxb8a,cd74b,cd74a,cldnb,cxcr4b,s1pr2,esr1,cav1,cxcl12a,tgfb1a,erbb2,gnb1b,ackr3b,sh3pxd2aa,ngfrb,rgs18
17_Member	GO Biological Processes	GO:0048920	posterior lateral line neuromast primordium migration	-5.35418	-3.18061	8/22	30343,114447,259252,352944,359834,406796,561050,562018	hoxb8a,cxcr4b,esr1,cxcl12a,tgfb1a,gnb1b,ackr3b,sh3pxd2aa
17_Member	GO Biological Processes	GO:0048883	neuromast primordium migration	-5.18697	-3.03458	8/23	30343,114447,259252,352944,359834,406796,561050,562018	hoxb8a,cxcr4b,esr1,cxcl12a,tgfb1a,gnb1b,ackr3b,sh3pxd2aa
17_Member	GO Biological Processes	GO:0048925	lateral line system development	-4.62769	-2.56806	17/113	30105,30343,30645,58113,81581,114447,170457,259252,323695,352944,359834,386966,406796,561050,562018,564338,768164	wnt5b,hoxb8a,cd74b,cd74a,cldnb,cxcr4b,s1pr2,esr1,cav1,cxcl12a,tgfb1a,erbb2,gnb1b,ackr3b,sh3pxd2aa,ngfrb,rgs18
17_Member	GO Biological Processes	GO:0048916	posterior lateral line development	-3.97688	-1.99699	11/60	30343,114447,170457,259252,352944,359834,386966,406796,561050,562018,564338	hoxb8a,cxcr4b,s1pr2,esr1,cxcl12a,tgfb1a,erbb2,gnb1b,ackr3b,sh3pxd2aa,ngfrb
17_Member	GO Biological Processes	GO:0048915	posterior lateral line system development	-3.2042	-1.3986	11/73	30343,114447,170457,259252,352944,359834,386966,406796,561050,562018,564338	hoxb8a,cxcr4b,s1pr2,esr1,cxcl12a,tgfb1a,erbb2,gnb1b,ackr3b,sh3pxd2aa,ngfrb
17_Member	GO Biological Processes	GO:0048881	mechanosensory lateral line system development	-3.05357	-1.28462	11/76	30343,114447,170457,259252,352944,359834,386966,406796,561050,562018,564338	hoxb8a,cxcr4b,s1pr2,esr1,cxcl12a,tgfb1a,erbb2,gnb1b,ackr3b,sh3pxd2aa,ngfrb
17_Member	GO Biological Processes	GO:0048884	neuromast development	-2.98096	-1.24201	10/66	30105,30645,58113,81581,170457,323695,359834,386966,564338,768164	wnt5b,cd74b,cd74a,cldnb,s1pr2,cav1,tgfb1a,erbb2,ngfrb,rgs18
17_Member	GO Biological Processes	GO:0030336	negative regulation of cell migration	-2.1882	-0.710691	6/36	114447,170457,352944,359834,563920,564338	cxcr4b,s1pr2,cxcl12a,tgfb1a,dll4,ngfrb
17_Member	GO Biological Processes	GO:2000146	negative regulation of cell motility	-2.12877	-0.683553	6/37	114447,170457,352944,359834,563920,564338	cxcr4b,s1pr2,cxcl12a,tgfb1a,dll4,ngfrb
17_Member	GO Biological Processes	GO:0048880	sensory system development	-2.00023	-0.586323	38/539	30105,30225,30332,30343,30425,30461,30498,30645,58113,64274,65225,81581,114429,114447,170457,259252,286830,323285,323695,336346,352944,359834,373882,386787,386966,394127,402998,406407,406796,447944,541393,560055,561050,562018,564338,768164,100002113,100005469	wnt5b,smo,lmo2,hoxb8a,pax2a,cdh11,egr1,cd74b,cd74a,csf1ra,ctsd,cldnb,znf703,cxcr4b,s1pr2,esr1,lamb1a,scinla,cav1,sox4a,cxcl12a,tgfb1a,mmp14a,itga5,erbb2,tspan12,plxnd1,marcksl1a,gnb1b,fabp11a,cdh6,crybb1l2,ackr3b,sh3pxd2aa,ngfrb,rgs18,coro1a,fn1a
18_Summary	GO Biological Processes	GO:0030903	notochord development	-5.44225	-3.2464	14/69	30632,118437,286830,323695,324215,324309,503730,550425,555655,560115,561082,566796,735295,100036767	bmp2b,gpc4,lamb1a,cav1,igf2b,fstl1b,col2a1b,b4galt1,bmpr2b,loxl1,cavin1b,lama4,faslg,plod2
18_Member	GO Biological Processes	GO:0030903	notochord development	-5.44225	-3.2464	14/69	30632,118437,286830,323695,324215,324309,503730,550425,555655,560115,561082,566796,735295,100036767	bmp2b,gpc4,lamb1a,cav1,igf2b,fstl1b,col2a1b,b4galt1,bmpr2b,loxl1,cavin1b,lama4,faslg,plod2
19_Summary	GO Biological Processes	GO:0032989	cellular component morphogenesis	-5.39721	-3.20891	62/719	30105,30225,30227,30461,30537,30564,30744,80353,80354,80963,114447,118437,286830,334724,336933,352944,368851,373865,373882,386787,386966,393549,393569,393653,394038,394125,394174,402973,405780,405901,406437,415151,436598,436864,445319,445471,447829,492802,541393,550405,550481,550557,553185,555805,556605,556770,556951,560281,560339,566796,567365,570216,571368,573655,791132,791200,791524,100002113,…	wnt5b,smo,ntn1a,cdh11,emx2,mef2aa,cbfb,slit2,slit3,rnd3a,cxcr4b,gpc4,lamb1a,anxa1a,rhogb,cxcl12a,coch,kctd12.1,mmp14a,itga5,erbb2,asah1b,efna1a,rhogd,chad,rhoca,pik3cd,nrp1b,rnd1a,nrp2a,tpm4a,rac2,pls3,rnd3b,ncaldb,cdh5,cdc42ep3,rhoua,cdh6,lhx9,rhoub,palm1a,vasna,vaspa,lamb1b,gpr183a,zgc:172352,flii,tfpi2,lama4,akap12b,itgb1b,ifngr1,rhof,csrp1b,lrrc15,grna,coro1a,tnnt3b,fn1a,parvg,tet3
19_Member	GO Biological Processes	GO:0032989	cellular component morphogenesis	-5.39721	-3.20891	62/719	30105,30225,30227,30461,30537,30564,30744,80353,80354,80963,114447,118437,286830,334724,336933,352944,368851,373865,373882,386787,386966,393549,393569,393653,394038,394125,394174,402973,405780,405901,406437,415151,436598,436864,445319,445471,447829,492802,541393,550405,550481,550557,553185,555805,556605,556770,556951,560281,560339,566796,567365,570216,571368,573655,791132,791200,791524,100002113,…	wnt5b,smo,ntn1a,cdh11,emx2,mef2aa,cbfb,slit2,slit3,rnd3a,cxcr4b,gpc4,lamb1a,anxa1a,rhogb,cxcl12a,coch,kctd12.1,mmp14a,itga5,erbb2,asah1b,efna1a,rhogd,chad,rhoca,pik3cd,nrp1b,rnd1a,nrp2a,tpm4a,rac2,pls3,rnd3b,ncaldb,cdh5,cdc42ep3,rhoua,cdh6,lhx9,rhoub,palm1a,vasna,vaspa,lamb1b,gpr183a,zgc:172352,flii,tfpi2,lama4,akap12b,itgb1b,ifngr1,rhof,csrp1b,lrrc15,grna,coro1a,tnnt3b,fn1a,parvg,tet3
19_Member	GO Biological Processes	GO:0000902	cell morphogenesis	-5.13565	-2.99683	54/608	30105,30225,30227,30461,30537,80353,80354,80963,114447,118437,286830,334724,336933,352944,368851,373865,373882,386787,386966,393549,393569,393653,394038,394125,394174,402973,405780,405901,415151,436598,436864,445319,445471,447829,492802,541393,550405,550481,550557,553185,555805,556605,556770,556951,566796,567365,571368,573655,791200,791524,100002113,100005469,100037387,103283056	wnt5b,smo,ntn1a,cdh11,emx2,slit2,slit3,rnd3a,cxcr4b,gpc4,lamb1a,anxa1a,rhogb,cxcl12a,coch,kctd12.1,mmp14a,itga5,erbb2,asah1b,efna1a,rhogd,chad,rhoca,pik3cd,nrp1b,rnd1a,nrp2a,rac2,pls3,rnd3b,ncaldb,cdh5,cdc42ep3,rhoua,cdh6,lhx9,rhoub,palm1a,vasna,vaspa,lamb1b,gpr183a,zgc:172352,lama4,akap12b,ifngr1,rhof,lrrc15,grna,coro1a,fn1a,parvg,tet3
19_Member	GO Biological Processes	GO:0000904	cell morphogenesis involved in differentiation	-2.51967	-0.927777	36/467	30225,30227,30461,30537,80353,80354,114447,286830,352944,368851,373865,373882,386787,386966,393549,393569,394038,394174,402973,405901,415151,436598,445319,550405,553185,555805,556605,556770,566796,571368,791200,791524,100002113,100005469,100037387,103283056	smo,ntn1a,cdh11,emx2,slit2,slit3,cxcr4b,lamb1a,cxcl12a,coch,kctd12.1,mmp14a,itga5,erbb2,asah1b,efna1a,chad,pik3cd,nrp1b,nrp2a,rac2,pls3,ncaldb,lhx9,vasna,vaspa,lamb1b,gpr183a,lama4,ifngr1,lrrc15,grna,coro1a,fn1a,parvg,tet3
20_Summary	GO Biological Processes	GO:0030225	macrophage differentiation	-5.37902	-3.19815	7/16	30117,64274,436895,445318,641560,100134935,100270759,140815,556770,751704,334724,369197,386856,406463,560339,571817,795788	spi1b,csf1ra,irf8,nrros,slc7a7,csf3r,csf3a,cebpa,gpr183a,spi1a,anxa1a,stat5a,pdgfra,nfkbiaa,tfpi2,pglyrp6,ccl25b
20_Member	GO Biological Processes	GO:0030225	macrophage differentiation	-5.37902	-3.19815	7/16	30117,64274,436895,445318,641560,100134935,100270759	spi1b,csf1ra,irf8,nrros,slc7a7,csf3r,csf3a
20_Member	GO Biological Processes	GO:0002573	myeloid leukocyte differentiation	-4.23744	-2.21	10/47	30117,64274,140815,436895,445318,556770,641560,751704,100134935,100270759	spi1b,csf1ra,cebpa,irf8,nrros,gpr183a,slc7a7,spi1a,csf3r,csf3a
20_Member	GO Biological Processes	GO:0014004	microglia differentiation	-4.15344	-2.14619	4/6	64274,436895,445318,641560	csf1ra,irf8,nrros,slc7a7
20_Member	GO Biological Processes	GO:1903706	regulation of hemopoiesis	-3.47811	-1.61425	12/79	30117,334724,369197,386856,406463,436895,560339,571817,751704,795788,100134935,100270759	spi1b,anxa1a,stat5a,pdgfra,nfkbiaa,irf8,tfpi2,pglyrp6,spi1a,ccl25b,csf3r,csf3a
20_Member	GO Biological Processes	GO:0014005	microglia development	-3.38494	-1.54716	3/4	436895,445318,641560	irf8,nrros,slc7a7
20_Member	GO Biological Processes	GO:0030223	neutrophil differentiation	-2.49443	-0.913617	5/22	30117,140815,436895,100134935,100270759	spi1b,cebpa,irf8,csf3r,csf3a
20_Member	GO Biological Processes	GO:0030851	granulocyte differentiation	-2.24077	-0.744665	5/25	30117,140815,436895,100134935,100270759	spi1b,cebpa,irf8,csf3r,csf3a
20_Member	GO Biological Processes	GO:0045637	regulation of myeloid cell differentiation	-2.16502	-0.69474	5/26	30117,369197,436895,751704,100270759	spi1b,stat5a,irf8,spi1a,csf3a

## Sheet: cluster3
Table S6 GO terms for time-course clustering genes during zebrafish sex transition
Note: GO terms for time-course cluster 3 genes.
Group ID	Category	Term	Description	Log P	Log (q-value)	InTerm_InList	Genes	Symbols
1_Summary	GO Biological Processes	GO:1901698	response to nitrogen compound	-7.27438	-3.42139	32/221	30767,30768,114549,335409,353358,360145,368481,387298,393510,403082,403126,404211,405770,406473,436933,445148,548604,553512,556237,560202,562062,564873,565200,565316,565373,567241,570568,574002,767722,799099,100037338,100136861,30754,83916,195820,246227,317733,321837,359835,360149,393524,406658,503702,561846,30113,58118,325423,326283,338246,352940,359829,369195,393733,414272,560578,562822,567674,…	stat3,stat1a,ache,socs3a,anxa1b,mxc,stat1b,p2rx7,slc2a12,sh3bp4a,tlr3,pik3r2,il1b,pck2,sesn1,zgc:100832,nr4a3,slc27a1b,man1b1b,ghrb,socs2,jund,stat2,dgat2,agrn,lepr,rragd,zgc:114174,foxred2,lpin1,inpp5ka,cishb,ppardb,nr5a1a,fshr,ptgs2a,esr2b,keap1a,timp2a,nfe2l2a,zgc:65811,cnn2,prnprs3,prlrb,skib,bdnf,fstl1a,smad3b,bmper,fgfr2,fgf18a,tgfb3,fgf1a,rgma,tgfbr1a,bmpr2a,lats2,tgfbr1b,bmpr1bb,nrp1a,hsc…
1_Member	GO Biological Processes	GO:1901698	response to nitrogen compound	-7.27438	-3.42139	32/221	30767,30768,114549,335409,353358,360145,368481,387298,393510,403082,403126,404211,405770,406473,436933,445148,548604,553512,556237,560202,562062,564873,565200,565316,565373,567241,570568,574002,767722,799099,100037338,100136861	stat3,stat1a,ache,socs3a,anxa1b,mxc,stat1b,p2rx7,slc2a12,sh3bp4a,tlr3,pik3r2,il1b,pck2,sesn1,zgc:100832,nr4a3,slc27a1b,man1b1b,ghrb,socs2,jund,stat2,dgat2,agrn,lepr,rragd,zgc:114174,foxred2,lpin1,inpp5ka,cishb
1_Member	GO Biological Processes	GO:0043434	response to peptide hormone	-6.4161	-3.29323	17/81	30767,30768,335409,353358,368481,393510,404211,406473,548604,553512,560202,562062,565200,567241,799099,100037338,100136861	stat3,stat1a,socs3a,anxa1b,stat1b,slc2a12,pik3r2,pck2,nr4a3,slc27a1b,ghrb,socs2,stat2,lepr,lpin1,inpp5ka,cishb
1_Member	GO Biological Processes	GO:1901652	response to peptide	-6.4161	-3.29323	17/81	30767,30768,335409,353358,368481,393510,404211,406473,548604,553512,560202,562062,565200,567241,799099,100037338,100136861	stat3,stat1a,socs3a,anxa1b,stat1b,slc2a12,pik3r2,pck2,nr4a3,slc27a1b,ghrb,socs2,stat2,lepr,lpin1,inpp5ka,cishb
1_Member	GO Biological Processes	GO:0009725	response to hormone	-6.27564	-3.23378	31/232	30754,30767,30768,83916,195820,246227,317733,321837,335409,353358,359835,360149,368481,393510,393524,404211,406473,406658,503702,548604,553512,560202,561846,562062,564873,565200,565373,567241,799099,100037338,100136861	ppardb,stat3,stat1a,nr5a1a,fshr,ptgs2a,esr2b,keap1a,socs3a,anxa1b,timp2a,nfe2l2a,stat1b,slc2a12,zgc:65811,pik3r2,pck2,cnn2,prnprs3,nr4a3,slc27a1b,ghrb,prlrb,socs2,jund,stat2,agrn,lepr,lpin1,inpp5ka,cishb
1_Member	GO Biological Processes	GO:0010243	response to organonitrogen compound	-6.23126	-3.23378	28/198	30767,30768,114549,335409,353358,368481,387298,393510,403082,404211,406473,436933,445148,548604,553512,556237,560202,562062,564873,565200,565316,567241,570568,574002,767722,799099,100037338,100136861	stat3,stat1a,ache,socs3a,anxa1b,stat1b,p2rx7,slc2a12,sh3bp4a,pik3r2,pck2,sesn1,zgc:100832,nr4a3,slc27a1b,man1b1b,ghrb,socs2,jund,stat2,dgat2,lepr,rragd,zgc:114174,foxred2,lpin1,inpp5ka,cishb
1_Member	GO Biological Processes	GO:0009719	response to endogenous stimulus	-5.90284	-3.0303	49/477	30113,30754,30767,30768,58118,83916,195820,246227,317733,321837,325423,326283,335409,338246,352940,353358,359829,359835,360149,368481,369195,393510,393524,393733,403082,404211,406473,406658,414272,436933,503702,548604,553512,560202,560578,561846,562062,562822,564873,565200,565373,567241,567674,570568,792928,799099,100037338,100136861,100149664	skib,ppardb,stat3,stat1a,bdnf,nr5a1a,fshr,ptgs2a,esr2b,keap1a,fstl1a,smad3b,socs3a,bmper,fgfr2,anxa1b,fgf18a,timp2a,nfe2l2a,stat1b,tgfb3,slc2a12,zgc:65811,fgf1a,sh3bp4a,pik3r2,pck2,cnn2,rgma,sesn1,prnprs3,nr4a3,slc27a1b,ghrb,tgfbr1a,prlrb,socs2,bmpr2a,jund,stat2,agrn,lepr,lats2,rragd,tgfbr1b,lpin1,inpp5ka,cishb,bmpr1bb
1_Member	GO Biological Processes	GO:0032870	cellular response to hormone stimulus	-4.82458	-2.27079	23/172	30754,30767,83916,195820,317733,321837,335409,353358,360149,393510,404211,406473,548604,553512,560202,561846,562062,564873,565373,567241,799099,100037338,100136861	ppardb,stat3,nr5a1a,fshr,esr2b,keap1a,socs3a,anxa1b,nfe2l2a,slc2a12,pik3r2,pck2,nr4a3,slc27a1b,ghrb,prlrb,socs2,jund,agrn,lepr,lpin1,inpp5ka,cishb
1_Member	GO Biological Processes	GO:0071495	cellular response to endogenous stimulus	-4.58575	-2.11114	41/417	30113,30754,30767,58118,83916,195820,317733,321837,325423,326283,335409,338246,352940,353358,359829,360149,369195,393510,393733,403082,404211,406473,414272,436933,548604,553512,560202,560578,561846,562062,562822,564873,565373,567241,567674,570568,792928,799099,100037338,100136861,100149664	skib,ppardb,stat3,bdnf,nr5a1a,fshr,esr2b,keap1a,fstl1a,smad3b,socs3a,bmper,fgfr2,anxa1b,fgf18a,nfe2l2a,tgfb3,slc2a12,fgf1a,sh3bp4a,pik3r2,pck2,rgma,sesn1,nr4a3,slc27a1b,ghrb,tgfbr1a,prlrb,socs2,bmpr2a,jund,agrn,lepr,lats2,rragd,tgfbr1b,lpin1,inpp5ka,cishb,bmpr1bb
1_Member	GO Biological Processes	GO:0071417	cellular response to organonitrogen compound	-4.12083	-1.8412	15/96	30767,335409,393510,403082,404211,406473,436933,548604,560202,562062,567241,570568,799099,100037338,100136861	stat3,socs3a,slc2a12,sh3bp4a,pik3r2,pck2,sesn1,nr4a3,ghrb,socs2,lepr,rragd,lpin1,inpp5ka,cishb
1_Member	GO Biological Processes	GO:0071310	cellular response to organic substance	-4.00326	-1.78127	55/654	30113,30754,30767,30768,58118,83916,114549,195820,246227,317733,321837,325423,326283,335409,338246,352940,353246,353358,359829,360149,368481,369195,393510,393586,393733,403082,404211,405902,406473,414272,436933,492345,548604,553512,558154,560202,560578,561846,562062,562822,564873,565200,565373,567241,567257,567674,570568,678512,777612,792928,799099,799354,100037338,100136861,100149664	skib,ppardb,stat3,stat1a,bdnf,nr5a1a,ache,fshr,ptgs2a,esr2b,keap1a,fstl1a,smad3b,socs3a,bmper,fgfr2,nrp1a,anxa1b,fgf18a,nfe2l2a,stat1b,tgfb3,slc2a12,hsc70,fgf1a,sh3bp4a,pik3r2,nrp2b,pck2,rgma,sesn1,hmgn3,nr4a3,slc27a1b,vegfab,ghrb,tgfbr1a,prlrb,socs2,bmpr2a,jund,stat2,agrn,lepr,f3a,lats2,rragd,vegfd,atf6b,tgfbr1b,lpin1,cxcl12b,inpp5ka,cishb,bmpr1bb
1_Member	GO Biological Processes	GO:0071375	cellular response to peptide hormone stimulus	-3.92602	-1.77533	12/68	30767,335409,393510,404211,406473,548604,560202,562062,567241,799099,100037338,100136861	stat3,socs3a,slc2a12,pik3r2,pck2,nr4a3,ghrb,socs2,lepr,lpin1,inpp5ka,cishb
1_Member	GO Biological Processes	GO:1901653	cellular response to peptide	-3.92602	-1.77533	12/68	30767,335409,393510,404211,406473,548604,560202,562062,567241,799099,100037338,100136861	stat3,socs3a,slc2a12,pik3r2,pck2,nr4a3,ghrb,socs2,lepr,lpin1,inpp5ka,cishb
1_Member	GO Biological Processes	GO:1901699	cellular response to nitrogen compound	-3.92507	-1.77533	16/111	30767,335409,393510,403082,404211,406473,436933,548604,560202,562062,565373,567241,570568,799099,100037338,100136861	stat3,socs3a,slc2a12,sh3bp4a,pik3r2,pck2,sesn1,nr4a3,ghrb,socs2,agrn,lepr,rragd,lpin1,inpp5ka,cishb
1_Member	GO Biological Processes	GO:1901701	cellular response to oxygen-containing compound	-3.22263	-1.27951	21/192	30767,114549,321837,335409,353358,360149,393510,403082,404211,406473,436933,492345,548604,560202,562062,565373,567241,570568,799099,100037338,100136861	stat3,ache,keap1a,socs3a,anxa1b,nfe2l2a,slc2a12,sh3bp4a,pik3r2,pck2,sesn1,hmgn3,nr4a3,ghrb,socs2,agrn,lepr,rragd,lpin1,inpp5ka,cishb
1_Member	GO Biological Processes	GO:1901700	response to oxygen-containing compound	-3.16016	-1.25261	29/306	30767,30768,114549,321837,335409,353358,360149,368481,387298,393510,403082,404211,405770,406473,436933,492345,548604,553512,560202,562062,564873,565200,565373,567241,570568,799099,100003956,100037338,100136861	stat3,stat1a,ache,keap1a,socs3a,anxa1b,nfe2l2a,stat1b,p2rx7,slc2a12,sh3bp4a,pik3r2,il1b,pck2,sesn1,hmgn3,nr4a3,slc27a1b,ghrb,socs2,jund,stat2,agrn,lepr,rragd,lpin1,cry1a,inpp5ka,cishb
1_Member	GO Biological Processes	GO:0032868	response to insulin	-2.72563	-0.947089	9/57	335409,393510,404211,406473,553512,562062,799099,100037338,100136861	socs3a,slc2a12,pik3r2,pck2,slc27a1b,socs2,lpin1,inpp5ka,cishb
1_Member	GO Biological Processes	GO:0046627	negative regulation of insulin receptor signaling pathway	-2.38903	-0.74906	4/14	335409,562062,100037338,100136861	socs3a,socs2,inpp5ka,cishb
1_Member	GO Biological Processes	GO:1900077	negative regulation of cellular response to insulin stimulus	-2.38903	-0.74906	4/14	335409,562062,100037338,100136861	socs3a,socs2,inpp5ka,cishb
1_Member	GO Biological Processes	GO:0032869	cellular response to insulin stimulus	-2.35506	-0.731713	8/53	335409,393510,404211,406473,562062,799099,100037338,100136861	socs3a,slc2a12,pik3r2,pck2,socs2,lpin1,inpp5ka,cishb
1_Member	GO Biological Processes	GO:0046626	regulation of insulin receptor signaling pathway	-2.27159	-0.683472	4/15	335409,562062,100037338,100136861	socs3a,socs2,inpp5ka,cishb
1_Member	GO Biological Processes	GO:1900076	regulation of cellular response to insulin stimulus	-2.16387	-0.617546	4/16	335409,562062,100037338,100136861	socs3a,socs2,inpp5ka,cishb
2_Summary	GO Biological Processes	GO:0048568	embryonic organ development	-7.05414	-3.42139	59/572	30066,30076,30113,30154,30194,30250,30253,30307,30480,30482,30654,30710,58032,58040,60641,84703,114377,116713,140423,170446,246227,286830,324188,325423,326287,335722,338246,393806,402969,404599,407655,445289,494453,497312,497617,504167,553814,554221,554861,555766,557679,560951,561606,562822,563259,566846,567861,568117,568518,569971,571786,573084,751108,793942,796537,798771,100004116,100332039,100…	meis2b,vdra,skib,gli2a,alcama,sema3d,tbx2b,jak2a,gata2a,gata5,gsk3ba,igf2a,edn1,sptb,sox9a,slc4a1a,efnb1,aldh1a2,jag1b,meis1b,ptgs2a,lamb1a,cyp26b1,fstl1a,epb41b,gsdmeb,bmper,snrkb,tmem88a,leo1,zfpm1,kras,tln1,cobl,ism1,gpr22a,gfi1aa,pthlha,actr2b,etv2,mapre2,xylt1,atoh8,bmpr2a,dcdc2b,dub,gfpt1,spns2,lrp5,lama1,fbn2b,tbx2a,nkd1,rit1,kdrl,mef2cb,fsta,enpp2,apela,lft2,nr2f1a,mef2ca,mef2d,stat3,notc…
2_Member	GO Biological Processes	GO:0048568	embryonic organ development	-7.05414	-3.42139	59/572	30066,30076,30113,30154,30194,30250,30253,30307,30480,30482,30654,30710,58032,58040,60641,84703,114377,116713,140423,170446,246227,286830,324188,325423,326287,335722,338246,393806,402969,404599,407655,445289,494453,497312,497617,504167,553814,554221,554861,555766,557679,560951,561606,562822,563259,566846,567861,568117,568518,569971,571786,573084,751108,793942,796537,798771,100004116,100332039,100…	meis2b,vdra,skib,gli2a,alcama,sema3d,tbx2b,jak2a,gata2a,gata5,gsk3ba,igf2a,edn1,sptb,sox9a,slc4a1a,efnb1,aldh1a2,jag1b,meis1b,ptgs2a,lamb1a,cyp26b1,fstl1a,epb41b,gsdmeb,bmper,snrkb,tmem88a,leo1,zfpm1,kras,tln1,cobl,ism1,gpr22a,gfi1aa,pthlha,actr2b,etv2,mapre2,xylt1,atoh8,bmpr2a,dcdc2b,dub,gfpt1,spns2,lrp5,lama1,fbn2b,tbx2a,nkd1,rit1,kdrl,mef2cb,fsta,enpp2,apela
2_Member	GO Biological Processes	GO:0009887	animal organ morphogenesis	-6.83383	-3.42139	74/796	30066,30076,30113,30146,30154,30194,30250,30253,30418,30482,30575,30580,30654,30767,58032,58065,60641,114377,116713,117508,117509,140423,170446,286830,324188,335409,335722,336333,337236,337767,338246,353246,353363,368201,378480,393347,393733,404599,407655,436806,445289,494453,497312,497348,503702,504167,553511,554164,554221,555766,557679,560951,561606,561921,562738,562822,562912,563259,564308,566…	meis2b,vdra,skib,lft2,gli2a,alcama,sema3d,tbx2b,nr2f1a,gata5,mef2ca,mef2d,gsk3ba,stat3,edn1,notch2,sox9a,efnb1,aldh1a2,klf2a,klf2b,jag1b,meis1b,lamb1a,cyp26b1,socs3a,gsdmeb,gna13b,synj1,lamb2,bmper,nrp1a,anxa6,ved,pdgfaa,fgfrl1a,fgf1a,leo1,zfpm1,rab11fip4a,kras,tln1,cobl,matn4,prnprs3,gpr22a,tmeff1b,agtpbp1,pthlha,etv2,mapre2,xylt1,atoh8,ninl,dpf3,bmpr2a,ltbp3,dcdc2b,fam20a,dub,lats2,gfpt1,spns2,…
2_Member	GO Biological Processes	GO:0007507	heart development	-5.70272	-2.86494	52/527	30066,30076,30113,30146,30194,30250,30253,30418,30480,30482,30575,30580,30654,30747,117508,170446,322397,336333,336334,352940,353246,378480,393510,402969,404599,406202,407655,445289,494453,497312,503589,504167,554148,555766,561606,562738,562822,562912,566846,567674,568117,569027,570216,571786,573084,664761,751108,793942,796537,798771,100332039,100536023	meis2b,vdra,skib,lft2,alcama,sema3d,tbx2b,nr2f1a,gata2a,gata5,mef2ca,mef2d,gsk3ba,tek,klf2a,meis1b,yy1a,gna13b,eef1a1a,fgfr2,nrp1a,pdgfaa,slc2a12,tmem88a,leo1,heg1,zfpm1,kras,tln1,cobl,gna12a,gpr22a,pdlim3a,etv2,atoh8,dpf3,bmpr2a,ltbp3,dub,lats2,spns2,smyd1b,itgb1b,fbn2b,tbx2a,id4,nkd1,rit1,kdrl,mef2cb,enpp2,apela
2_Member	GO Biological Processes	GO:0048598	embryonic morphogenesis	-5.58952	-2.81389	63/692	30066,30076,30113,30154,30194,30250,30253,30482,30654,30767,58032,60641,114377,114425,116713,117508,117509,140423,140818,170446,245698,280652,286830,324188,335722,336333,338246,368201,393806,404599,407655,445289,494453,497312,503589,504167,554221,555766,557679,560951,561606,562822,563259,564324,566846,567674,567861,568117,568518,568707,570216,570638,571786,751108,793942,798771,798918,799354,10000…	meis2b,vdra,skib,gli2a,alcama,sema3d,tbx2b,gata5,gsk3ba,stat3,edn1,sox9a,efnb1,zeb1b,aldh1a2,klf2a,klf2b,jag1b,ptpra,meis1b,flot2a,cdon,lamb1a,cyp26b1,gsdmeb,gna13b,bmper,ved,snrkb,leo1,zfpm1,kras,tln1,cobl,gna12a,gpr22a,pthlha,etv2,mapre2,xylt1,atoh8,bmpr2a,dcdc2b,ccdc85b,dub,lats2,gfpt1,spns2,lrp5,afp4,itgb1b,apoc1,fbn2b,nkd1,rit1,mef2cb,ahcyl1,cxcl12b,fsta,rhoab,enpp2,apela,shroom3
2_Member	GO Biological Processes	GO:0048729	tissue morphogenesis	-4.7526	-2.24803	53/584	30066,30076,30113,30154,30194,30253,30482,30575,30654,30767,58032,58083,60641,114377,116713,117508,117509,140818,170446,170846,245698,324188,334597,336333,338246,368201,378480,393733,393806,406411,407655,494453,497312,497348,503589,504167,555766,561606,562738,562822,564324,566846,567674,568117,568707,569971,751108,798771,100004116,100006041,100332039,100536023,101180909	meis2b,vdra,skib,gli2a,alcama,tbx2b,gata5,mef2ca,gsk3ba,stat3,edn1,appa,sox9a,efnb1,aldh1a2,klf2a,klf2b,ptpra,meis1b,appb,flot2a,cyp26b1,ppp1cbl,gna13b,bmper,ved,pdgfaa,fgf1a,snrkb,rhoaa,zfpm1,tln1,cobl,matn4,gna12a,gpr22a,etv2,atoh8,dpf3,bmpr2a,ccdc85b,dub,lats2,spns2,afp4,lama1,nkd1,mef2cb,fsta,rhoab,enpp2,apela,shroom3
2_Member	GO Biological Processes	GO:0003007	heart morphogenesis	-4.56572	-2.11094	28/241	30066,30076,30113,30146,30194,30253,30418,30482,30575,30580,30654,170446,336333,378480,407655,497312,504167,555766,561606,562738,562822,562912,566846,567674,568117,571786,751108,798771	meis2b,vdra,skib,lft2,alcama,tbx2b,nr2f1a,gata5,mef2ca,mef2d,gsk3ba,meis1b,gna13b,pdgfaa,zfpm1,cobl,gpr22a,etv2,atoh8,dpf3,bmpr2a,ltbp3,dub,lats2,spns2,fbn2b,nkd1,mef2cb
2_Member	GO Biological Processes	GO:0048562	embryonic organ morphogenesis	-4.55751	-2.11094	40/404	30066,30076,30113,30154,30194,30250,30253,30482,30654,58032,60641,114377,116713,140423,170446,286830,324188,335722,338246,404599,407655,445289,494453,497312,504167,554221,557679,560951,561606,562822,563259,566846,567861,568117,568518,571786,751108,793942,798771,100004116	meis2b,vdra,skib,gli2a,alcama,sema3d,tbx2b,gata5,gsk3ba,edn1,sox9a,efnb1,aldh1a2,jag1b,meis1b,lamb1a,cyp26b1,gsdmeb,bmper,leo1,zfpm1,kras,tln1,cobl,gpr22a,pthlha,mapre2,xylt1,atoh8,bmpr2a,dcdc2b,dub,gfpt1,spns2,lrp5,fbn2b,nkd1,rit1,mef2cb,fsta
2_Member	GO Biological Processes	GO:0035050	embryonic heart tube development	-3.98866	-1.78127	21/169	30066,30076,30113,30194,30250,30253,30482,30654,170446,407655,497312,504167,561606,562822,566846,568117,573084,751108,796537,798771,100536023	meis2b,vdra,skib,alcama,sema3d,tbx2b,gata5,gsk3ba,meis1b,zfpm1,cobl,gpr22a,atoh8,bmpr2a,dub,spns2,tbx2a,nkd1,kdrl,mef2cb,apela
2_Member	GO Biological Processes	GO:0003143	embryonic heart tube morphogenesis	-3.22551	-1.27951	17/140	30066,30076,30113,30194,30253,30482,30654,170446,407655,497312,504167,561606,562822,566846,568117,751108,798771	meis2b,vdra,skib,alcama,tbx2b,gata5,gsk3ba,meis1b,zfpm1,cobl,gpr22a,atoh8,bmpr2a,dub,spns2,nkd1,mef2cb
2_Member	GO Biological Processes	GO:0002009	morphogenesis of an epithelium	-3.1803	-1.262	39/454	30066,30076,30113,30194,30253,30482,30654,30767,58083,60641,116713,140818,170446,170846,245698,334597,336333,338246,378480,393733,406411,407655,494453,497312,503589,504167,561606,562822,564324,566846,567674,568117,568707,569971,751108,798771,100004116,100006041,101180909	meis2b,vdra,skib,alcama,tbx2b,gata5,gsk3ba,stat3,appa,sox9a,aldh1a2,ptpra,meis1b,appb,flot2a,ppp1cbl,gna13b,bmper,pdgfaa,fgf1a,rhoaa,zfpm1,tln1,cobl,gna12a,gpr22a,atoh8,bmpr2a,ccdc85b,dub,lats2,spns2,afp4,lama1,nkd1,mef2cb,fsta,rhoab,shroom3
2_Member	GO Biological Processes	GO:0060562	epithelial tube morphogenesis	-3.00833	-1.15351	24/241	30066,30076,30113,30194,30253,30482,30654,60641,116713,170446,338246,393733,407655,497312,504167,561606,562822,564324,566846,568117,751108,798771,100004116,101180909	meis2b,vdra,skib,alcama,tbx2b,gata5,gsk3ba,sox9a,aldh1a2,meis1b,bmper,fgf1a,zfpm1,cobl,gpr22a,atoh8,bmpr2a,ccdc85b,dub,spns2,nkd1,mef2cb,fsta,shroom3
2_Member	GO Biological Processes	GO:0007389	pattern specification process	-2.07273	-0.583397	43/592	30066,30076,30113,30146,30154,30194,30253,30482,30654,30710,58032,58045,114433,116713,140423,170446,286830,323490,338246,352940,368201,407655,436933,493607,497312,504167,560578,560913,561606,562822,565373,566846,567674,570216,654447,751108,792928,798918,100003877,100004116,100007702,100149664,100332039	meis2b,vdra,skib,lft2,gli2a,alcama,tbx2b,gata5,gsk3ba,igf2a,edn1,hoxc6b,igf1,aldh1a2,jag1b,meis1b,lamb1a,ptbp1a,bmper,fgfr2,ved,zfpm1,sesn1,net1,cobl,gpr22a,tgfbr1a,map2k7,atoh8,bmpr2a,agrn,dub,lats2,itgb1b,ripply2,nkd1,tgfbr1b,ahcyl1,lrp6,fsta,rspo3,bmpr1bb,enpp2
2_Member	GO Biological Processes	GO:0001947	heart looping	-2.0271	-0.555385	13/125	30066,30076,30113,30194,30253,30654,170446,407655,497312,504167,561606,562822,566846	meis2b,vdra,skib,alcama,tbx2b,gsk3ba,meis1b,zfpm1,cobl,gpr22a,atoh8,bmpr2a,dub
3_Summary	GO Biological Processes	GO:0035239	tube morphogenesis	-6.77106	-3.42139	61/611	30066,30076,30113,30154,30194,30253,30307,30480,30482,30654,30747,58043,58066,60641,116713,117508,140423,170446,322309,322397,336333,338246,353246,353358,393733,405902,406207,407655,447800,497312,497617,504167,555766,556734,558154,558924,559679,561606,562822,564324,564874,565576,566846,567402,568117,569040,569971,571786,678512,735291,751108,791144,796537,798771,799354,799432,100004116,100007702,1…	meis2b,vdra,skib,gli2a,alcama,tbx2b,jak2a,gata2a,gata5,gsk3ba,tek,hoxc9a,notch3,sox9a,aldh1a2,klf2a,jag1b,meis1b,sirt2,yy1a,gna13b,bmper,nrp1a,anxa1b,fgf1a,nrp2b,mttp,zfpm1,serpinf1,cobl,ism1,gpr22a,etv2,itgb1a,vegfab,abca1a,ptprja,atoh8,bmpr2a,ccdc85b,tnfrsf21,plk2b,dub,myo5b,spns2,plcd3a,lama1,fbn2b,vegfd,hspa12b,nkd1,loxl2b,kdrl,mef2cb,cxcl12b,esama,fsta,rspo3,enpp2,apela,shroom3,fzd4,nr2f1a,n…
3_Member	GO Biological Processes	GO:0035239	tube morphogenesis	-6.77106	-3.42139	61/611	30066,30076,30113,30154,30194,30253,30307,30480,30482,30654,30747,58043,58066,60641,116713,117508,140423,170446,322309,322397,336333,338246,353246,353358,393733,405902,406207,407655,447800,497312,497617,504167,555766,556734,558154,558924,559679,561606,562822,564324,564874,565576,566846,567402,568117,569040,569971,571786,678512,735291,751108,791144,796537,798771,799354,799432,100004116,100007702,1…	meis2b,vdra,skib,gli2a,alcama,tbx2b,jak2a,gata2a,gata5,gsk3ba,tek,hoxc9a,notch3,sox9a,aldh1a2,klf2a,jag1b,meis1b,sirt2,yy1a,gna13b,bmper,nrp1a,anxa1b,fgf1a,nrp2b,mttp,zfpm1,serpinf1,cobl,ism1,gpr22a,etv2,itgb1a,vegfab,abca1a,ptprja,atoh8,bmpr2a,ccdc85b,tnfrsf21,plk2b,dub,myo5b,spns2,plcd3a,lama1,fbn2b,vegfd,hspa12b,nkd1,loxl2b,kdrl,mef2cb,cxcl12b,esama,fsta,rspo3,enpp2,apela,shroom3
3_Member	GO Biological Processes	GO:0072358	cardiovascular system development	-6.15428	-3.20255	53/523	30307,30363,30418,30424,30480,30654,30747,58043,58065,58066,58083,117508,170446,170846,322309,322397,336333,338246,353246,353358,393733,405902,406207,437013,447800,497617,554221,555766,556734,558154,558453,558477,558924,559679,560618,561971,562822,564874,565576,568117,569040,569971,570626,571786,678512,735291,791144,796537,799354,799432,100007702,100332039,100536023	jak2a,fzd4,nr2f1a,nr2f2,gata2a,gsk3ba,tek,hoxc9a,notch2,notch3,appa,klf2a,meis1b,appb,sirt2,yy1a,gna13b,bmper,nrp1a,anxa1b,fgf1a,nrp2b,mttp,eef2k,serpinf1,ism1,pthlha,etv2,itgb1a,vegfab,rasgrp4,f2r,abca1a,ptprja,lyve1a,vcam1b,bmpr2a,tnfrsf21,plk2b,spns2,plcd3a,lama1,stab1,fbn2b,vegfd,hspa12b,loxl2b,kdrl,cxcl12b,esama,rspo3,enpp2,apela
3_Member	GO Biological Processes	GO:0001944	vasculature development	-6.02676	-3.11643	52/514	30307,30363,30418,30424,30480,30654,30747,58043,58065,58066,58083,117508,170446,170846,322309,322397,336333,338246,353246,353358,393733,405902,406207,437013,447800,497617,554221,555766,556734,558154,558453,558924,559679,560618,561971,562822,564874,565576,568117,569040,569971,570626,571786,678512,735291,791144,796537,799354,799432,100007702,100332039,100536023	jak2a,fzd4,nr2f1a,nr2f2,gata2a,gsk3ba,tek,hoxc9a,notch2,notch3,appa,klf2a,meis1b,appb,sirt2,yy1a,gna13b,bmper,nrp1a,anxa1b,fgf1a,nrp2b,mttp,eef2k,serpinf1,ism1,pthlha,etv2,itgb1a,vegfab,rasgrp4,abca1a,ptprja,lyve1a,vcam1b,bmpr2a,tnfrsf21,plk2b,spns2,plcd3a,lama1,stab1,fbn2b,vegfd,hspa12b,loxl2b,kdrl,cxcl12b,esama,rspo3,enpp2,apela
3_Member	GO Biological Processes	GO:0048514	blood vessel morphogenesis	-5.04533	-2.41488	40/385	30307,30480,30654,30747,58043,58066,117508,170446,322309,322397,336333,338246,353246,353358,393733,405902,406207,447800,497617,555766,556734,558154,558924,559679,562822,564874,565576,568117,569040,569971,571786,678512,735291,791144,796537,799354,799432,100007702,100332039,100536023	jak2a,gata2a,gsk3ba,tek,hoxc9a,notch3,klf2a,meis1b,sirt2,yy1a,gna13b,bmper,nrp1a,anxa1b,fgf1a,nrp2b,mttp,serpinf1,ism1,etv2,itgb1a,vegfab,abca1a,ptprja,bmpr2a,tnfrsf21,plk2b,spns2,plcd3a,lama1,fbn2b,vegfd,hspa12b,loxl2b,kdrl,cxcl12b,esama,rspo3,enpp2,apela
3_Member	GO Biological Processes	GO:0035295	tube development	-4.9206	-2.31129	66/772	30066,30076,30113,30154,30194,30250,30253,30307,30480,30482,30654,30747,58043,58066,60641,116713,117508,140423,170446,322309,322397,336333,338246,352940,353246,353358,393347,393733,405902,406207,407655,447800,497312,497617,504167,555766,556734,558154,558924,559679,561606,562822,564324,564874,565576,566846,567402,568117,569040,569971,571786,573084,678512,735291,751108,791144,796537,798771,799354,7…	meis2b,vdra,skib,gli2a,alcama,sema3d,tbx2b,jak2a,gata2a,gata5,gsk3ba,tek,hoxc9a,notch3,sox9a,aldh1a2,klf2a,jag1b,meis1b,sirt2,yy1a,gna13b,bmper,fgfr2,nrp1a,anxa1b,fgfrl1a,fgf1a,nrp2b,mttp,zfpm1,serpinf1,cobl,ism1,gpr22a,etv2,itgb1a,vegfab,abca1a,ptprja,atoh8,bmpr2a,ccdc85b,tnfrsf21,plk2b,dub,myo5b,spns2,plcd3a,lama1,fbn2b,tbx2a,vegfd,hspa12b,nkd1,loxl2b,kdrl,mef2cb,cxcl12b,esama,fsta,rspo3,kirrel…
3_Member	GO Biological Processes	GO:0001525	angiogenesis	-4.77976	-2.24803	34/313	30480,30654,30747,117508,170446,322309,322397,336333,338246,353246,353358,393733,405902,406207,447800,497617,555766,556734,558154,558924,562822,564874,565576,568117,569040,678512,735291,791144,796537,799354,799432,100007702,100332039,100536023	gata2a,gsk3ba,tek,klf2a,meis1b,sirt2,yy1a,gna13b,bmper,nrp1a,anxa1b,fgf1a,nrp2b,mttp,serpinf1,ism1,etv2,itgb1a,vegfab,abca1a,bmpr2a,tnfrsf21,plk2b,spns2,plcd3a,vegfd,hspa12b,loxl2b,kdrl,cxcl12b,esama,rspo3,enpp2,apela
3_Member	GO Biological Processes	GO:0002040	sprouting angiogenesis	-4.52732	-2.09411	18/121	353246,353358,406207,555766,556734,558154,558924,562822,564874,565576,678512,735291,791144,796537,799354,799432,100007702,100536023	nrp1a,anxa1b,mttp,etv2,itgb1a,vegfab,abca1a,bmpr2a,tnfrsf21,plk2b,vegfd,hspa12b,loxl2b,kdrl,cxcl12b,esama,rspo3,apela
3_Member	GO Biological Processes	GO:0001568	blood vessel development	-4.45048	-2.05505	42/437	30307,30424,30480,30654,30747,58043,58066,117508,170446,322309,322397,336333,338246,353246,353358,393733,405902,406207,447800,497617,554221,555766,556734,558154,558924,559679,562822,564874,565576,568117,569040,569971,571786,678512,735291,791144,796537,799354,799432,100007702,100332039,100536023	jak2a,nr2f2,gata2a,gsk3ba,tek,hoxc9a,notch3,klf2a,meis1b,sirt2,yy1a,gna13b,bmper,nrp1a,anxa1b,fgf1a,nrp2b,mttp,serpinf1,ism1,pthlha,etv2,itgb1a,vegfab,abca1a,ptprja,bmpr2a,tnfrsf21,plk2b,spns2,plcd3a,lama1,fbn2b,vegfd,hspa12b,loxl2b,kdrl,cxcl12b,esama,rspo3,enpp2,apela
4_Summary	GO Biological Processes	GO:2000026	regulation of multicellular organismal development	-6.39986	-3.29323	63/655	30154,30155,30250,30480,30519,30747,30767,58043,58066,58118,65231,114425,114834,117508,117509,170846,245698,280652,321364,322309,324948,325938,334526,335409,335495,338246,352940,353246,353358,368201,369195,393733,402969,403005,407985,414272,447800,450064,497617,550240,556123,556198,556734,558154,558477,560100,561606,564874,564996,566367,567064,568117,569971,570626,571786,664761,678512,791144,7976…	gli2a,tenm3,sema3d,gata2a,myb,tek,stat3,hoxc9a,notch3,bdnf,mdkb,zeb1b,tfe3a,klf2a,klf2b,appb,flot2a,cdon,id2b,sirt2,adgrg1,plxna4,musk,socs3a,parp3,bmper,fgfr2,nrp1a,anxa1b,ved,tgfb3,fgf1a,tmem88a,bace1,tcf12,rgma,serpinf1,zgc:101664,ism1,chodl,slit1a,srgap2,itgb1a,vegfab,f2r,adora2b,atoh8,tnfrsf21,tfe3b,abcd1,sema3b,spns2,lama1,stab1,fbn2b,id4,vegfd,loxl2b,tmem119b,dio1,rspo3,enpp2,apela,skib,al…
4_Member	GO Biological Processes	GO:2000026	regulation of multicellular organismal development	-6.39986	-3.29323	63/655	30154,30155,30250,30480,30519,30747,30767,58043,58066,58118,65231,114425,114834,117508,117509,170846,245698,280652,321364,322309,324948,325938,334526,335409,335495,338246,352940,353246,353358,368201,369195,393733,402969,403005,407985,414272,447800,450064,497617,550240,556123,556198,556734,558154,558477,560100,561606,564874,564996,566367,567064,568117,569971,570626,571786,664761,678512,791144,7976…	gli2a,tenm3,sema3d,gata2a,myb,tek,stat3,hoxc9a,notch3,bdnf,mdkb,zeb1b,tfe3a,klf2a,klf2b,appb,flot2a,cdon,id2b,sirt2,adgrg1,plxna4,musk,socs3a,parp3,bmper,fgfr2,nrp1a,anxa1b,ved,tgfb3,fgf1a,tmem88a,bace1,tcf12,rgma,serpinf1,zgc:101664,ism1,chodl,slit1a,srgap2,itgb1a,vegfab,f2r,adora2b,atoh8,tnfrsf21,tfe3b,abcd1,sema3b,spns2,lama1,stab1,fbn2b,id4,vegfd,loxl2b,tmem119b,dio1,rspo3,enpp2,apela
4_Member	GO Biological Processes	GO:0045595	regulation of cell differentiation	-5.29204	-2.58186	47/473	30113,30154,30155,30194,30250,30480,30519,30575,30767,58043,58066,58118,65231,114834,117508,117509,170846,280652,321364,322309,323490,324948,325938,334526,335409,335495,352940,353246,353358,368201,402969,407985,414272,447800,550240,554019,556123,556198,558477,560100,561606,564873,564996,567064,664761,791144,797637	skib,gli2a,tenm3,alcama,sema3d,gata2a,myb,mef2ca,stat3,hoxc9a,notch3,bdnf,mdkb,tfe3a,klf2a,klf2b,appb,cdon,id2b,sirt2,ptbp1a,adgrg1,plxna4,musk,socs3a,parp3,fgfr2,nrp1a,anxa1b,ved,tmem88a,tcf12,rgma,serpinf1,chodl,lims1,slit1a,srgap2,f2r,adora2b,atoh8,jund,tfe3b,sema3b,id4,loxl2b,tmem119b
4_Member	GO Biological Processes	GO:0051093	negative regulation of developmental process	-3.5998	-1.55117	22/193	30113,30250,58043,58066,117508,117509,321364,322309,334526,335409,353358,402969,414272,447800,497617,556198,558477,564874,567064,664761,791144,100007702	skib,sema3d,hoxc9a,notch3,klf2a,klf2b,id2b,sirt2,musk,socs3a,anxa1b,tmem88a,rgma,serpinf1,ism1,srgap2,f2r,tnfrsf21,sema3b,id4,loxl2b,rspo3
4_Member	GO Biological Processes	GO:0045596	negative regulation of cell differentiation	-3.37251	-1.38458	17/136	30113,30250,58043,58066,117508,117509,321364,322309,334526,335409,353358,402969,414272,556198,558477,567064,664761	skib,sema3d,hoxc9a,notch3,klf2a,klf2b,id2b,sirt2,musk,socs3a,anxa1b,tmem88a,rgma,srgap2,f2r,sema3b,id4
4_Member	GO Biological Processes	GO:0051241	negative regulation of multicellular organismal process	-2.96449	-1.11657	21/201	30250,58043,58066,117508,117509,321364,322309,334526,335409,353358,402969,414272,447800,497617,556198,558477,564874,567064,664761,791144,100007702	sema3d,hoxc9a,notch3,klf2a,klf2b,id2b,sirt2,musk,socs3a,anxa1b,tmem88a,rgma,serpinf1,ism1,srgap2,f2r,tnfrsf21,sema3b,id4,loxl2b,rspo3
4_Member	GO Biological Processes	GO:0051961	negative regulation of nervous system development	-2.84258	-1.02852	11/77	30250,58066,321364,322309,334526,335409,414272,556198,564874,567064,664761	sema3d,notch3,id2b,sirt2,musk,socs3a,rgma,srgap2,tnfrsf21,sema3b,id4
4_Member	GO Biological Processes	GO:0051960	regulation of nervous system development	-2.73969	-0.952322	27/296	30154,30155,30250,30767,58066,58118,65231,170846,280652,321364,322309,324948,325938,334526,335409,353246,403005,407985,414272,447800,550240,556123,556198,564874,566367,567064,664761	gli2a,tenm3,sema3d,stat3,notch3,bdnf,mdkb,appb,cdon,id2b,sirt2,adgrg1,plxna4,musk,socs3a,nrp1a,bace1,tcf12,rgma,serpinf1,chodl,slit1a,srgap2,tnfrsf21,abcd1,sema3b,id4
4_Member	GO Biological Processes	GO:0050768	negative regulation of neurogenesis	-2.54023	-0.818954	10/72	30250,58066,321364,322309,334526,335409,414272,556198,567064,664761	sema3d,notch3,id2b,sirt2,musk,socs3a,rgma,srgap2,sema3b,id4
4_Member	GO Biological Processes	GO:0060284	regulation of cell development	-2.39822	-0.74906	26/298	30154,30155,30194,30250,30767,58066,58118,65231,170846,280652,321364,322309,324948,325938,334526,335409,353246,407985,414272,447800,550240,554019,556123,556198,567064,664761	gli2a,tenm3,alcama,sema3d,stat3,notch3,bdnf,mdkb,appb,cdon,id2b,sirt2,adgrg1,plxna4,musk,socs3a,nrp1a,tcf12,rgma,serpinf1,chodl,lims1,slit1a,srgap2,sema3b,id4
4_Member	GO Biological Processes	GO:0050767	regulation of neurogenesis	-2.35637	-0.731713	24/270	30154,30155,30250,30767,58066,58118,65231,170846,280652,321364,322309,324948,325938,334526,335409,353246,407985,414272,447800,550240,556123,556198,567064,664761	gli2a,tenm3,sema3d,stat3,notch3,bdnf,mdkb,appb,cdon,id2b,sirt2,adgrg1,plxna4,musk,socs3a,nrp1a,tcf12,rgma,serpinf1,chodl,slit1a,srgap2,sema3b,id4
4_Member	GO Biological Processes	GO:0010721	negative regulation of cell development	-2.20739	-0.650116	10/80	30250,58066,321364,322309,334526,335409,414272,556198,567064,664761	sema3d,notch3,id2b,sirt2,musk,socs3a,rgma,srgap2,sema3b,id4
5_Summary	GO Biological Processes	GO:0022603	regulation of anatomical structure morphogenesis	-5.59192	-2.81389	41/379	30194,30250,30480,30747,30767,58043,114425,117508,117509,245698,322309,325938,334526,335495,338246,353246,353358,368201,393653,393733,399488,406411,447800,497617,550240,553414,554019,556123,556371,556734,558154,567064,570626,571786,678512,751645,794234,100006041,100007702,100332039,100536023	alcama,sema3d,gata2a,tek,stat3,hoxc9a,zeb1b,klf2a,klf2b,flot2a,sirt2,plxna4,musk,parp3,bmper,nrp1a,anxa1b,ved,rhogd,fgf1a,slc3a2b,rhoaa,serpinf1,ism1,chodl,rnd1b,lims1,slit1a,rhoj,itgb1a,vegfab,sema3b,stab1,fbn2b,vegfd,rnd2,cdc42se2,rhoab,rspo3,enpp2,apela
5_Member	GO Biological Processes	GO:0022603	regulation of anatomical structure morphogenesis	-5.59192	-2.81389	41/379	30194,30250,30480,30747,30767,58043,114425,117508,117509,245698,322309,325938,334526,335495,338246,353246,353358,368201,393653,393733,399488,406411,447800,497617,550240,553414,554019,556123,556371,556734,558154,567064,570626,571786,678512,751645,794234,100006041,100007702,100332039,100536023	alcama,sema3d,gata2a,tek,stat3,hoxc9a,zeb1b,klf2a,klf2b,flot2a,sirt2,plxna4,musk,parp3,bmper,nrp1a,anxa1b,ved,rhogd,fgf1a,slc3a2b,rhoaa,serpinf1,ism1,chodl,rnd1b,lims1,slit1a,rhoj,itgb1a,vegfab,sema3b,stab1,fbn2b,vegfd,rnd2,cdc42se2,rhoab,rspo3,enpp2,apela
5_Member	GO Biological Processes	GO:0030950	establishment or maintenance of actin cytoskeleton polarity	-2.38903	-0.74906	4/14	406411,553414,751645,100006041	rhoaa,rnd1b,rnd2,rhoab
5_Member	GO Biological Processes	GO:0008360	regulation of cell shape	-2.36706	-0.733399	10/76	30767,325938,353358,393653,406411,553414,556371,751645,794234,100006041	stat3,plxna4,anxa1b,rhogd,rhoaa,rnd1b,rhoj,rnd2,cdc42se2,rhoab
5_Member	GO Biological Processes	GO:0022604	regulation of cell morphogenesis	-2.22029	-0.659498	18/188	30194,30250,30767,325938,334526,353246,353358,393653,406411,550240,553414,554019,556123,556371,567064,751645,794234,100006041	alcama,sema3d,stat3,plxna4,musk,nrp1a,anxa1b,rhogd,rhoaa,chodl,rnd1b,lims1,slit1a,rhoj,sema3b,rnd2,cdc42se2,rhoab
5_Member	GO Biological Processes	GO:0030952	establishment or maintenance of cytoskeleton polarity	-2.16387	-0.617546	4/16	406411,553414,751645,100006041	rhoaa,rnd1b,rnd2,rhoab
6_Summary	GO Biological Processes	GO:1904018	positive regulation of vasculature development	-5.34651	-2.5989	11/42	30480,30747,58043,353246,353358,393733,556734,558154,570626,678512,100536023,30250,30253,30482,30519,30630,30767,286830,323266,323919,325938,335269,336333,337767,353363,378480,378958,387298,393347,405770,405902,406411,406658,437027,450020,493781,503589,503702,553414,556148,556198,559896,560168,567064,568117,568518,568707,569971,570216,570638,751645,751714,768136,791144,795167,796481,799354,100003…	gata2a,tek,hoxc9a,nrp1a,anxa1b,fgf1a,itgb1a,vegfab,stab1,vegfd,apela,sema3d,tbx2b,gata5,myb,anos1a,stat3,lamb1a,cd99l2,alcamb,plxna4,itgb4,gna13b,lamb2,anxa6,pdgfaa,dmxl2,p2rx7,fgfrl1a,il1b,nrp2b,rhoaa,cnn2,rac3a,cd151,hgfa,gna12a,prnprs3,rnd1b,prickle1b,srgap2,cd99,coro1b,sema3b,spns2,lrp5,afp4,lama1,itgb1b,apoc1,rnd2,zgc:153631,nedd9,loxl2b,rac3b,selp,cxcl12b,sbk3,rhoab,enpp2,sirt2,bmper,serpin…
6_Member	GO Biological Processes	GO:1904018	positive regulation of vasculature development	-5.34651	-2.5989	11/42	30480,30747,58043,353246,353358,393733,556734,558154,570626,678512,100536023	gata2a,tek,hoxc9a,nrp1a,anxa1b,fgf1a,itgb1a,vegfab,stab1,vegfd,apela
6_Member	GO Biological Processes	GO:0016477	cell migration	-4.71127	-2.22194	57/646	30250,30253,30482,30519,30630,30747,30767,286830,323266,323919,325938,335269,336333,337767,353246,353358,353363,378480,378958,387298,393347,393733,405770,405902,406411,406658,437027,450020,493781,503589,503702,553414,556148,556198,556734,558154,559896,560168,567064,568117,568518,568707,569971,570216,570638,678512,751645,751714,768136,791144,795167,796481,799354,100003100,100006041,100332039,10053…	sema3d,tbx2b,gata5,myb,anos1a,tek,stat3,lamb1a,cd99l2,alcamb,plxna4,itgb4,gna13b,lamb2,nrp1a,anxa1b,anxa6,pdgfaa,dmxl2,p2rx7,fgfrl1a,fgf1a,il1b,nrp2b,rhoaa,cnn2,rac3a,cd151,hgfa,gna12a,prnprs3,rnd1b,prickle1b,srgap2,itgb1a,vegfab,cd99,coro1b,sema3b,spns2,lrp5,afp4,lama1,itgb1b,apoc1,vegfd,rnd2,zgc:153631,nedd9,loxl2b,rac3b,selp,cxcl12b,sbk3,rhoab,enpp2,apela
6_Member	GO Biological Processes	GO:1901342	regulation of vasculature development	-4.37713	-2.03004	16/102	30480,30747,58043,322309,338246,353246,353358,393733,447800,497617,556734,558154,570626,678512,100332039,100536023	gata2a,tek,hoxc9a,sirt2,bmper,nrp1a,anxa1b,fgf1a,serpinf1,ism1,itgb1a,vegfab,stab1,vegfd,enpp2,apela
6_Member	GO Biological Processes	GO:0048870	cell motility	-4.36898	-2.03004	59/695	30250,30253,30482,30519,30630,30747,30767,114425,286830,323266,323919,325938,335269,336333,337767,353246,353358,353363,378480,378958,387298,393347,393733,405770,405902,406411,406658,437027,450020,493781,503589,503702,550629,553414,556148,556198,556734,558154,559896,560168,567064,568117,568518,568707,569971,570216,570638,678512,751645,751714,768136,791144,795167,796481,799354,100003100,100006041,1…	sema3d,tbx2b,gata5,myb,anos1a,tek,stat3,zeb1b,lamb1a,cd99l2,alcamb,plxna4,itgb4,gna13b,lamb2,nrp1a,anxa1b,anxa6,pdgfaa,dmxl2,p2rx7,fgfrl1a,fgf1a,il1b,nrp2b,rhoaa,cnn2,rac3a,cd151,hgfa,gna12a,prnprs3,tekt2,rnd1b,prickle1b,srgap2,itgb1a,vegfab,cd99,coro1b,sema3b,spns2,lrp5,afp4,lama1,itgb1b,apoc1,vegfd,rnd2,zgc:153631,nedd9,loxl2b,rac3b,selp,cxcl12b,sbk3,rhoab,enpp2,apela
6_Member	GO Biological Processes	GO:0051674	localization of cell	-4.36898	-2.03004	59/695	30250,30253,30482,30519,30630,30747,30767,114425,286830,323266,323919,325938,335269,336333,337767,353246,353358,353363,378480,378958,387298,393347,393733,405770,405902,406411,406658,437027,450020,493781,503589,503702,550629,553414,556148,556198,556734,558154,559896,560168,567064,568117,568518,568707,569971,570216,570638,678512,751645,751714,768136,791144,795167,796481,799354,100003100,100006041,1…	sema3d,tbx2b,gata5,myb,anos1a,tek,stat3,zeb1b,lamb1a,cd99l2,alcamb,plxna4,itgb4,gna13b,lamb2,nrp1a,anxa1b,anxa6,pdgfaa,dmxl2,p2rx7,fgfrl1a,fgf1a,il1b,nrp2b,rhoaa,cnn2,rac3a,cd151,hgfa,gna12a,prnprs3,tekt2,rnd1b,prickle1b,srgap2,itgb1a,vegfab,cd99,coro1b,sema3b,spns2,lrp5,afp4,lama1,itgb1b,apoc1,vegfd,rnd2,zgc:153631,nedd9,loxl2b,rac3b,selp,cxcl12b,sbk3,rhoab,enpp2,apela
6_Member	GO Biological Processes	GO:0045766	positive regulation of angiogenesis	-4.00572	-1.78127	9/39	30480,30747,353246,353358,393733,556734,558154,678512,100536023	gata2a,tek,nrp1a,anxa1b,fgf1a,itgb1a,vegfab,vegfd,apela
6_Member	GO Biological Processes	GO:0030335	positive regulation of cell migration	-3.91744	-1.77533	14/89	30250,30747,323266,353246,353358,378480,393733,503702,558154,559896,567064,678512,751714,100536023	sema3d,tek,cd99l2,nrp1a,anxa1b,pdgfaa,fgf1a,prnprs3,vegfab,cd99,sema3b,vegfd,zgc:153631,apela
6_Member	GO Biological Processes	GO:0040017	positive regulation of locomotion	-3.91414	-1.77533	15/100	30250,30747,323266,353246,353358,378480,393733,503702,558154,559896,567064,678512,751714,799354,100536023	sema3d,tek,cd99l2,nrp1a,anxa1b,pdgfaa,fgf1a,prnprs3,vegfab,cd99,sema3b,vegfd,zgc:153631,cxcl12b,apela
6_Member	GO Biological Processes	GO:0045765	regulation of angiogenesis	-3.75975	-1.64688	14/92	30480,30747,322309,338246,353246,353358,393733,447800,497617,556734,558154,678512,100332039,100536023	gata2a,tek,sirt2,bmper,nrp1a,anxa1b,fgf1a,serpinf1,ism1,itgb1a,vegfab,vegfd,enpp2,apela
6_Member	GO Biological Processes	GO:2000147	positive regulation of cell motility	-3.60956	-1.55546	14/95	30250,30747,323266,353246,353358,378480,393733,503702,558154,559896,567064,678512,751714,100536023	sema3d,tek,cd99l2,nrp1a,anxa1b,pdgfaa,fgf1a,prnprs3,vegfab,cd99,sema3b,vegfd,zgc:153631,apela
6_Member	GO Biological Processes	GO:0030334	regulation of cell migration	-3.57244	-1.5292	23/207	30250,30747,323266,325938,353246,353358,378480,393733,406411,406658,503702,553414,556198,558154,559896,567064,569971,678512,751645,751714,100006041,100332039,100536023	sema3d,tek,cd99l2,plxna4,nrp1a,anxa1b,pdgfaa,fgf1a,rhoaa,cnn2,prnprs3,rnd1b,srgap2,vegfab,cd99,sema3b,lama1,vegfd,rnd2,zgc:153631,rhoab,enpp2,apela
6_Member	GO Biological Processes	GO:0051272	positive regulation of cellular component movement	-3.56107	-1.52316	14/96	30250,30747,323266,353246,353358,378480,393733,503702,558154,559896,567064,678512,751714,100536023	sema3d,tek,cd99l2,nrp1a,anxa1b,pdgfaa,fgf1a,prnprs3,vegfab,cd99,sema3b,vegfd,zgc:153631,apela
6_Member	GO Biological Processes	GO:2000145	regulation of cell motility	-3.49342	-1.46598	24/223	30250,30747,114425,323266,325938,353246,353358,378480,393733,406411,406658,503702,553414,556198,558154,559896,567064,569971,678512,751645,751714,100006041,100332039,100536023	sema3d,tek,zeb1b,cd99l2,plxna4,nrp1a,anxa1b,pdgfaa,fgf1a,rhoaa,cnn2,prnprs3,rnd1b,srgap2,vegfab,cd99,sema3b,lama1,vegfd,rnd2,zgc:153631,rhoab,enpp2,apela
6_Member	GO Biological Processes	GO:0040012	regulation of locomotion	-3.18641	-1.26406	25/248	30250,30747,114425,323266,325938,353246,353358,378480,393733,406411,406658,503702,553414,556198,558154,559896,567064,569971,678512,751645,751714,799354,100006041,100332039,100536023	sema3d,tek,zeb1b,cd99l2,plxna4,nrp1a,anxa1b,pdgfaa,fgf1a,rhoaa,cnn2,prnprs3,rnd1b,srgap2,vegfab,cd99,sema3b,lama1,vegfd,rnd2,zgc:153631,cxcl12b,rhoab,enpp2,apela
6_Member	GO Biological Processes	GO:0051270	regulation of cellular component movement	-2.93393	-1.09723	24/244	30250,30747,114425,323266,325938,353246,353358,378480,393733,406411,406658,503702,553414,556198,558154,559896,567064,569971,678512,751645,751714,100006041,100332039,100536023	sema3d,tek,zeb1b,cd99l2,plxna4,nrp1a,anxa1b,pdgfaa,fgf1a,rhoaa,cnn2,prnprs3,rnd1b,srgap2,vegfab,cd99,sema3b,lama1,vegfd,rnd2,zgc:153631,rhoab,enpp2,apela
6_Member	GO Biological Processes	GO:0001935	endothelial cell proliferation	-2.42333	-0.754902	6/31	30418,30747,558154,678512,791144,100536023	nr2f1a,tek,vegfab,vegfd,loxl2b,apela
6_Member	GO Biological Processes	GO:1903672	positive regulation of sprouting angiogenesis	-2.27159	-0.683472	4/15	353246,353358,556734,100536023	nrp1a,anxa1b,itgb1a,apela
6_Member	GO Biological Processes	GO:0035924	cellular response to vascular endothelial growth factor stimulus	-2.23532	-0.670989	5/24	353246,353358,405902,558154,678512	nrp1a,anxa1b,nrp2b,vegfab,vegfd
6_Member	GO Biological Processes	GO:0048010	vascular endothelial growth factor receptor signaling pathway	-2.01015	-0.539871	5/27	353246,405902,558154,678512,796537	nrp1a,nrp2b,vegfab,vegfd,kdrl
7_Summary	GO Biological Processes	GO:0051094	positive regulation of developmental process	-5.27444	-2.58186	28/221	30155,30194,30480,30747,30767,58043,65231,280652,325938,353246,353358,393733,403005,407985,447800,450064,550240,554019,556123,556734,558154,564873,566367,570626,678512,791144,797637,100536023,324467,403126,503702,553512,751714	tenm3,alcama,gata2a,tek,stat3,hoxc9a,mdkb,cdon,plxna4,nrp1a,anxa1b,fgf1a,bace1,tcf12,serpinf1,zgc:101664,chodl,lims1,slit1a,itgb1a,vegfab,jund,abcd1,stab1,vegfd,loxl2b,tmem119b,apela,scamp5a,tlr3,prnprs3,slc27a1b,zgc:153631
7_Member	GO Biological Processes	GO:0051094	positive regulation of developmental process	-5.27444	-2.58186	28/221	30155,30194,30480,30747,30767,58043,65231,280652,325938,353246,353358,393733,403005,407985,447800,450064,550240,554019,556123,556734,558154,564873,566367,570626,678512,791144,797637,100536023	tenm3,alcama,gata2a,tek,stat3,hoxc9a,mdkb,cdon,plxna4,nrp1a,anxa1b,fgf1a,bace1,tcf12,serpinf1,zgc:101664,chodl,lims1,slit1a,itgb1a,vegfab,jund,abcd1,stab1,vegfd,loxl2b,tmem119b,apela
7_Member	GO Biological Processes	GO:0051240	positive regulation of multicellular organismal process	-4.28518	-1.97214	29/263	30155,30480,30747,30767,58043,65231,324467,325938,353246,353358,393733,403005,403126,407985,447800,450064,503702,550240,553512,556123,556734,558154,566367,570626,678512,751714,791144,797637,100536023	tenm3,gata2a,tek,stat3,hoxc9a,mdkb,scamp5a,plxna4,nrp1a,anxa1b,fgf1a,bace1,tlr3,tcf12,serpinf1,zgc:101664,prnprs3,chodl,slc27a1b,slit1a,itgb1a,vegfab,abcd1,stab1,vegfd,zgc:153631,loxl2b,tmem119b,apela
7_Member	GO Biological Processes	GO:0045597	positive regulation of cell differentiation	-2.15613	-0.617546	15/148	30155,30194,30767,65231,280652,325938,353358,407985,447800,550240,554019,556123,564873,791144,797637	tenm3,alcama,stat3,mdkb,cdon,plxna4,anxa1b,tcf12,serpinf1,chodl,lims1,slit1a,jund,loxl2b,tmem119b
8_Summary	GO Biological Processes	GO:0060323	head morphogenesis	-5.25483	-2.58186	6/11	58032,58065,116713,140423,324188,561775	edn1,notch2,aldh1a2,jag1b,cyp26b1,specc1la
8_Member	GO Biological Processes	GO:0060323	head morphogenesis	-5.25483	-2.58186	6/11	58032,58065,116713,140423,324188,561775	edn1,notch2,aldh1a2,jag1b,cyp26b1,specc1la
8_Member	GO Biological Processes	GO:0060325	face morphogenesis	-4.49284	-2.08518	5/9	58032,58065,116713,140423,561775	edn1,notch2,aldh1a2,jag1b,specc1la
8_Member	GO Biological Processes	GO:0060324	face development	-3.96495	-1.78127	5/11	58032,58065,116713,140423,561775	edn1,notch2,aldh1a2,jag1b,specc1la
8_Member	GO Biological Processes	GO:0010171	body morphogenesis	-3.63526	-1.55589	6/19	58032,58065,116713,140423,324188,561775	edn1,notch2,aldh1a2,jag1b,cyp26b1,specc1la
9_Summary	GO Biological Processes	GO:0048645	animal organ formation	-5.04439	-2.41488	10/37	30146,30482,30575,30580,116713,336333,378480,561606,567674,798771	lft2,gata5,mef2ca,mef2d,aldh1a2,gna13b,pdgfaa,atoh8,lats2,mef2cb
9_Member	GO Biological Processes	GO:0048645	animal organ formation	-5.04439	-2.41488	10/37	30146,30482,30575,30580,116713,336333,378480,561606,567674,798771	lft2,gata5,mef2ca,mef2d,aldh1a2,gna13b,pdgfaa,atoh8,lats2,mef2cb
9_Member	GO Biological Processes	GO:0060914	heart formation	-4.09645	-1.82596	8/30	30146,30482,30575,30580,336333,378480,567674,798771	lft2,gata5,mef2ca,mef2d,gna13b,pdgfaa,lats2,mef2cb
10_Summary	GO Biological Processes	GO:0007259	JAK-STAT cascade	-4.87168	-2.30016	9/31	30307,30767,30768,335409,368481,560202,562062,565200,567241	jak2a,stat3,stat1a,socs3a,stat1b,ghrb,socs2,stat2,lepr
10_Member	GO Biological Processes	GO:0007259	JAK-STAT cascade	-4.87168	-2.30016	9/31	30307,30767,30768,335409,368481,560202,562062,565200,567241	jak2a,stat3,stat1a,socs3a,stat1b,ghrb,socs2,stat2,lepr
10_Member	GO Biological Processes	GO:0097696	STAT cascade	-4.87168	-2.30016	9/31	30307,30767,30768,335409,368481,560202,562062,565200,567241	jak2a,stat3,stat1a,socs3a,stat1b,ghrb,socs2,stat2,lepr
10_Member	GO Biological Processes	GO:0034340	response to type I interferon	-2.2444	-0.678279	3/8	30768,368481,565200	stat1a,stat1b,stat2
10_Member	GO Biological Processes	GO:0060337	type I interferon signaling pathway	-2.2444	-0.678279	3/8	30768,368481,565200	stat1a,stat1b,stat2
10_Member	GO Biological Processes	GO:0071357	cellular response to type I interferon	-2.2444	-0.678279	3/8	30768,368481,565200	stat1a,stat1b,stat2
11_Summary	GO Biological Processes	GO:0032989	cellular component morphogenesis	-4.76806	-2.24803	62/719	30154,30155,30194,30250,30447,30575,30580,30630,30767,58066,58118,114377,114442,114549,170846,286830,323919,324948,325686,325938,334526,336333,337767,353246,353358,368201,393653,405902,406411,431748,437027,494453,497312,497348,503589,550240,553411,553414,553489,554019,556123,556198,556371,558477,558627,560100,565373,566699,567064,569027,569877,569971,570216,574000,751645,780843,794234,795167,7993…	gli2a,tenm3,alcama,sema3d,ncam1a,mef2ca,mef2d,anos1a,stat3,notch3,bdnf,efnb1,ncam1b,ache,appb,lamb1a,alcamb,adgrg1,parvb,plxna4,musk,gna13b,lamb2,nrp1a,anxa1b,ved,rhogd,nrp2b,rhoaa,dbnla,rac3a,tln1,cobl,matn4,gna12a,chodl,dpysl4,rnd1b,slc8a1a,lims1,slit1a,srgap2,rhoj,f2r,tnnt1,adora2b,agrn,tmem106bb,sema3b,smyd1b,top2b,lama1,itgb1b,tnnt2d,rnd2,rilpl1,cdc42se2,rac3b,cxcl12b,rhoab,zdhhc17,shroom3,s…
11_Member	GO Biological Processes	GO:0032989	cellular component morphogenesis	-4.76806	-2.24803	62/719	30154,30155,30194,30250,30447,30575,30580,30630,30767,58066,58118,114377,114442,114549,170846,286830,323919,324948,325686,325938,334526,336333,337767,353246,353358,368201,393653,405902,406411,431748,437027,494453,497312,497348,503589,550240,553411,553414,553489,554019,556123,556198,556371,558477,558627,560100,565373,566699,567064,569027,569877,569971,570216,574000,751645,780843,794234,795167,7993…	gli2a,tenm3,alcama,sema3d,ncam1a,mef2ca,mef2d,anos1a,stat3,notch3,bdnf,efnb1,ncam1b,ache,appb,lamb1a,alcamb,adgrg1,parvb,plxna4,musk,gna13b,lamb2,nrp1a,anxa1b,ved,rhogd,nrp2b,rhoaa,dbnla,rac3a,tln1,cobl,matn4,gna12a,chodl,dpysl4,rnd1b,slc8a1a,lims1,slit1a,srgap2,rhoj,f2r,tnnt1,adora2b,agrn,tmem106bb,sema3b,smyd1b,top2b,lama1,itgb1b,tnnt2d,rnd2,rilpl1,cdc42se2,rac3b,cxcl12b,rhoab,zdhhc17,shroom3
11_Member	GO Biological Processes	GO:0000902	cell morphogenesis	-4.28042	-1.97214	53/608	30154,30155,30194,30250,30447,30630,30767,58066,58118,114377,114442,170846,286830,323919,324948,325686,325938,334526,336333,337767,353246,353358,368201,393653,405902,406411,431748,437027,497312,497348,503589,550240,553411,553414,554019,556123,556198,556371,558477,560100,565373,566699,567064,569877,569971,751645,780843,794234,795167,799354,100006041,100148543,101180909	gli2a,tenm3,alcama,sema3d,ncam1a,anos1a,stat3,notch3,bdnf,efnb1,ncam1b,appb,lamb1a,alcamb,adgrg1,parvb,plxna4,musk,gna13b,lamb2,nrp1a,anxa1b,ved,rhogd,nrp2b,rhoaa,dbnla,rac3a,cobl,matn4,gna12a,chodl,dpysl4,rnd1b,lims1,slit1a,srgap2,rhoj,f2r,adora2b,agrn,tmem106bb,sema3b,top2b,lama1,rnd2,rilpl1,cdc42se2,rac3b,cxcl12b,rhoab,zdhhc17,shroom3
11_Member	GO Biological Processes	GO:0048666	neuron development	-2.51366	-0.802488	50/673	30113,30154,30155,30194,30250,30253,30447,30630,30657,30767,58066,58118,114377,114442,114549,140423,140424,170846,252846,286830,323919,325938,334526,335409,337236,353246,368201,368223,405902,406689,414272,431748,497312,550240,553411,556123,556198,561921,562741,563259,565373,566699,567064,567402,568518,569877,569971,799354,100148543,100170794	skib,gli2a,tenm3,alcama,sema3d,tbx2b,ncam1a,anos1a,arxa,stat3,notch3,bdnf,efnb1,ncam1b,ache,jag1b,gucy2f,appb,myo7aa,lamb1a,alcamb,plxna4,musk,socs3a,synj1,nrp1a,ved,gpm6aa,nrp2b,mcoln1a,rgma,dbnla,cobl,chodl,dpysl4,slit1a,srgap2,ninl,camsap2a,dcdc2b,agrn,tmem106bb,sema3b,myo5b,lrp5,top2b,lama1,cxcl12b,zdhhc17,tor1l1
11_Member	GO Biological Processes	GO:0000904	cell morphogenesis involved in differentiation	-2.43883	-0.761534	37/467	30154,30155,30194,30250,30447,30630,30767,58066,114377,114442,170846,286830,323919,324948,325686,325938,334526,336333,337767,353246,405902,497312,497348,503589,550240,554019,556123,558477,560100,565373,566699,567064,569877,569971,780843,799354,100148543	gli2a,tenm3,alcama,sema3d,ncam1a,anos1a,stat3,notch3,efnb1,ncam1b,appb,lamb1a,alcamb,adgrg1,parvb,plxna4,musk,gna13b,lamb2,nrp1a,nrp2b,cobl,matn4,gna12a,chodl,lims1,slit1a,f2r,adora2b,agrn,tmem106bb,sema3b,top2b,lama1,rilpl1,cxcl12b,zdhhc17
11_Member	GO Biological Processes	GO:0031175	neuron projection development	-2.09266	-0.589895	39/524	30154,30155,30194,30250,30447,30630,30767,58066,58118,114377,114442,170846,252846,286830,323919,325938,334526,335409,353246,368201,368223,405902,414272,431748,497312,550240,553411,556123,556198,562741,565373,566699,567064,567402,569877,569971,799354,100148543,100170794	gli2a,tenm3,alcama,sema3d,ncam1a,anos1a,stat3,notch3,bdnf,efnb1,ncam1b,appb,myo7aa,lamb1a,alcamb,plxna4,musk,socs3a,nrp1a,ved,gpm6aa,nrp2b,rgma,dbnla,cobl,chodl,dpysl4,slit1a,srgap2,camsap2a,agrn,tmem106bb,sema3b,myo5b,top2b,lama1,cxcl12b,zdhhc17,tor1l1
12_Summary	GO Biological Processes	GO:0061448	connective tissue development	-4.49926	-2.08518	22/168	30113,30194,30250,30575,58032,58065,60641,140423,324188,353246,353363,369195,393347,406504,497135,497348,567154,567861,568117,692272,791144,100332039,30767,58066,65231,116713,117508,286830,335495,338246,352940,378958,393548,404599,405902,494453,504167,557048,567064,568518,170446,325675,406374,445289,554221,557679,560951,793942,100004116	skib,alcama,sema3d,mef2ca,edn1,notch2,sox9a,jag1b,cyp26b1,nrp1a,anxa6,tgfb3,fgfrl1a,marcksl1b,fgfrl1b,matn4,sox6,gfpt1,spns2,inka1a,loxl2b,enpp2,stat3,notch3,mdkb,aldh1a2,klf2a,lamb1a,parp3,bmper,fgfr2,dmxl2,gadd45aa,leo1,nrp2b,tln1,gpr22a,kmt2a,sema3b,lrp5,meis1b,col1a1b,hapln3,kras,pthlha,mapre2,xylt1,rit1,fsta
12_Member	GO Biological Processes	GO:0061448	connective tissue development	-4.49926	-2.08518	22/168	30113,30194,30250,30575,58032,58065,60641,140423,324188,353246,353363,369195,393347,406504,497135,497348,567154,567861,568117,692272,791144,100332039	skib,alcama,sema3d,mef2ca,edn1,notch2,sox9a,jag1b,cyp26b1,nrp1a,anxa6,tgfb3,fgfrl1a,marcksl1b,fgfrl1b,matn4,sox6,gfpt1,spns2,inka1a,loxl2b,enpp2
12_Member	GO Biological Processes	GO:0051216	cartilage development	-4.21773	-1.91922	21/163	30113,30194,30250,30575,58032,58065,60641,140423,324188,353246,353363,369195,393347,406504,497135,497348,567861,568117,692272,791144,100332039	skib,alcama,sema3d,mef2ca,edn1,notch2,sox9a,jag1b,cyp26b1,nrp1a,anxa6,tgfb3,fgfrl1a,marcksl1b,fgfrl1b,matn4,gfpt1,spns2,inka1a,loxl2b,enpp2
12_Member	GO Biological Processes	GO:0060485	mesenchyme development	-4.08296	-1.82143	25/217	30194,30250,30767,58032,58066,65231,116713,117508,286830,335495,338246,352940,353246,353363,378958,393347,393548,404599,405902,494453,504167,557048,567064,568518,791144	alcama,sema3d,stat3,edn1,notch3,mdkb,aldh1a2,klf2a,lamb1a,parp3,bmper,fgfr2,nrp1a,anxa6,dmxl2,fgfrl1a,gadd45aa,leo1,nrp2b,tln1,gpr22a,kmt2a,sema3b,lrp5,loxl2b
12_Member	GO Biological Processes	GO:0001501	skeletal system development	-3.93032	-1.77533	35/359	30113,30194,30250,30575,30767,58032,58065,60641,116713,140423,170446,324188,325675,353246,353363,369195,393347,404599,406374,406504,445289,494453,497135,497348,554221,557679,560951,567861,568117,568518,692272,791144,793942,100004116,100332039	skib,alcama,sema3d,mef2ca,stat3,edn1,notch2,sox9a,aldh1a2,jag1b,meis1b,cyp26b1,col1a1b,nrp1a,anxa6,tgfb3,fgfrl1a,leo1,hapln3,marcksl1b,kras,tln1,fgfrl1b,matn4,pthlha,mapre2,xylt1,gfpt1,spns2,lrp5,inka1a,loxl2b,rit1,fsta,enpp2
12_Member	GO Biological Processes	GO:0048705	skeletal system morphogenesis	-3.16783	-1.25353	23/221	30194,30250,30575,58032,58065,116713,140423,170446,324188,353363,404599,445289,494453,497348,554221,557679,560951,567861,568117,568518,692272,793942,100004116	alcama,sema3d,mef2ca,edn1,notch2,aldh1a2,jag1b,meis1b,cyp26b1,anxa6,leo1,kras,tln1,matn4,pthlha,mapre2,xylt1,gfpt1,spns2,lrp5,inka1a,rit1,fsta
12_Member	GO Biological Processes	GO:0048762	mesenchymal cell differentiation	-2.55557	-0.830018	17/161	30194,30250,30767,58032,65231,335495,338246,353246,353363,378958,393347,404599,405902,494453,567064,568518,791144	alcama,sema3d,stat3,edn1,mdkb,parp3,bmper,nrp1a,anxa6,dmxl2,fgfrl1a,leo1,nrp2b,tln1,sema3b,lrp5,loxl2b
12_Member	GO Biological Processes	GO:0048701	embryonic cranial skeleton morphogenesis	-2.20868	-0.650116	16/160	30194,58032,116713,170446,324188,404599,445289,494453,554221,557679,560951,567861,568117,568518,793942,100004116	alcama,edn1,aldh1a2,meis1b,cyp26b1,leo1,kras,tln1,pthlha,mapre2,xylt1,gfpt1,spns2,lrp5,rit1,fsta
12_Member	GO Biological Processes	GO:0048704	embryonic skeletal system morphogenesis	-2.1881	-0.636043	17/175	30194,30250,58032,116713,170446,324188,404599,445289,494453,554221,557679,560951,567861,568117,568518,793942,100004116	alcama,sema3d,edn1,aldh1a2,meis1b,cyp26b1,leo1,kras,tln1,pthlha,mapre2,xylt1,gfpt1,spns2,lrp5,rit1,fsta
13_Summary	GO Biological Processes	GO:0007155	cell adhesion	-4.37318	-2.03004	50/558	30155,30194,30253,30447,30709,58029,114425,114442,245698,252849,286830,321421,323266,325686,325938,335269,337767,353358,368397,403033,406172,406374,449008,494453,503589,503702,541475,554019,554054,556734,557649,558477,559896,560100,560618,561971,562429,564874,569971,570216,570626,571786,751714,768160,792714,796481,799432,100147967,100170794,100331874	tenm3,alcama,tbx2b,ncam1a,tyro3,spon1b,zeb1b,ncam1b,flot2a,thbs3a,lamb1a,tgfbi,cd99l2,parvb,plxna4,itgb4,lamb2,anxa1b,pkp3a,ccn1,fat1a,hapln3,cdhr1a,tln1,gna12a,prnprs3,itga11a,lims1,pcdh2g6,itgb1a,dcbld2,f2r,cd99,adora2b,lyve1a,vcam1b,nid1b,tnfrsf21,lama1,itgb1b,stab1,fbn2b,zgc:153631,fblim1,ccn4b,selp,esama,nlgn4xb,tor1l1,itga3b
13_Member	GO Biological Processes	GO:0007155	cell adhesion	-4.37318	-2.03004	50/558	30155,30194,30253,30447,30709,58029,114425,114442,245698,252849,286830,321421,323266,325686,325938,335269,337767,353358,368397,403033,406172,406374,449008,494453,503589,503702,541475,554019,554054,556734,557649,558477,559896,560100,560618,561971,562429,564874,569971,570216,570626,571786,751714,768160,792714,796481,799432,100147967,100170794,100331874	tenm3,alcama,tbx2b,ncam1a,tyro3,spon1b,zeb1b,ncam1b,flot2a,thbs3a,lamb1a,tgfbi,cd99l2,parvb,plxna4,itgb4,lamb2,anxa1b,pkp3a,ccn1,fat1a,hapln3,cdhr1a,tln1,gna12a,prnprs3,itga11a,lims1,pcdh2g6,itgb1a,dcbld2,f2r,cd99,adora2b,lyve1a,vcam1b,nid1b,tnfrsf21,lama1,itgb1b,stab1,fbn2b,zgc:153631,fblim1,ccn4b,selp,esama,nlgn4xb,tor1l1,itga3b
13_Member	GO Biological Processes	GO:0022610	biological adhesion	-4.37318	-2.03004	50/558	30155,30194,30253,30447,30709,58029,114425,114442,245698,252849,286830,321421,323266,325686,325938,335269,337767,353358,368397,403033,406172,406374,449008,494453,503589,503702,541475,554019,554054,556734,557649,558477,559896,560100,560618,561971,562429,564874,569971,570216,570626,571786,751714,768160,792714,796481,799432,100147967,100170794,100331874	tenm3,alcama,tbx2b,ncam1a,tyro3,spon1b,zeb1b,ncam1b,flot2a,thbs3a,lamb1a,tgfbi,cd99l2,parvb,plxna4,itgb4,lamb2,anxa1b,pkp3a,ccn1,fat1a,hapln3,cdhr1a,tln1,gna12a,prnprs3,itga11a,lims1,pcdh2g6,itgb1a,dcbld2,f2r,cd99,adora2b,lyve1a,vcam1b,nid1b,tnfrsf21,lama1,itgb1b,stab1,fbn2b,zgc:153631,fblim1,ccn4b,selp,esama,nlgn4xb,tor1l1,itga3b
14_Summary	GO Biological Processes	GO:0007498	mesoderm development	-4.324	-1.99552	16/103	30146,30253,116713,117508,117509,286830,352940,368201,393548,393806,493607,504167,555766,557048,100332039,100536023	lft2,tbx2b,aldh1a2,klf2a,klf2b,lamb1a,fgfr2,ved,gadd45aa,snrkb,net1,gpr22a,etv2,kmt2a,enpp2,apela
14_Member	GO Biological Processes	GO:0007498	mesoderm development	-4.324	-1.99552	16/103	30146,30253,116713,117508,117509,286830,352940,368201,393548,393806,493607,504167,555766,557048,100332039,100536023	lft2,tbx2b,aldh1a2,klf2a,klf2b,lamb1a,fgfr2,ved,gadd45aa,snrkb,net1,gpr22a,etv2,kmt2a,enpp2,apela
14_Member	GO Biological Processes	GO:0048333	mesodermal cell differentiation	-2.7455	-0.952322	6/27	117508,117509,368201,393806,555766,100332039	klf2a,klf2b,ved,snrkb,etv2,enpp2
14_Member	GO Biological Processes	GO:0001707	mesoderm formation	-2.19349	-0.639707	7/45	117508,117509,368201,393806,555766,100332039,100536023	klf2a,klf2b,ved,snrkb,etv2,enpp2,apela
14_Member	GO Biological Processes	GO:0042661	regulation of mesodermal cell fate specification	-2.08456	-0.589895	3/9	117508,117509,368201	klf2a,klf2b,ved
14_Member	GO Biological Processes	GO:1905770	regulation of mesodermal cell differentiation	-2.08456	-0.589895	3/9	117508,117509,368201	klf2a,klf2b,ved
14_Member	GO Biological Processes	GO:1905902	regulation of mesoderm formation	-2.08456	-0.589895	3/9	117508,117509,368201	klf2a,klf2b,ved
15_Summary	GO Biological Processes	GO:0002520	immune system development	-4.12396	-1.8412	44/481	30076,30250,30307,30480,30482,30519,58040,58066,84703,114834,170446,326287,336147,336333,338246,352940,353246,353358,368481,369195,387290,393733,393806,402969,407655,445289,450064,497617,553814,554164,554861,555766,557048,558477,560100,560300,562595,564996,570228,570630,796481,799354,100009655,100332039,548604	vdra,sema3d,jak2a,gata2a,gata5,myb,sptb,notch3,slc4a1a,tfe3a,meis1b,epb41b,abcc5,gna13b,bmper,fgfr2,nrp1a,anxa1b,stat1b,tgfb3,smox,fgf1a,snrkb,tmem88a,zfpm1,kras,zgc:101664,ism1,gfi1aa,agtpbp1,actr2b,etv2,kmt2a,f2r,adora2b,znf148,flvcr1,tfe3b,arhgef3,ago2,selp,cxcl12b,etv7,enpp2,nr4a3
15_Member	GO Biological Processes	GO:0002520	immune system development	-4.12396	-1.8412	44/481	30076,30250,30307,30480,30482,30519,58040,58066,84703,114834,170446,326287,336147,336333,338246,352940,353246,353358,368481,369195,387290,393733,393806,402969,407655,445289,450064,497617,553814,554164,554861,555766,557048,558477,560100,560300,562595,564996,570228,570630,796481,799354,100009655,100332039	vdra,sema3d,jak2a,gata2a,gata5,myb,sptb,notch3,slc4a1a,tfe3a,meis1b,epb41b,abcc5,gna13b,bmper,fgfr2,nrp1a,anxa1b,stat1b,tgfb3,smox,fgf1a,snrkb,tmem88a,zfpm1,kras,zgc:101664,ism1,gfi1aa,agtpbp1,actr2b,etv2,kmt2a,f2r,adora2b,znf148,flvcr1,tfe3b,arhgef3,ago2,selp,cxcl12b,etv7,enpp2
15_Member	GO Biological Processes	GO:0048534	hematopoietic or lymphoid organ development	-3.96214	-1.78127	43/474	30076,30250,30307,30480,30482,30519,58040,58066,84703,114834,170446,326287,336147,336333,338246,352940,353246,353358,368481,369195,387290,393733,393806,402969,407655,445289,497617,553814,554164,554861,555766,557048,558477,560100,560300,562595,564996,570228,570630,796481,799354,100009655,100332039	vdra,sema3d,jak2a,gata2a,gata5,myb,sptb,notch3,slc4a1a,tfe3a,meis1b,epb41b,abcc5,gna13b,bmper,fgfr2,nrp1a,anxa1b,stat1b,tgfb3,smox,fgf1a,snrkb,tmem88a,zfpm1,kras,ism1,gfi1aa,agtpbp1,actr2b,etv2,kmt2a,f2r,adora2b,znf148,flvcr1,tfe3b,arhgef3,ago2,selp,cxcl12b,etv7,enpp2
15_Member	GO Biological Processes	GO:0030097	hemopoiesis	-3.62308	-1.55589	41/461	30076,30307,30480,30482,30519,58040,58066,84703,114834,170446,326287,336147,336333,338246,352940,353358,368481,369195,387290,393733,393806,402969,407655,445289,497617,553814,554164,554861,555766,557048,558477,560100,560300,562595,564996,570228,570630,796481,799354,100009655,100332039	vdra,jak2a,gata2a,gata5,myb,sptb,notch3,slc4a1a,tfe3a,meis1b,epb41b,abcc5,gna13b,bmper,fgfr2,anxa1b,stat1b,tgfb3,smox,fgf1a,snrkb,tmem88a,zfpm1,kras,ism1,gfi1aa,agtpbp1,actr2b,etv2,kmt2a,f2r,adora2b,znf148,flvcr1,tfe3b,arhgef3,ago2,selp,cxcl12b,etv7,enpp2
15_Member	GO Biological Processes	GO:0035162	embryonic hemopoiesis	-3.35436	-1.37112	13/89	30307,30480,58040,84703,170446,326287,393806,402969,497617,553814,554861,555766,100332039	jak2a,gata2a,sptb,slc4a1a,meis1b,epb41b,snrkb,tmem88a,ism1,gfi1aa,actr2b,etv2,enpp2
15_Member	GO Biological Processes	GO:0002262	myeloid cell homeostasis	-3.15901	-1.25261	15/117	30307,30480,58040,84703,326287,336147,353358,497617,548604,553814,554861,557048,562595,570630,100009655	jak2a,gata2a,sptb,slc4a1a,epb41b,abcc5,anxa1b,ism1,nr4a3,gfi1aa,actr2b,kmt2a,flvcr1,ago2,etv7
15_Member	GO Biological Processes	GO:0030099	myeloid cell differentiation	-2.97547	-1.12411	20/187	30307,30480,30482,30519,58040,84703,114834,326287,336147,402969,497617,553814,554861,555766,557048,562595,564996,570228,570630,100009655	jak2a,gata2a,gata5,myb,sptb,slc4a1a,tfe3a,epb41b,abcc5,tmem88a,ism1,gfi1aa,actr2b,etv2,kmt2a,flvcr1,tfe3b,arhgef3,ago2,etv7
15_Member	GO Biological Processes	GO:0030218	erythrocyte differentiation	-2.63703	-0.875635	13/106	30307,30480,58040,84703,326287,336147,497617,553814,554861,557048,562595,570630,100009655	jak2a,gata2a,sptb,slc4a1a,epb41b,abcc5,ism1,gfi1aa,actr2b,kmt2a,flvcr1,ago2,etv7
15_Member	GO Biological Processes	GO:0034101	erythrocyte homeostasis	-2.6005	-0.858286	13/107	30307,30480,58040,84703,326287,336147,497617,553814,554861,557048,562595,570630,100009655	jak2a,gata2a,sptb,slc4a1a,epb41b,abcc5,ism1,gfi1aa,actr2b,kmt2a,flvcr1,ago2,etv7
15_Member	GO Biological Processes	GO:0060215	primitive hemopoiesis	-2.56753	-0.833291	9/60	30307,30480,170446,393806,402969,553814,554861,555766,100332039	jak2a,gata2a,meis1b,snrkb,tmem88a,gfi1aa,actr2b,etv2,enpp2
15_Member	GO Biological Processes	GO:0048872	homeostasis of number of cells	-2.56043	-0.831423	15/134	30307,30480,58040,84703,326287,336147,353358,497617,548604,553814,554861,557048,562595,570630,100009655	jak2a,gata2a,sptb,slc4a1a,epb41b,abcc5,anxa1b,ism1,nr4a3,gfi1aa,actr2b,kmt2a,flvcr1,ago2,etv7
16_Summary	GO Biological Processes	GO:0030855	epithelial cell differentiation	-4.05221	-1.79945	26/231	30424,30657,30767,58066,116713,140423,170446,252846,252849,322228,335409,353358,406473,406689,497312,560340,563030,563259,564874,567241,568518,569971,571786,780843,100170816,101180909,30253,393733,573084,30154,692352	nr2f2,arxa,stat3,notch3,aldh1a2,jag1b,meis1b,myo7aa,thbs3a,bhmt,socs3a,anxa1b,pck2,mcoln1a,cobl,apol1,iqgap2,dcdc2b,tnfrsf21,lepr,lrp5,lama1,fbn2b,rilpl1,kirrel1b,shroom3,tbx2b,fgf1a,tbx2a,gli2a,nphs1
16_Member	GO Biological Processes	GO:0030855	epithelial cell differentiation	-4.05221	-1.79945	26/231	30424,30657,30767,58066,116713,140423,170446,252846,252849,322228,335409,353358,406473,406689,497312,560340,563030,563259,564874,567241,568518,569971,571786,780843,100170816,101180909	nr2f2,arxa,stat3,notch3,aldh1a2,jag1b,meis1b,myo7aa,thbs3a,bhmt,socs3a,anxa1b,pck2,mcoln1a,cobl,apol1,iqgap2,dcdc2b,tnfrsf21,lepr,lrp5,lama1,fbn2b,rilpl1,kirrel1b,shroom3
16_Member	GO Biological Processes	GO:0002064	epithelial cell development	-3.60956	-1.55546	14/95	30657,116713,140423,170446,322228,497312,560340,563030,564874,567241,571786,780843,100170816,101180909	arxa,aldh1a2,jag1b,meis1b,bhmt,cobl,apol1,iqgap2,tnfrsf21,lepr,fbn2b,rilpl1,kirrel1b,shroom3
16_Member	GO Biological Processes	GO:0072009	nephron epithelium development	-2.69132	-0.918566	8/47	30253,116713,393733,560340,563030,573084,100170816,101180909	tbx2b,aldh1a2,fgf1a,apol1,iqgap2,tbx2a,kirrel1b,shroom3
16_Member	GO Biological Processes	GO:0072015	glomerular visceral epithelial cell development	-2.31892	-0.707637	5/23	116713,560340,563030,100170816,101180909	aldh1a2,apol1,iqgap2,kirrel1b,shroom3
16_Member	GO Biological Processes	GO:0072310	glomerular epithelial cell development	-2.31892	-0.707637	5/23	116713,560340,563030,100170816,101180909	aldh1a2,apol1,iqgap2,kirrel1b,shroom3
16_Member	GO Biological Processes	GO:0072006	nephron development	-2.28563	-0.688015	10/78	30154,30253,116713,393733,560340,563030,573084,692352,100170816,101180909	gli2a,tbx2b,aldh1a2,fgf1a,apol1,iqgap2,tbx2a,nphs1,kirrel1b,shroom3
16_Member	GO Biological Processes	GO:0072073	kidney epithelium development	-2.11448	-0.589895	8/58	30253,116713,393733,560340,563030,573084,100170816,101180909	tbx2b,aldh1a2,fgf1a,apol1,iqgap2,tbx2a,kirrel1b,shroom3
17_Summary	GO Biological Processes	GO:0008283	cell proliferation	-4.03815	-1.79399	37/383	30076,30250,30418,30747,30767,30768,114432,114433,321421,322309,324948,352940,353358,368481,369195,378480,393733,393820,402862,403082,415106,494071,497617,558154,562155,564874,565200,569040,571165,571786,664748,678512,751714,791144,796537,797637,100536023	vdra,sema3d,nr2f1a,tek,stat3,stat1a,btg1,igf1,tgfbi,sirt2,adgrg1,fgfr2,anxa1b,stat1b,tgfb3,pdgfaa,fgf1a,cops9,cdkn1ba,sh3bp4a,puraa,irf2,ism1,vegfab,klf4,tnfrsf21,stat2,plcd3a,foxp3a,fbn2b,shox,vegfd,zgc:153631,loxl2b,kdrl,tmem119b,apela
17_Member	GO Biological Processes	GO:0008283	cell proliferation	-4.03815	-1.79399	37/383	30076,30250,30418,30747,30767,30768,114432,114433,321421,322309,324948,352940,353358,368481,369195,378480,393733,393820,402862,403082,415106,494071,497617,558154,562155,564874,565200,569040,571165,571786,664748,678512,751714,791144,796537,797637,100536023	vdra,sema3d,nr2f1a,tek,stat3,stat1a,btg1,igf1,tgfbi,sirt2,adgrg1,fgfr2,anxa1b,stat1b,tgfb3,pdgfaa,fgf1a,cops9,cdkn1ba,sh3bp4a,puraa,irf2,ism1,vegfab,klf4,tnfrsf21,stat2,plcd3a,foxp3a,fbn2b,shox,vegfd,zgc:153631,loxl2b,kdrl,tmem119b,apela
17_Member	GO Biological Processes	GO:0042127	regulation of cell proliferation	-3.62113	-1.55589	28/273	30767,30768,114432,114433,322309,324948,352940,353358,368481,369195,378480,393733,393820,402862,403082,415106,558154,562155,564874,565200,569040,571165,571786,678512,751714,796537,797637,100536023	stat3,stat1a,btg1,igf1,sirt2,adgrg1,fgfr2,anxa1b,stat1b,tgfb3,pdgfaa,fgf1a,cops9,cdkn1ba,sh3bp4a,puraa,vegfab,klf4,tnfrsf21,stat2,plcd3a,foxp3a,fbn2b,vegfd,zgc:153631,kdrl,tmem119b,apela
17_Member	GO Biological Processes	GO:0008284	positive regulation of cell proliferation	-2.22608	-0.663524	12/105	30767,114433,352940,353358,378480,393733,393820,558154,678512,796537,797637,100536023	stat3,igf1,fgfr2,anxa1b,pdgfaa,fgf1a,cops9,vegfab,vegfd,kdrl,tmem119b,apela
18_Summary	GO Biological Processes	GO:0003373	dynamin family protein polymerization involved in membrane fission	-3.96495	-1.78127	5/11	337663,360142,360143,360145,360148,403126,405770,406555,568043,570456	mxe,mxa,mxb,mxc,mxg,tlr3,il1b,hnrnpul1,dhx9,rsad2
18_Member	GO Biological Processes	GO:0003373	dynamin family protein polymerization involved in membrane fission	-3.96495	-1.78127	5/11	337663,360142,360143,360145,360148	mxe,mxa,mxb,mxc,mxg
18_Member	GO Biological Processes	GO:0003374	dynamin family protein polymerization involved in mitochondrial fission	-3.96495	-1.78127	5/11	337663,360142,360143,360145,360148	mxe,mxa,mxb,mxc,mxg
18_Member	GO Biological Processes	GO:0090148	membrane fission	-3.22452	-1.27951	5/15	337663,360142,360143,360145,360148	mxe,mxa,mxb,mxc,mxg
18_Member	GO Biological Processes	GO:0009615	response to virus	-2.61893	-0.870309	9/59	337663,360142,360143,360145,403126,405770,406555,568043,570456	mxe,mxa,mxb,mxc,tlr3,il1b,hnrnpul1,dhx9,rsad2
18_Member	GO Biological Processes	GO:0000266	mitochondrial fission	-2.15625	-0.617546	5/25	337663,360142,360143,360145,360148	mxe,mxa,mxb,mxc,mxg
19_Summary	GO Biological Processes	GO:0042063	gliogenesis	-3.96464	-1.78127	15/99	30767,58066,60641,116713,322309,324948,336333,353358,403005,404599,503589,557048,566367,100332039,100884148	stat3,notch3,sox9a,aldh1a2,sirt2,adgrg1,gna13b,anxa1b,bace1,leo1,gna12a,kmt2a,abcd1,enpp2,slc16a2
19_Member	GO Biological Processes	GO:0042063	gliogenesis	-3.96464	-1.78127	15/99	30767,58066,60641,116713,322309,324948,336333,353358,403005,404599,503589,557048,566367,100332039,100884148	stat3,notch3,sox9a,aldh1a2,sirt2,adgrg1,gna13b,anxa1b,bace1,leo1,gna12a,kmt2a,abcd1,enpp2,slc16a2
19_Member	GO Biological Processes	GO:0048709	oligodendrocyte differentiation	-3.90717	-1.77499	10/49	58066,60641,116713,324948,336333,404599,503589,566367,100332039,100884148	notch3,sox9a,aldh1a2,adgrg1,gna13b,leo1,gna12a,abcd1,enpp2,slc16a2
19_Member	GO Biological Processes	GO:0021782	glial cell development	-3.08097	-1.20368	9/51	58066,116713,324948,336333,403005,404599,503589,557048,566367	notch3,aldh1a2,adgrg1,gna13b,bace1,leo1,gna12a,kmt2a,abcd1
19_Member	GO Biological Processes	GO:0010001	glial cell differentiation	-2.95952	-1.11501	12/86	58066,60641,116713,324948,336333,403005,404599,503589,557048,566367,100332039,100884148	notch3,sox9a,aldh1a2,adgrg1,gna13b,bace1,leo1,gna12a,kmt2a,abcd1,enpp2,slc16a2
19_Member	GO Biological Processes	GO:0014003	oligodendrocyte development	-2.93169	-1.09723	6/25	58066,116713,324948,336333,503589,566367	notch3,aldh1a2,adgrg1,gna13b,gna12a,abcd1
19_Member	GO Biological Processes	GO:0048897	myelination of lateral line nerve axons	-2.08456	-0.589895	3/9	324948,336333,503589	adgrg1,gna13b,gna12a
19_Member	GO Biological Processes	GO:0048931	posterior lateral line nerve glial cell differentiation	-2.08456	-0.589895	3/9	324948,336333,503589	adgrg1,gna13b,gna12a
19_Member	GO Biological Processes	GO:0048932	myelination of posterior lateral line nerve axons	-2.08456	-0.589895	3/9	324948,336333,503589	adgrg1,gna13b,gna12a
19_Member	GO Biological Processes	GO:0048938	lateral line nerve glial cell morphogenesis involved in differentiation	-2.08456	-0.589895	3/9	324948,336333,503589	adgrg1,gna13b,gna12a
19_Member	GO Biological Processes	GO:0048941	posterior lateral line nerve glial cell development	-2.08456	-0.589895	3/9	324948,336333,503589	adgrg1,gna13b,gna12a
19_Member	GO Biological Processes	GO:0048942	posterior lateral line nerve glial cell morphogenesis involved in differentiation	-2.08456	-0.589895	3/9	324948,336333,503589	adgrg1,gna13b,gna12a
20_Summary	GO Biological Processes	GO:0006575	cellular modified amino acid metabolic process	-3.83209	-1.70644	16/113	64263,321892,322228,325690,393493,406626,553512,557552,562075,562774,564619,777635,798918,799937,100004977,100034522	gch2,ckmt1,bhmt,serinc1,gstt2,crtap,slc27a1b,zgc:153031,zgc:154046,p4ha1a,gstr,plod1a,ahcyl1,dio1,mthfd2,mthfd1l
20_Member	GO Biological Processes	GO:0006575	cellular modified amino acid metabolic process	-3.83209	-1.70644	16/113	64263,321892,322228,325690,393493,406626,553512,557552,562075,562774,564619,777635,798918,799937,100004977,100034522	gch2,ckmt1,bhmt,serinc1,gstt2,crtap,slc27a1b,zgc:153031,zgc:154046,p4ha1a,gstr,plod1a,ahcyl1,dio1,mthfd2,mthfd1l
20_Member	GO Biological Processes	GO:0046654	tetrahydrofolate biosynthetic process	-2.65893	-0.894724	3/6	64263,557552,100034522	gch2,zgc:153031,mthfd1l
20_Member	GO Biological Processes	GO:0042398	cellular modified amino acid biosynthetic process	-2.49839	-0.795588	6/30	64263,321892,553512,557552,777635,100034522	gch2,ckmt1,slc27a1b,zgc:153031,plod1a,mthfd1l
20_Member	GO Biological Processes	GO:0046653	tetrahydrofolate metabolic process	-2.27159	-0.683472	4/15	64263,557552,100004977,100034522	gch2,zgc:153031,mthfd2,mthfd1l
20_Member	GO Biological Processes	GO:0009396	folic acid-containing compound biosynthetic process	-2.2444	-0.678279	3/8	64263,557552,100034522	gch2,zgc:153031,mthfd1l

## Sheet: cluster4
Table S6 GO terms for time-course clustering genes during zebrafish sex transition
Note: GO terms for time-course cluster 4 genes.
Group ID	Category	Term	Description	Log P	Log (q-value)	InTerm_InList	Genes	Symbols
1_Summary	GO Biological Processes	GO:0044782	cilium organization	-38.4196	-34.4679	101/272	30138,30538,171094,259187,286784,317678,321709,321855,323260,326875,336839,368390,368620,368824,386722,393269,393286,393368,393452,393572,393852,393862,394124,402875,402988,406281,414929,414930,414931,431741,432386,432389,432390,436658,436944,437026,445048,445210,447839,447884,447911,450041,492525,492767,494074,494079,494082,494086,494088,494105,494112,494134,503590,550267,550471,550512,553313,55…	dld,fgf8a,nek8,bbs2,arl13b,ruvbl2,pcm1,ift88,gas8,cby1,cdc42,plk4,abcc4,ccdc65,dnaaf1,bbs5,ttc25,zmynd10,dync2li1,traf3ip1,cep89,zgc:77752,cdc14aa,dzip1,dnaaf4,cluap1,ift57,ift20,ift52,cep41,pih1d3,ift172,ift81,ift74,clrn1,ccdc103,dnal1,fam92a1,ehd1b,tctex1d1,cplane2,ccdc113,tekt1,ccdc114,ttc26,iqcb1,ift80,pih1d2,jazf1b,foxj1b,cdk20,arl6,rfx2,kif3a,cfap161,spata6,dzip1l,cfap52,b9d1,ccdc151,daw1,b…
1_Member	GO Biological Processes	GO:0044782	cilium organization	-38.4196	-34.4679	101/272	30138,30538,171094,259187,286784,317678,321709,321855,323260,326875,336839,368390,368620,368824,386722,393269,393286,393368,393452,393572,393852,393862,394124,402875,402988,406281,414929,414930,414931,431741,432386,432389,432390,436658,436944,437026,445048,445210,447839,447884,447911,450041,492525,492767,494074,494079,494082,494086,494088,494105,494112,494134,503590,550267,550471,550512,553313,55…	dld,fgf8a,nek8,bbs2,arl13b,ruvbl2,pcm1,ift88,gas8,cby1,cdc42,plk4,abcc4,ccdc65,dnaaf1,bbs5,ttc25,zmynd10,dync2li1,traf3ip1,cep89,zgc:77752,cdc14aa,dzip1,dnaaf4,cluap1,ift57,ift20,ift52,cep41,pih1d3,ift172,ift81,ift74,clrn1,ccdc103,dnal1,fam92a1,ehd1b,tctex1d1,cplane2,ccdc113,tekt1,ccdc114,ttc26,iqcb1,ift80,pih1d2,jazf1b,foxj1b,cdk20,arl6,rfx2,kif3a,cfap161,spata6,dzip1l,cfap52,b9d1,ccdc151,daw1,b…
1_Member	GO Biological Processes	GO:0060271	cilium assembly	-35.4665	-31.8158	95/260	30138,30538,171094,259187,286784,317678,321709,321855,323260,326875,336839,368390,368620,368824,386722,393269,393286,393368,393452,393572,393852,393862,394124,402875,402988,406281,414929,414931,431741,432386,432389,432390,436658,436944,437026,445048,445210,447839,447884,447911,450041,492525,492767,494074,494079,494082,494086,494088,494105,494112,494134,503590,550267,550471,550512,553313,553666,55…	dld,fgf8a,nek8,bbs2,arl13b,ruvbl2,pcm1,ift88,gas8,cby1,cdc42,plk4,abcc4,ccdc65,dnaaf1,bbs5,ttc25,zmynd10,dync2li1,traf3ip1,cep89,zgc:77752,cdc14aa,dzip1,dnaaf4,cluap1,ift57,ift52,cep41,pih1d3,ift172,ift81,ift74,clrn1,ccdc103,dnal1,fam92a1,ehd1b,tctex1d1,cplane2,ccdc113,tekt1,ccdc114,ttc26,iqcb1,ift80,pih1d2,jazf1b,foxj1b,cdk20,arl6,rfx2,kif3a,cfap161,spata6,dzip1l,cfap52,b9d1,ccdc151,daw1,bbs7,rp…
1_Member	GO Biological Processes	GO:0120031	plasma membrane bounded cell projection assembly	-32.3106	-28.836	100/308	30138,30538,171094,259187,286784,317678,321709,321855,323260,326875,336839,368390,368620,368824,386722,393269,393286,393368,393452,393572,393852,393862,394124,402875,402988,406281,414929,414931,431741,432386,432389,432390,436658,436944,437026,445048,445210,447839,447884,447911,450041,492525,492767,494074,494079,494082,494086,494088,494105,494112,494134,503590,503735,550267,550471,550512,553166,55…	dld,fgf8a,nek8,bbs2,arl13b,ruvbl2,pcm1,ift88,gas8,cby1,cdc42,plk4,abcc4,ccdc65,dnaaf1,bbs5,ttc25,zmynd10,dync2li1,traf3ip1,cep89,zgc:77752,cdc14aa,dzip1,dnaaf4,cluap1,ift57,ift52,cep41,pih1d3,ift172,ift81,ift74,clrn1,ccdc103,dnal1,fam92a1,ehd1b,tctex1d1,cplane2,ccdc113,tekt1,ccdc114,ttc26,iqcb1,ift80,pih1d2,jazf1b,foxj1b,cdk20,arl6,rfx2,eps8l1a,kif3a,cfap161,spata6,dpysl3,dzip1l,cfap52,dbnlb,b9d1…
1_Member	GO Biological Processes	GO:0030031	cell projection assembly	-30.2222	-26.8726	101/330	30138,30538,171094,259187,286784,317678,321709,321855,323260,326875,336839,368390,368620,368824,386722,393269,393286,393368,393452,393572,393852,393862,394124,402875,402988,406281,414929,414931,431741,432386,432389,432390,436658,436944,437026,445048,445210,447839,447884,447911,450041,492525,492767,494074,494079,494082,494086,494088,494105,494112,494134,503590,503735,550267,550471,550512,553166,55…	dld,fgf8a,nek8,bbs2,arl13b,ruvbl2,pcm1,ift88,gas8,cby1,cdc42,plk4,abcc4,ccdc65,dnaaf1,bbs5,ttc25,zmynd10,dync2li1,traf3ip1,cep89,zgc:77752,cdc14aa,dzip1,dnaaf4,cluap1,ift57,ift52,cep41,pih1d3,ift172,ift81,ift74,clrn1,ccdc103,dnal1,fam92a1,ehd1b,tctex1d1,cplane2,ccdc113,tekt1,ccdc114,ttc26,iqcb1,ift80,pih1d2,jazf1b,foxj1b,cdk20,arl6,rfx2,eps8l1a,kif3a,cfap161,spata6,dpysl3,dzip1l,cfap52,dbnlb,b9d1…
1_Member	GO Biological Processes	GO:0070925	organelle assembly	-24.276	-21.0232	127/558	30138,30441,30538,30591,83773,171094,259187,266640,286784,317678,321245,321709,321855,323260,323597,325287,326875,334728,336839,368390,368620,368824,386722,393269,393286,393362,393368,393452,393572,393852,393862,394124,402848,402875,402988,406281,407686,414929,414931,415107,431717,431741,432386,432389,432390,436658,436943,436944,437026,445048,445210,447839,447884,447911,450041,492356,492525,49276…	dld,tmod4,fgf8a,hsp90aa1.1,dmd,nek8,bbs2,unc45b,arl13b,ruvbl2,smyd1a,pcm1,ift88,gas8,ewsr1a,wbp2nl,cby1,mapre1b,cdc42,plk4,abcc4,ccdc65,dnaaf1,bbs5,ttc25,wipi1,zmynd10,dync2li1,traf3ip1,cep89,zgc:77752,cdc14aa,asb2b,dzip1,dnaaf4,cluap1,zgc:113944,ift57,ift52,bves,mapre3b,cep41,pih1d3,ift172,ift81,ift74,cryabb,clrn1,ccdc103,dnal1,fam92a1,ehd1b,tctex1d1,cplane2,ccdc113,mybpc1,tekt1,ccdc114,bin2a,tt…
1_Member	GO Biological Processes	GO:0007017	microtubule-based process	-19.0893	-15.9157	104/468	30223,266676,317678,321070,321709,321855,323197,323260,323597,325449,334728,335798,368288,368390,368473,368824,386722,393203,393368,393452,393572,393882,393942,393960,394124,394244,402833,402875,402988,406291,406303,406389,406811,414929,414930,414931,415183,431717,431741,431777,432386,432389,432390,436658,437026,445048,445209,447926,450033,492525,492767,492790,494074,494086,550267,550548,553436,5…	efna5b,dnah9,ruvbl2,rock2b,pcm1,ift88,racgap1,gas8,ewsr1a,kif20a,mapre1b,zgc:65894,rassf7b,plk4,scrib,ccdc65,dnaaf1,prc1b,zmynd10,dync2li1,traf3ip1,tubg1,efhc1,tube1,cdc14aa,ndel1a,camsap1a,dzip1,dnaaf4,katnb1,tuba2,atat1,zgc:55461,ift57,ift20,ift52,tubd1,mapre3b,cep41,tuba7l,pih1d3,ift172,ift81,ift74,ccdc103,dnal1,dnal4a,zgc:103670,lrrc23,tekt1,ccdc114,katnal1,ttc26,pih1d2,kif3a,stmn1b,kif6,crmp…
1_Member	GO Biological Processes	GO:0035082	axoneme assembly	-18.1072	-15.0006	28/46	317678,323260,368824,386722,393368,402875,402988,431741,432386,437026,445048,492767,494074,494086,555601,556760,558005,563648,564075,566154,567632,568590,570363,572669,606664,724000,794225,100034551	ruvbl2,gas8,ccdc65,dnaaf1,zmynd10,dzip1,dnaaf4,cep41,pih1d3,ccdc103,dnal1,ccdc114,ttc26,pih1d2,ccdc151,daw1,rsph9,dnai2a,ttll6,stk36,dnali1,ccdc40,dnai1.1,dnajb13,dnaaf2,ttll3,cfap157,drc1
1_Member	GO Biological Processes	GO:0001578	microtubule bundle formation	-16.96	-13.9114	29/53	317678,323260,368824,386722,393203,393368,402875,402988,431741,432386,437026,445048,492767,494074,494086,555601,556760,558005,563648,564075,566154,567632,568590,570363,572669,606664,724000,794225,100034551	ruvbl2,gas8,ccdc65,dnaaf1,prc1b,zmynd10,dzip1,dnaaf4,cep41,pih1d3,ccdc103,dnal1,ccdc114,ttc26,pih1d2,ccdc151,daw1,rsph9,dnai2a,ttll6,stk36,dnali1,ccdc40,dnai1.1,dnajb13,dnaaf2,ttll3,cfap157,drc1
1_Member	GO Biological Processes	GO:0000226	microtubule cytoskeleton organization	-12.9313	-10.0587	70/316	30223,317678,321070,321709,321855,323197,323260,323597,334728,335798,368288,368390,368473,368824,386722,393203,393368,393572,393882,393942,393960,394124,394244,402833,402875,402988,406291,406303,406389,406811,415183,431717,431741,431777,432386,437026,445048,492767,492790,494074,494086,550548,553756,555601,556760,557148,558005,559217,561094,561837,563648,564075,564926,565974,566046,566154,567100,5…	efna5b,ruvbl2,rock2b,pcm1,ift88,racgap1,gas8,ewsr1a,mapre1b,zgc:65894,rassf7b,plk4,scrib,ccdc65,dnaaf1,prc1b,zmynd10,traf3ip1,tubg1,efhc1,tube1,cdc14aa,ndel1a,camsap1a,dzip1,dnaaf4,katnb1,tuba2,atat1,zgc:55461,tubd1,mapre3b,cep41,tuba7l,pih1d3,ccdc103,dnal1,ccdc114,katnal1,ttc26,pih1d2,stmn1b,crmp1,ccdc151,daw1,mdm1,rsph9,mapre3a,camsap1b,si:dkey-157g16.6,dnai2a,ttll6,cep76,map9,wtip,stk36,kiz,dn…
1_Member	GO Biological Processes	GO:0070286	axonemal dynein complex assembly	-11.1921	-8.35429	17/28	317678,368824,393368,402988,432386,437026,445048,492767,494086,555601,556760,563648,567632,568590,570363,606664,100034551	ruvbl2,ccdc65,zmynd10,dnaaf4,pih1d3,ccdc103,dnal1,ccdc114,pih1d2,ccdc151,daw1,dnai2a,dnali1,ccdc40,dnai1.1,dnaaf2,drc1
2_Summary	GO Biological Processes	GO:0003341	cilium movement	-14.1911	-11.1936	30/68	266676,317678,321070,321855,323260,368824,402988,414929,437026,450033,492525,492767,553797,555601,557752,558005,559407,563648,564075,564082,565268,567344,568590,568986,570363,570989,724000,767737,792532,100034551,321709,325449,393452,393572,394244,414930,414931,432389,432390,436658,447926,494074,550267,553436,561525,565515,569823,767754,790918,794361,797829,100101641	dnah9,ruvbl2,rock2b,ift88,gas8,ccdc65,dnaaf4,ift57,ccdc103,lrrc23,tekt1,ccdc114,wdr78,ccdc151,rpgrb,rsph9,tekt4,dnai2a,ttll6,spa17,arhgef11,cfap53,ccdc40,bbs1,dnai1.1,rfx3,ttll3,foxj1a,cfap298,drc1,pcm1,kif20a,dync2li1,traf3ip1,ndel1a,ift20,ift52,ift172,ift81,ift74,zgc:103670,ttc26,kif3a,kif6,dync1i1,wdr35,ttc21b,cenpe,zgc:158640,wdr34,flr,kif3b
2_Member	GO Biological Processes	GO:0003341	cilium movement	-14.1911	-11.1936	30/68	266676,317678,321070,321855,323260,368824,402988,414929,437026,450033,492525,492767,553797,555601,557752,558005,559407,563648,564075,564082,565268,567344,568590,568986,570363,570989,724000,767737,792532,100034551	dnah9,ruvbl2,rock2b,ift88,gas8,ccdc65,dnaaf4,ift57,ccdc103,lrrc23,tekt1,ccdc114,wdr78,ccdc151,rpgrb,rsph9,tekt4,dnai2a,ttll6,spa17,arhgef11,cfap53,ccdc40,bbs1,dnai1.1,rfx3,ttll3,foxj1a,cfap298,drc1
2_Member	GO Biological Processes	GO:0007018	microtubule-based movement	-13.7756	-10.8652	52/188	266676,317678,321070,321709,321855,323260,325449,368824,393452,393572,394244,402988,414929,414930,414931,432389,432390,436658,437026,447926,450033,492525,492767,494074,550267,553436,553797,555601,557752,558005,559407,561525,563648,564075,564082,565268,565515,567344,568590,568986,569823,570363,570989,724000,767737,767754,790918,792532,794361,797829,100034551,100101641	dnah9,ruvbl2,rock2b,pcm1,ift88,gas8,kif20a,ccdc65,dync2li1,traf3ip1,ndel1a,dnaaf4,ift57,ift20,ift52,ift172,ift81,ift74,ccdc103,zgc:103670,lrrc23,tekt1,ccdc114,ttc26,kif3a,kif6,wdr78,ccdc151,rpgrb,rsph9,tekt4,dync1i1,dnai2a,ttll6,spa17,arhgef11,wdr35,cfap53,ccdc40,bbs1,ttc21b,dnai1.1,rfx3,ttll3,foxj1a,cenpe,zgc:158640,cfap298,wdr34,flr,drc1,kif3b
2_Member	GO Biological Processes	GO:0003351	epithelial cilium movement	-8.60412	-5.90767	15/29	266676,317678,321070,321855,323260,402988,414929,437026,450033,557752,565268,567344,568590,570989,767737	dnah9,ruvbl2,rock2b,ift88,gas8,dnaaf4,ift57,ccdc103,lrrc23,rpgrb,arhgef11,cfap53,ccdc40,rfx3,foxj1a
2_Member	GO Biological Processes	GO:0060287	epithelial cilium movement involved in determination of left/right asymmetry	-3.50171	-1.61817	7/17	266676,321070,402988,557752,567344,568590,570989	dnah9,rock2b,dnaaf4,rpgrb,cfap53,ccdc40,rfx3
3_Summary	GO Biological Processes	GO:0007389	pattern specification process	-13.8028	-10.8652	109/592	30120,30131,30138,30145,30164,30212,30219,30223,30238,30243,30269,30308,30315,30462,30463,30479,30506,30510,30523,30538,30549,30556,30567,30628,30705,30770,57936,58008,58073,58146,58150,64271,64807,140613,140619,171094,192294,259187,266676,286784,321070,321855,322529,335096,368206,373116,378477,386722,393269,393286,393395,402875,402988,405776,405788,405878,406379,406431,406790,414929,415099,43238…	dlc,dla,dld,lft1,pitx2,gsc,efnb2a,efna5b,en2b,en2a,shha,wnt10b,foxn4,otx2a,lhx1a,evx2,nr6a1a,tcf7l2,tcf7l1a,fgf8a,fgf3,tcf7l1b,pax6a,smad1,fgfr1a,robo3,tbx20,hey1,fzd8a,hey2,hand2,epha4a,vox,her9,admp,nek8,tbx6,bbs2,dnah9,arl13b,rock2b,ift88,dhrs9,ptprub,tbx1,hes6,ankrd6b,dnaaf1,bbs5,ttc25,tle5,dzip1,dnaaf4,glcea,runx2b,fbxl15,tdrd7a,prrx1a,usp25,ift57,rela,pkd2,ccdc103,ppp1r12a,smad9,prdm12b,jaz…
3_Member	GO Biological Processes	GO:0007389	pattern specification process	-13.8028	-10.8652	109/592	30120,30131,30138,30145,30164,30212,30219,30223,30238,30243,30269,30308,30315,30462,30463,30479,30506,30510,30523,30538,30549,30556,30567,30628,30705,30770,57936,58008,58073,58146,58150,64271,64807,140613,140619,171094,192294,259187,266676,286784,321070,321855,322529,335096,368206,373116,378477,386722,393269,393286,393395,402875,402988,405776,405788,405878,406379,406431,406790,414929,415099,43238…	dlc,dla,dld,lft1,pitx2,gsc,efnb2a,efna5b,en2b,en2a,shha,wnt10b,foxn4,otx2a,lhx1a,evx2,nr6a1a,tcf7l2,tcf7l1a,fgf8a,fgf3,tcf7l1b,pax6a,smad1,fgfr1a,robo3,tbx20,hey1,fzd8a,hey2,hand2,epha4a,vox,her9,admp,nek8,tbx6,bbs2,dnah9,arl13b,rock2b,ift88,dhrs9,ptprub,tbx1,hes6,ankrd6b,dnaaf1,bbs5,ttc25,tle5,dzip1,dnaaf4,glcea,runx2b,fbxl15,tdrd7a,prrx1a,usp25,ift57,rela,pkd2,ccdc103,ppp1r12a,smad9,prdm12b,jaz…
3_Member	GO Biological Processes	GO:0003002	regionalization	-6.70925	-4.13774	66/399	30120,30138,30145,30164,30212,30219,30223,30238,30243,30269,30308,30315,30462,30463,30479,30506,30523,30538,30549,30556,30567,30628,30705,30770,58008,58073,58146,64271,64807,140613,140619,192294,286784,335096,373116,378477,393395,402988,405776,405788,405878,406379,406790,415099,432387,445393,445564,492816,497167,550518,553164,559803,562601,563085,566154,567338,568008,568986,570510,571909,619201,6…	dlc,dld,lft1,pitx2,gsc,efnb2a,efna5b,en2b,en2a,shha,wnt10b,foxn4,otx2a,lhx1a,evx2,nr6a1a,tcf7l1a,fgf8a,fgf3,tcf7l1b,pax6a,smad1,fgfr1a,robo3,hey1,fzd8a,hey2,epha4a,vox,her9,admp,tbx6,arl13b,ptprub,hes6,ankrd6b,tle5,dnaaf4,glcea,runx2b,fbxl15,tdrd7a,usp25,rela,pkd2,ppp1r12a,smad9,prdm12b,nr6a1b,twist1b,lats1,smarca1,nphp3,chrdl2,stk36,pld6,wwtr1,bbs1,notum1a,atl1,disp1,ttc8,bbs4,wnt11,nog5,kcnh1b
3_Member	GO Biological Processes	GO:0009953	dorsal/ventral pattern formation	-4.36709	-2.2522	29/153	30145,30212,30269,30315,30463,30479,30523,30538,30549,30556,30628,30705,30770,64807,140619,378477,393395,405776,405788,405878,406790,432387,445564,492816,550518,563085,566154,571909,100007184	lft1,gsc,shha,foxn4,lhx1a,evx2,tcf7l1a,fgf8a,fgf3,tcf7l1b,smad1,fgfr1a,robo3,vox,admp,ankrd6b,tle5,glcea,runx2b,fbxl15,usp25,pkd2,smad9,prdm12b,twist1b,chrdl2,stk36,atl1,nog5
3_Member	GO Biological Processes	GO:0009952	anterior/posterior pattern specification	-2.92232	-1.20104	35/237	30120,30138,30212,30219,30223,30238,30243,30269,30308,30462,30463,30506,30523,30538,30549,30556,30567,58008,58146,64271,140613,192294,335096,373116,406379,415099,445393,497167,559803,567338,568008,570510,619201,768303,101154640	dlc,dld,gsc,efnb2a,efna5b,en2b,en2a,shha,wnt10b,otx2a,lhx1a,nr6a1a,tcf7l1a,fgf8a,fgf3,tcf7l1b,pax6a,hey1,hey2,epha4a,her9,tbx6,ptprub,hes6,tdrd7a,rela,ppp1r12a,nr6a1b,smarca1,pld6,wwtr1,notum1a,disp1,bbs4,kcnh1b
3_Member	GO Biological Processes	GO:0043009	chordate embryonic development	-2.70333	-1.05263	63/506	30120,30123,30131,30138,30164,30219,30223,30238,30243,30269,30308,30458,30462,30506,30523,30538,30549,30556,30568,30581,30728,58127,58134,58150,192294,286784,321046,321449,322327,322529,335096,352937,368206,368221,368473,373116,402921,405870,406438,406783,432371,445393,497167,550518,553261,555688,560032,560384,562496,565176,565206,565968,566534,569403,570510,619201,768303,777717,791595,794108,798…	dlc,wnt4,dla,dld,pitx2,efnb2a,efna5b,en2b,en2a,shha,wnt10b,gata3,otx2a,nr6a1a,tcf7l1a,fgf8a,fgf3,tcf7l1b,dlx1a,dlx4b,pbx4,runx3,adarb1a,hand2,tbx6,arl13b,c3a.1,ccn2a,apoa2,dhrs9,ptprub,dio2,tbx1,tp73,scrib,hes6,bcor,ucmab,sumo1,upf1,prdm5,ppp1r12a,nr6a1b,twist1b,smg5,pcdh19,dvl1b,mbnl2,col2a1a,alx1,hcfc1b,ahsa1a,phf8,grk3,notum1a,disp1,bbs4,bmp3,wnt11,nipblb,dio3b,slc16a2,kcnh1b
3_Member	GO Biological Processes	GO:0009792	embryo development ending in birth or egg hatching	-2.66234	-1.01811	63/508	30120,30123,30131,30138,30164,30219,30223,30238,30243,30269,30308,30458,30462,30506,30523,30538,30549,30556,30568,30581,30728,58127,58134,58150,192294,286784,321046,321449,322327,322529,335096,352937,368206,368221,368473,373116,402921,405870,406438,406783,432371,445393,497167,550518,553261,555688,560032,560384,562496,565176,565206,565968,566534,569403,570510,619201,768303,777717,791595,794108,798…	dlc,wnt4,dla,dld,pitx2,efnb2a,efna5b,en2b,en2a,shha,wnt10b,gata3,otx2a,nr6a1a,tcf7l1a,fgf8a,fgf3,tcf7l1b,dlx1a,dlx4b,pbx4,runx3,adarb1a,hand2,tbx6,arl13b,c3a.1,ccn2a,apoa2,dhrs9,ptprub,dio2,tbx1,tp73,scrib,hes6,bcor,ucmab,sumo1,upf1,prdm5,ppp1r12a,nr6a1b,twist1b,smg5,pcdh19,dvl1b,mbnl2,col2a1a,alx1,hcfc1b,ahsa1a,phf8,grk3,notum1a,disp1,bbs4,bmp3,wnt11,nipblb,dio3b,slc16a2,kcnh1b
4_Summary	GO Biological Processes	GO:0042073	intraciliary transport	-10.693	-7.88743	16/26	321709,321855,393452,393572,414929,414930,414931,432389,432390,436658,494074,565515,569823,790918,794361,797829,394244,550267,368473,404613,405796,497638,497648,557996,558020,100002110,100034540,100333543	pcm1,ift88,dync2li1,traf3ip1,ift57,ift20,ift52,ift172,ift81,ift74,ttc26,wdr35,ttc21b,zgc:158640,wdr34,flr,ndel1a,kif3a,scrib,klhl21,dlg4b,dlg2,dlg1l,dnm3a,xpot,stxbp6l,cacng7a,dnm1b
4_Member	GO Biological Processes	GO:0042073	intraciliary transport	-10.693	-7.88743	16/26	321709,321855,393452,393572,414929,414930,414931,432389,432390,436658,494074,565515,569823,790918,794361,797829	pcm1,ift88,dync2li1,traf3ip1,ift57,ift20,ift52,ift172,ift81,ift74,ttc26,wdr35,ttc21b,zgc:158640,wdr34,flr
4_Member	GO Biological Processes	GO:0010970	transport along microtubule	-5.41779	-2.99466	18/63	321709,321855,393452,393572,394244,414929,414930,414931,432389,432390,436658,494074,550267,565515,569823,790918,794361,797829	pcm1,ift88,dync2li1,traf3ip1,ndel1a,ift57,ift20,ift52,ift172,ift81,ift74,ttc26,kif3a,wdr35,ttc21b,zgc:158640,wdr34,flr
4_Member	GO Biological Processes	GO:0099111	microtubule-based transport	-5.31058	-2.91515	18/64	321709,321855,393452,393572,394244,414929,414930,414931,432389,432390,436658,494074,550267,565515,569823,790918,794361,797829	pcm1,ift88,dync2li1,traf3ip1,ndel1a,ift57,ift20,ift52,ift172,ift81,ift74,ttc26,kif3a,wdr35,ttc21b,zgc:158640,wdr34,flr
4_Member	GO Biological Processes	GO:0031503	protein-containing complex localization	-5.24371	-2.87177	26/117	321709,321855,368473,393452,393572,404613,405796,414929,414930,414931,432389,432390,436658,494074,497638,497648,557996,558020,565515,569823,790918,794361,797829,100002110,100034540,100333543	pcm1,ift88,scrib,dync2li1,traf3ip1,klhl21,dlg4b,ift57,ift20,ift52,ift172,ift81,ift74,ttc26,dlg2,dlg1l,dnm3a,xpot,wdr35,ttc21b,zgc:158640,wdr34,flr,stxbp6l,cacng7a,dnm1b
4_Member	GO Biological Processes	GO:0030705	cytoskeleton-dependent intracellular transport	-4.36721	-2.2522	18/74	321709,321855,393452,393572,394244,414929,414930,414931,432389,432390,436658,494074,550267,565515,569823,790918,794361,797829	pcm1,ift88,dync2li1,traf3ip1,ndel1a,ift57,ift20,ift52,ift172,ift81,ift74,ttc26,kif3a,wdr35,ttc21b,zgc:158640,wdr34,flr
5_Summary	GO Biological Processes	GO:0009799	specification of symmetry	-10.3287	-7.59342	59/276	30138,30145,30164,30269,30315,30510,30538,30770,57936,58150,140619,171094,259187,266676,321070,321855,322529,368206,378477,386722,393269,393286,402875,402988,406431,414929,432387,437026,494088,494105,494134,503590,503736,555601,556760,557491,557752,562601,562701,565268,566046,566154,566868,567344,568060,568590,568986,570363,570989,571909,678551,751736,767737,767803,768303,791595,792532,794108,797…	dld,lft1,pitx2,shha,foxn4,tcf7l2,fgf8a,robo3,tbx20,hand2,admp,nek8,bbs2,dnah9,rock2b,ift88,dhrs9,tbx1,ankrd6b,dnaaf1,bbs5,ttc25,dzip1,dnaaf4,prrx1a,ift57,pkd2,ccdc103,jazf1b,foxj1b,arl6,rfx2,apobec2a,ccdc151,daw1,bbs7,rpgrb,nphp3,ahi1,arhgef11,wtip,stk36,scn5lab,cfap53,pkp2,ccdc40,bbs1,dnai1.1,rfx3,atl1,ttc8,ubxn10,foxj1a,catip,bbs4,wnt11,cfap298,nipblb,flr,wnt4,efnb2a,efna5b,fbln1,en2a,tbx16l,fz…
5_Member	GO Biological Processes	GO:0009799	specification of symmetry	-10.3287	-7.59342	59/276	30138,30145,30164,30269,30315,30510,30538,30770,57936,58150,140619,171094,259187,266676,321070,321855,322529,368206,378477,386722,393269,393286,402875,402988,406431,414929,432387,437026,494088,494105,494134,503590,503736,555601,556760,557491,557752,562601,562701,565268,566046,566154,566868,567344,568060,568590,568986,570363,570989,571909,678551,751736,767737,767803,768303,791595,792532,794108,797…	dld,lft1,pitx2,shha,foxn4,tcf7l2,fgf8a,robo3,tbx20,hand2,admp,nek8,bbs2,dnah9,rock2b,ift88,dhrs9,tbx1,ankrd6b,dnaaf1,bbs5,ttc25,dzip1,dnaaf4,prrx1a,ift57,pkd2,ccdc103,jazf1b,foxj1b,arl6,rfx2,apobec2a,ccdc151,daw1,bbs7,rpgrb,nphp3,ahi1,arhgef11,wtip,stk36,scn5lab,cfap53,pkp2,ccdc40,bbs1,dnai1.1,rfx3,atl1,ttc8,ubxn10,foxj1a,catip,bbs4,wnt11,cfap298,nipblb,flr
5_Member	GO Biological Processes	GO:0009855	determination of bilateral symmetry	-10.3287	-7.59342	59/276	30138,30145,30164,30269,30315,30510,30538,30770,57936,58150,140619,171094,259187,266676,321070,321855,322529,368206,378477,386722,393269,393286,402875,402988,406431,414929,432387,437026,494088,494105,494134,503590,503736,555601,556760,557491,557752,562601,562701,565268,566046,566154,566868,567344,568060,568590,568986,570363,570989,571909,678551,751736,767737,767803,768303,791595,792532,794108,797…	dld,lft1,pitx2,shha,foxn4,tcf7l2,fgf8a,robo3,tbx20,hand2,admp,nek8,bbs2,dnah9,rock2b,ift88,dhrs9,tbx1,ankrd6b,dnaaf1,bbs5,ttc25,dzip1,dnaaf4,prrx1a,ift57,pkd2,ccdc103,jazf1b,foxj1b,arl6,rfx2,apobec2a,ccdc151,daw1,bbs7,rpgrb,nphp3,ahi1,arhgef11,wtip,stk36,scn5lab,cfap53,pkp2,ccdc40,bbs1,dnai1.1,rfx3,atl1,ttc8,ubxn10,foxj1a,catip,bbs4,wnt11,cfap298,nipblb,flr
5_Member	GO Biological Processes	GO:0007368	determination of left/right symmetry	-10.3147	-7.59342	55/248	30138,30145,30164,30269,30315,30510,30538,57936,58150,171094,259187,266676,321070,321855,322529,368206,386722,393269,393286,402875,402988,406431,414929,432387,437026,494088,494105,494134,503590,503736,555601,556760,557491,557752,562601,562701,565268,566046,566154,566868,567344,568060,568590,568986,570363,570989,678551,751736,767737,767803,768303,791595,792532,794108,797829	dld,lft1,pitx2,shha,foxn4,tcf7l2,fgf8a,tbx20,hand2,nek8,bbs2,dnah9,rock2b,ift88,dhrs9,tbx1,dnaaf1,bbs5,ttc25,dzip1,dnaaf4,prrx1a,ift57,pkd2,ccdc103,jazf1b,foxj1b,arl6,rfx2,apobec2a,ccdc151,daw1,bbs7,rpgrb,nphp3,ahi1,arhgef11,wtip,stk36,scn5lab,cfap53,pkp2,ccdc40,bbs1,dnai1.1,rfx3,ttc8,ubxn10,foxj1a,catip,bbs4,wnt11,cfap298,nipblb,flr
5_Member	GO Biological Processes	GO:0048598	embryonic morphogenesis	-8.18072	-5.53003	105/692	30123,30164,30219,30223,30240,30243,30254,30269,30315,30369,30458,30463,30523,30538,30549,30568,30581,30625,30636,30705,30728,30766,57936,58073,58078,58127,58134,58150,64271,64617,64807,171094,259187,321070,321855,322327,322529,322893,323260,336839,368206,368221,368473,378477,386722,393269,393286,393437,393845,402875,406431,415170,432371,432387,436658,436788,437026,445393,450033,493783,494105,494…	wnt4,pitx2,efnb2a,efna5b,fbln1,en2a,tbx16l,shha,foxn4,fzd7a,gata3,lhx1a,tcf7l1a,fgf8a,fgf3,dlx1a,dlx4b,six7,six3b,fgfr1a,pbx4,tal1,tbx20,fzd8a,mxtx2,runx3,adarb1a,hand2,epha4a,s1pr1,vox,nek8,bbs2,rock2b,ift88,apoa2,dhrs9,otop1,gas8,cdc42,tbx1,tp73,scrib,ankrd6b,dnaaf1,bbs5,ttc25,ncs1a,pde6c,dzip1,prrx1a,slc12a2,prdm5,pkd2,ift74,cdk5r1b,ccdc103,ppp1r12a,lrrc23,extl3,foxj1b,arl6,apobec2a,lats1,tmie…
5_Member	GO Biological Processes	GO:0009887	animal organ morphogenesis	-7.14187	-4.53315	113/796	30123,30127,30164,30219,30240,30254,30269,30315,30458,30463,30512,30523,30538,30548,30549,30558,30567,30568,30581,30625,30636,30705,30728,30766,30769,57936,58073,58127,58134,58150,58216,64271,64807,171094,321855,322529,322893,323260,336839,368206,368221,368483,368489,386722,393269,393286,393437,393845,399646,402875,402921,406379,406431,407652,414929,415107,415170,432371,432387,436788,437026,45003…	wnt4,wnt2,pitx2,efnb2a,fbln1,tbx16l,shha,foxn4,gata3,lhx1a,ret,tcf7l1a,fgf8a,foxd3,fgf3,pax9,pax6a,dlx1a,dlx4b,six7,six3b,fgfr1a,pbx4,tal1,robo1,tbx20,fzd8a,runx3,adarb1a,hand2,atoh7,epha4a,vox,nek8,ift88,dhrs9,otop1,gas8,cdc42,tbx1,tp73,nsfa,rflna,dnaaf1,bbs5,ttc25,ncs1a,pde6c,fhl1a,dzip1,bcor,tdrd7a,prrx1a,dzank1,ift57,bves,slc12a2,prdm5,pkd2,cdk5r1b,ccdc103,lrrc23,mybpc1,ttc26,ift80,foxj1b,mat…
5_Member	GO Biological Processes	GO:0048562	embryonic organ morphogenesis	-5.8529	-3.36357	64/404	30123,30164,30219,30269,30315,30458,30523,30538,30549,30568,30581,30625,30636,30728,57936,58073,58127,58134,58150,64271,171094,322529,322893,323260,368206,368221,386722,393269,393286,393437,402875,406431,415170,432371,432387,437026,450033,494105,503736,555430,556677,557491,560588,562601,565176,565206,565968,566046,566534,566868,568060,568590,568986,572199,619201,619246,678551,767737,768303,777717…	wnt4,pitx2,efnb2a,shha,foxn4,gata3,tcf7l1a,fgf8a,fgf3,dlx1a,dlx4b,six7,six3b,pbx4,tbx20,fzd8a,runx3,adarb1a,hand2,epha4a,nek8,dhrs9,otop1,gas8,tbx1,tp73,dnaaf1,bbs5,ttc25,ncs1a,dzip1,prrx1a,slc12a2,prdm5,pkd2,ccdc103,lrrc23,foxj1b,apobec2a,tmie,mfap2,bbs7,cep290,nphp3,alx1,hcfc1b,ahsa1a,wtip,phf8,scn5lab,pkp2,ccdc40,bbs1,ngs,disp1,pacsin1b,ttc8,foxj1a,bbs4,bmp3,wnt11,nipblb,cacnb2a,col27a1a
5_Member	GO Biological Processes	GO:0035050	embryonic heart tube development	-5.6019	-3.14153	34/169	30145,30164,30269,30315,30538,30766,57936,58150,171094,322529,368206,386722,393269,402875,406431,432387,437026,494105,503736,557491,562601,566046,566868,568060,568590,568986,569403,678551,767737,768303,791194,791595,794108,795492	lft1,pitx2,shha,foxn4,fgf8a,tal1,tbx20,hand2,nek8,dhrs9,tbx1,dnaaf1,bbs5,dzip1,prrx1a,pkd2,ccdc103,foxj1b,apobec2a,bbs7,nphp3,wtip,scn5lab,pkp2,ccdc40,bbs1,grk3,ttc8,foxj1a,bbs4,ogg1,wnt11,nipblb,cacnb2a
5_Member	GO Biological Processes	GO:0048568	embryonic organ development	-4.97694	-2.70646	80/572	30123,30131,30145,30164,30219,30269,30315,30458,30523,30538,30549,30568,30581,30625,30636,30728,30766,57936,58073,58127,58134,58150,64271,114412,171094,321449,321932,322529,322893,323260,368206,368221,386722,393269,393286,393437,402875,406431,415170,432371,432387,437026,450033,492816,494105,503736,554101,555430,556677,557491,559803,560588,562469,562496,562601,565176,565206,565968,566046,566534,56…	wnt4,dla,lft1,pitx2,efnb2a,shha,foxn4,gata3,tcf7l1a,fgf8a,fgf3,dlx1a,dlx4b,six7,six3b,pbx4,tal1,tbx20,fzd8a,runx3,adarb1a,hand2,epha4a,lmo4a,nek8,ccn2a,hjv,dhrs9,otop1,gas8,tbx1,tp73,dnaaf1,bbs5,ttc25,ncs1a,dzip1,prrx1a,slc12a2,prdm5,pkd2,ccdc103,lrrc23,prdm12b,foxj1b,apobec2a,cox5aa,tmie,mfap2,bbs7,smarca1,cep290,ptger4a,col2a1a,nphp3,alx1,hcfc1b,ahsa1a,wtip,phf8,scn5lab,wwtr1,pkp2,ccdc40,bbs1,g…
5_Member	GO Biological Processes	GO:0035295	tube development	-4.84615	-2.58462	101/772	30120,30131,30138,30145,30157,30164,30212,30219,30238,30243,30266,30269,30308,30315,30458,30462,30463,30506,30523,30538,30549,30556,30581,30766,57936,58146,58150,64617,114407,171094,192294,245950,286784,317678,321855,322529,324254,336839,353224,368206,368473,386722,393269,393437,402875,402921,403049,406207,406431,406513,432387,436658,436719,437026,445393,494074,494105,497167,503713,503736,541534,…	dlc,dla,dld,lft1,isl2a,pitx2,gsc,efnb2a,en2b,en2a,sema3aa,shha,wnt10b,foxn4,gata3,otx2a,lhx1a,nr6a1a,tcf7l1a,fgf8a,fgf3,tcf7l1b,dlx4b,tal1,tbx20,hey2,hand2,s1pr1,angpt1,nek8,tbx6,ptk2bb,arl13b,ruvbl2,ift88,dhrs9,mtor,cdc42,nrarpa,tbx1,scrib,dnaaf1,bbs5,ncs1a,dzip1,bcor,vegfc,mttp,prrx1a,spred1,pkd2,ift74,cldn15lb,ccdc103,ppp1r12a,ttc26,foxj1b,nr6a1b,ppm1k,apobec2a,vps33b,gng2,anxa1d,twist1b,tmie,…
5_Member	GO Biological Processes	GO:0061371	determination of heart left/right asymmetry	-4.8326	-2.58435	33/175	30145,30269,30315,57936,58150,171094,322529,368206,386722,393269,393286,402875,406431,432387,437026,494105,503736,555601,557491,562601,566046,566868,568060,568590,568986,570363,678551,751736,767737,767803,768303,791595,794108	lft1,shha,foxn4,tbx20,hand2,nek8,dhrs9,tbx1,dnaaf1,bbs5,ttc25,dzip1,prrx1a,pkd2,ccdc103,foxj1b,apobec2a,ccdc151,bbs7,nphp3,wtip,scn5lab,pkp2,ccdc40,bbs1,dnai1.1,ttc8,ubxn10,foxj1a,catip,bbs4,wnt11,nipblb
5_Member	GO Biological Processes	GO:0003143	embryonic heart tube morphogenesis	-4.6786	-2.4712	28/140	30269,30315,57936,58150,171094,322529,368206,386722,393269,402875,406431,432387,437026,494105,503736,557491,562601,566046,566868,568060,568590,568986,678551,767737,768303,791595,794108,795492	shha,foxn4,tbx20,hand2,nek8,dhrs9,tbx1,dnaaf1,bbs5,dzip1,prrx1a,pkd2,ccdc103,foxj1b,apobec2a,bbs7,nphp3,wtip,scn5lab,pkp2,ccdc40,bbs1,ttc8,foxj1a,bbs4,wnt11,nipblb,cacnb2a
5_Member	GO Biological Processes	GO:0007507	heart development	-4.45403	-2.31522	73/527	30123,30145,30164,30240,30269,30315,30523,30538,30556,30705,30728,30766,30769,57936,58146,58150,116992,171094,266640,317678,322529,325449,368206,378477,386722,393269,393286,399646,402848,402875,402988,406431,407613,415107,432387,437026,492356,494105,503713,503736,541384,550456,553164,555601,556489,557491,558173,560384,560806,562601,566046,566868,567151,568008,568060,568590,568986,569027,569395,56…	wnt4,lft1,pitx2,fbln1,shha,foxn4,tcf7l1a,fgf8a,tcf7l1b,fgfr1a,pbx4,tal1,robo1,tbx20,hey2,hand2,smad6a,nek8,unc45b,ruvbl2,dhrs9,kif20a,tbx1,ankrd6b,dnaaf1,bbs5,ttc25,fhl1a,asb2b,dzip1,dnaaf4,prrx1a,rbfox1l,bves,pkd2,ccdc103,mybpc1,foxj1b,ppm1k,apobec2a,mybpc2b,lrrc39,lats1,ccdc151,mybpc3,bbs7,fryl,mbnl2,grk5,nphp3,wtip,scn5lab,eif3hb,wwtr1,pkp2,ccdc40,bbs1,smyd1b,npr3,grk3,pdlim4,dnai1.1,ttc8,ubxn…
5_Member	GO Biological Processes	GO:0060562	epithelial tube morphogenesis	-4.35348	-2.2522	40/241	30269,30315,30458,30463,30538,30549,30581,57936,58150,171094,322529,353224,368206,368473,386722,393269,402875,403049,406431,432387,437026,494074,494105,503736,555688,557491,560032,560588,562601,566046,566868,568060,568590,568986,678551,767737,768303,791595,794108,795492	shha,foxn4,gata3,lhx1a,fgf8a,fgf3,dlx4b,tbx20,hand2,nek8,dhrs9,nrarpa,tbx1,scrib,dnaaf1,bbs5,dzip1,vegfc,prrx1a,pkd2,ccdc103,ttc26,foxj1b,apobec2a,pcdh19,bbs7,dvl1b,cep290,nphp3,wtip,scn5lab,pkp2,ccdc40,bbs1,ttc8,foxj1a,bbs4,wnt11,nipblb,cacnb2a
5_Member	GO Biological Processes	GO:0001947	heart looping	-4.24521	-2.18558	25/125	30269,30315,57936,58150,171094,322529,368206,386722,393269,402875,406431,432387,437026,494105,503736,557491,566046,566868,568060,568590,568986,678551,767737,768303,791595	shha,foxn4,tbx20,hand2,nek8,dhrs9,tbx1,dnaaf1,bbs5,dzip1,prrx1a,pkd2,ccdc103,foxj1b,apobec2a,bbs7,wtip,scn5lab,pkp2,ccdc40,bbs1,ttc8,foxj1a,bbs4,wnt11
5_Member	GO Biological Processes	GO:0003007	heart morphogenesis	-4.01584	-2.0128	39/241	30269,30315,30538,30728,30766,30769,57936,58150,171094,322529,368206,386722,393269,399646,402875,406431,432387,437026,492356,494105,503736,541384,550456,553164,556489,557491,562601,566046,566868,568008,568060,568590,568986,678551,767737,768303,791595,794108,795492	shha,foxn4,fgf8a,pbx4,tal1,robo1,tbx20,hand2,nek8,dhrs9,tbx1,dnaaf1,bbs5,fhl1a,dzip1,prrx1a,pkd2,ccdc103,mybpc1,foxj1b,apobec2a,mybpc2b,lrrc39,lats1,mybpc3,bbs7,nphp3,wtip,scn5lab,wwtr1,pkp2,ccdc40,bbs1,ttc8,foxj1a,bbs4,wnt11,nipblb,cacnb2a
5_Member	GO Biological Processes	GO:0048729	tissue morphogenesis	-3.71806	-1.75756	76/584	30164,30219,30223,30254,30269,30315,30369,30458,30463,30538,30549,30581,30766,30769,57936,58078,58150,64271,64807,171094,260407,322327,322529,353154,353224,368206,368473,386704,386722,393269,402875,403049,406431,415107,432387,437026,445393,492356,494074,494082,494105,497645,503736,541384,550445,550456,553164,555688,556489,556706,557491,560026,560032,560588,561679,562601,563435,565974,566046,56686…	pitx2,efnb2a,efna5b,tbx16l,shha,foxn4,fzd7a,gata3,lhx1a,fgf8a,fgf3,dlx4b,tal1,robo1,tbx20,mxtx2,hand2,epha4a,vox,nek8,tp63,apoa2,dhrs9,sp5a,nrarpa,tbx1,scrib,sox8b,dnaaf1,bbs5,dzip1,vegfc,prrx1a,bves,pkd2,ccdc103,ppp1r12a,mybpc1,ttc26,ift80,foxj1b,matn3b,apobec2a,mybpc2b,acta1a,lrrc39,lats1,pcdh19,mybpc3,mks1,bbs7,dsg2.1,dvl1b,cep290,col11a2,nphp3,satb2,map9,wtip,scn5lab,wwtr1,pkp2,ccdc40,bbs1,pt…
5_Member	GO Biological Processes	GO:0002009	morphogenesis of an epithelium	-3.46159	-1.59631	61/454	30164,30269,30315,30369,30458,30463,30538,30549,30581,30769,57936,58078,58150,171094,260407,322327,322529,353224,368206,368473,386704,386722,393269,402875,403049,406431,415107,432387,437026,445393,494074,494082,494105,503736,553164,555688,556706,557491,560026,560032,560588,562601,563435,565974,566046,566868,568060,568590,568986,569164,569403,678551,678560,767737,768303,791595,794108,795492,797829…	pitx2,shha,foxn4,fzd7a,gata3,lhx1a,fgf8a,fgf3,dlx4b,robo1,tbx20,mxtx2,hand2,nek8,tp63,apoa2,dhrs9,nrarpa,tbx1,scrib,sox8b,dnaaf1,bbs5,dzip1,vegfc,prrx1a,bves,pkd2,ccdc103,ppp1r12a,ttc26,ift80,foxj1b,apobec2a,lats1,pcdh19,mks1,bbs7,dsg2.1,dvl1b,cep290,nphp3,satb2,map9,wtip,scn5lab,pkp2,ccdc40,bbs1,ptpreb,grk3,ttc8,cacnb4b,foxj1a,bbs4,wnt11,nipblb,cacnb2a,flr,ppp1cb,bbs10
5_Member	GO Biological Processes	GO:0035239	tube morphogenesis	-2.93419	-1.20549	75/611	30120,30131,30138,30157,30219,30266,30269,30315,30458,30463,30538,30549,30581,30766,57936,58146,58150,64617,114407,171094,192294,245950,322529,336839,353224,368206,368473,386722,393269,393437,402875,403049,406207,406431,406513,432387,437026,494074,494105,503736,550256,550268,550518,555430,555688,555778,557491,558237,558650,560032,560588,562601,562668,565379,565658,566046,566868,567941,568008,5680…	dlc,dla,dld,isl2a,efnb2a,sema3aa,shha,foxn4,gata3,lhx1a,fgf8a,fgf3,dlx4b,tal1,tbx20,hey2,hand2,s1pr1,angpt1,nek8,tbx6,ptk2bb,dhrs9,cdc42,nrarpa,tbx1,scrib,dnaaf1,bbs5,ncs1a,dzip1,vegfc,mttp,prrx1a,spred1,pkd2,ccdc103,ttc26,foxj1b,apobec2a,gng2,anxa1d,twist1b,tmie,pcdh19,slc2a1a,bbs7,dab2ipb,pllp,dvl1b,cep290,nphp3,vash2,phkg1a,sema3e,wtip,scn5lab,e2f7,wwtr1,pkp2,ccdc40,bbs1,trpc1,ttc8,foxj1a,bbs4…
6_Summary	GO Biological Processes	GO:0048666	neuron development	-8.54116	-5.86819	104/673	30120,30123,30157,30218,30219,30223,30243,30244,30252,30266,30269,30463,30549,30581,30625,30689,30711,30728,30737,30769,30770,58152,64271,286784,321622,321855,323561,323597,324416,334550,336839,368473,368483,369191,393269,393480,402833,402875,403049,403306,406389,406689,407652,414929,415107,436839,445393,493783,494074,494105,494493,541371,541373,541394,548607,550267,550548,553166,553412,553559,55…	dlc,wnt4,isl2a,efna2a,efnb2a,efna5b,en2a,en1a,sema3h,sema3aa,shha,lhx1a,fgf3,dlx4b,six7,epha2a,snap25b,pbx4,elavl4,robo1,robo3,scn8aa,epha4a,arl13b,hmgb1a,ift88,col4a5,ewsr1a,dpysl5a,strada,cdc42,scrib,nsfa,tnr,bbs5,eftud2,camsap1a,dzip1,vegfc,rtn4r,atat1,mcoln1a,dzank1,ift57,bves,rab10,ppp1r12a,extl3,ttc26,foxj1b,metrn,en1b,nbeaa,enah,b3gat1a,kif3a,stmn1b,dpysl3,dpysl2b,pacsin1a,zgc:110006,dbnlb…
6_Member	GO Biological Processes	GO:0048666	neuron development	-8.54116	-5.86819	104/673	30120,30123,30157,30218,30219,30223,30243,30244,30252,30266,30269,30463,30549,30581,30625,30689,30711,30728,30737,30769,30770,58152,64271,286784,321622,321855,323561,323597,324416,334550,336839,368473,368483,369191,393269,393480,402833,402875,403049,403306,406389,406689,407652,414929,415107,436839,445393,493783,494074,494105,494493,541371,541373,541394,548607,550267,550548,553166,553412,553559,55…	dlc,wnt4,isl2a,efna2a,efnb2a,efna5b,en2a,en1a,sema3h,sema3aa,shha,lhx1a,fgf3,dlx4b,six7,epha2a,snap25b,pbx4,elavl4,robo1,robo3,scn8aa,epha4a,arl13b,hmgb1a,ift88,col4a5,ewsr1a,dpysl5a,strada,cdc42,scrib,nsfa,tnr,bbs5,eftud2,camsap1a,dzip1,vegfc,rtn4r,atat1,mcoln1a,dzank1,ift57,bves,rab10,ppp1r12a,extl3,ttc26,foxj1b,metrn,en1b,nbeaa,enah,b3gat1a,kif3a,stmn1b,dpysl3,dpysl2b,pacsin1a,zgc:110006,dbnlb…
6_Member	GO Biological Processes	GO:0031175	neuron projection development	-5.88951	-3.38494	78/524	30123,30157,30218,30219,30223,30243,30244,30252,30266,30269,30463,30689,30728,30737,30769,30770,58152,64271,321622,321855,323561,324416,334550,368473,368483,369191,402833,402875,403049,403306,436839,445393,493783,494105,494493,541371,541373,541394,548607,550267,550548,553166,553412,553559,553573,553729,553756,554232,558173,559096,559341,561094,561685,562031,562496,563151,564412,565658,567323,5675…	wnt4,isl2a,efna2a,efnb2a,efna5b,en2a,en1a,sema3h,sema3aa,shha,lhx1a,epha2a,pbx4,elavl4,robo1,robo3,scn8aa,epha4a,hmgb1a,ift88,col4a5,dpysl5a,strada,scrib,nsfa,tnr,camsap1a,dzip1,vegfc,rtn4r,rab10,ppp1r12a,extl3,foxj1b,metrn,en1b,nbeaa,enah,b3gat1a,kif3a,stmn1b,dpysl3,dpysl2b,pacsin1a,zgc:110006,dbnlb,crmp1,ephb2b,fryl,kcnc3a,cdkl5,camsap1b,slit1b,pcdh18b,col2a1a,prdm14,ush1c,sema3e,efhc2,ctnna2,s…
6_Member	GO Biological Processes	GO:0007411	axon guidance	-5.11362	-2.75296	43/248	30123,30157,30218,30219,30223,30252,30266,30269,30463,30689,30728,30769,30770,58152,64271,323561,324416,368473,369191,402875,403049,403306,445393,493783,541394,550267,553166,553412,553756,554232,559096,561685,562496,565658,567941,619201,793609,796377,799867,100002872,100004611,100148379,100149522	wnt4,isl2a,efna2a,efnb2a,efna5b,sema3h,sema3aa,shha,lhx1a,epha2a,pbx4,robo1,robo3,scn8aa,epha4a,col4a5,dpysl5a,scrib,tnr,dzip1,vegfc,rtn4r,ppp1r12a,extl3,enah,kif3a,dpysl3,dpysl2b,crmp1,ephb2b,kcnc3a,slit1b,col2a1a,sema3e,e2f7,disp1,hdc,sema4e,ptprfb,cyfip2,sema3bl,zswim8,zswim5
6_Member	GO Biological Processes	GO:0097485	neuron projection guidance	-5.06835	-2.7501	43/249	30123,30157,30218,30219,30223,30252,30266,30269,30463,30689,30728,30769,30770,58152,64271,323561,324416,368473,369191,402875,403049,403306,445393,493783,541394,550267,553166,553412,553756,554232,559096,561685,562496,565658,567941,619201,793609,796377,799867,100002872,100004611,100148379,100149522	wnt4,isl2a,efna2a,efnb2a,efna5b,sema3h,sema3aa,shha,lhx1a,epha2a,pbx4,robo1,robo3,scn8aa,epha4a,col4a5,dpysl5a,scrib,tnr,dzip1,vegfc,rtn4r,ppp1r12a,extl3,enah,kif3a,dpysl3,dpysl2b,crmp1,ephb2b,kcnc3a,slit1b,col2a1a,sema3e,e2f7,disp1,hdc,sema4e,ptprfb,cyfip2,sema3bl,zswim8,zswim5
6_Member	GO Biological Processes	GO:0032990	cell part morphogenesis	-4.75369	-2.52624	63/427	30123,30157,30218,30219,30223,30237,30243,30244,30252,30266,30269,30463,30689,30728,30737,30769,30770,58152,64271,323561,324416,334550,368473,368483,369191,402875,403049,403306,445393,493783,494493,541371,541394,550267,553166,553412,553559,553729,553756,554232,559096,559341,561685,562031,562496,563151,565658,567500,567595,567941,569876,619201,619246,793609,796377,799867,100000647,100002872,100004…	wnt4,isl2a,efna2a,efnb2a,efna5b,es1,en2a,en1a,sema3h,sema3aa,shha,lhx1a,epha2a,pbx4,elavl4,robo1,robo3,scn8aa,epha4a,col4a5,dpysl5a,strada,scrib,nsfa,tnr,dzip1,vegfc,rtn4r,ppp1r12a,extl3,metrn,en1b,enah,kif3a,dpysl3,dpysl2b,pacsin1a,dbnlb,crmp1,ephb2b,kcnc3a,cdkl5,slit1b,pcdh18b,col2a1a,prdm14,sema3e,ctnna2,shank2b,e2f7,rgs4,disp1,pacsin1b,hdc,sema4e,ptprfb,kctd13,cyfip2,sema3bl,mink1,zswim8,zswi…
6_Member	GO Biological Processes	GO:0048812	neuron projection morphogenesis	-4.66331	-2.4712	62/421	30123,30157,30218,30219,30223,30243,30244,30252,30266,30269,30463,30689,30728,30737,30769,30770,58152,64271,323561,324416,334550,368473,368483,369191,402875,403049,403306,445393,493783,494493,541371,541394,550267,553166,553412,553559,553729,553756,554232,559096,559341,561685,562031,562496,563151,565658,567500,567595,567941,569876,619201,619246,793609,796377,799867,100000647,100002872,100004611,10…	wnt4,isl2a,efna2a,efnb2a,efna5b,en2a,en1a,sema3h,sema3aa,shha,lhx1a,epha2a,pbx4,elavl4,robo1,robo3,scn8aa,epha4a,col4a5,dpysl5a,strada,scrib,nsfa,tnr,dzip1,vegfc,rtn4r,ppp1r12a,extl3,metrn,en1b,enah,kif3a,dpysl3,dpysl2b,pacsin1a,dbnlb,crmp1,ephb2b,kcnc3a,cdkl5,slit1b,pcdh18b,col2a1a,prdm14,sema3e,ctnna2,shank2b,e2f7,rgs4,disp1,pacsin1b,hdc,sema4e,ptprfb,kctd13,cyfip2,sema3bl,mink1,zswim8,zswim5,s…
6_Member	GO Biological Processes	GO:0048858	cell projection morphogenesis	-4.66331	-2.4712	62/421	30123,30157,30218,30219,30223,30243,30244,30252,30266,30269,30463,30689,30728,30737,30769,30770,58152,64271,323561,324416,334550,368473,368483,369191,402875,403049,403306,445393,493783,494493,541371,541394,550267,553166,553412,553559,553729,553756,554232,559096,559341,561685,562031,562496,563151,565658,567500,567595,567941,569876,619201,619246,793609,796377,799867,100000647,100002872,100004611,10…	wnt4,isl2a,efna2a,efnb2a,efna5b,en2a,en1a,sema3h,sema3aa,shha,lhx1a,epha2a,pbx4,elavl4,robo1,robo3,scn8aa,epha4a,col4a5,dpysl5a,strada,scrib,nsfa,tnr,dzip1,vegfc,rtn4r,ppp1r12a,extl3,metrn,en1b,enah,kif3a,dpysl3,dpysl2b,pacsin1a,dbnlb,crmp1,ephb2b,kcnc3a,cdkl5,slit1b,pcdh18b,col2a1a,prdm14,sema3e,ctnna2,shank2b,e2f7,rgs4,disp1,pacsin1b,hdc,sema4e,ptprfb,kctd13,cyfip2,sema3bl,mink1,zswim8,zswim5,s…
6_Member	GO Biological Processes	GO:0120039	plasma membrane bounded cell projection morphogenesis	-4.66331	-2.4712	62/421	30123,30157,30218,30219,30223,30243,30244,30252,30266,30269,30463,30689,30728,30737,30769,30770,58152,64271,323561,324416,334550,368473,368483,369191,402875,403049,403306,445393,493783,494493,541371,541394,550267,553166,553412,553559,553729,553756,554232,559096,559341,561685,562031,562496,563151,565658,567500,567595,567941,569876,619201,619246,793609,796377,799867,100000647,100002872,100004611,10…	wnt4,isl2a,efna2a,efnb2a,efna5b,en2a,en1a,sema3h,sema3aa,shha,lhx1a,epha2a,pbx4,elavl4,robo1,robo3,scn8aa,epha4a,col4a5,dpysl5a,strada,scrib,nsfa,tnr,dzip1,vegfc,rtn4r,ppp1r12a,extl3,metrn,en1b,enah,kif3a,dpysl3,dpysl2b,pacsin1a,dbnlb,crmp1,ephb2b,kcnc3a,cdkl5,slit1b,pcdh18b,col2a1a,prdm14,sema3e,ctnna2,shank2b,e2f7,rgs4,disp1,pacsin1b,hdc,sema4e,ptprfb,kctd13,cyfip2,sema3bl,mink1,zswim8,zswim5,s…
6_Member	GO Biological Processes	GO:0048667	cell morphogenesis involved in neuron differentiation	-4.30289	-2.23011	58/397	30123,30157,30218,30219,30223,30243,30244,30252,30266,30269,30463,30689,30728,30737,30769,30770,58152,64271,323561,324416,368473,368483,369191,402875,403049,403306,445393,493783,494074,494105,494493,541371,541394,550267,553166,553412,553756,554232,559096,559341,561685,562496,563151,565658,567500,567595,567941,569876,619201,619246,793609,796377,799867,100000647,100002872,100004611,100148379,100149…	wnt4,isl2a,efna2a,efnb2a,efna5b,en2a,en1a,sema3h,sema3aa,shha,lhx1a,epha2a,pbx4,elavl4,robo1,robo3,scn8aa,epha4a,col4a5,dpysl5a,scrib,nsfa,tnr,dzip1,vegfc,rtn4r,ppp1r12a,extl3,ttc26,foxj1b,metrn,en1b,enah,kif3a,dpysl3,dpysl2b,crmp1,ephb2b,kcnc3a,cdkl5,slit1b,col2a1a,prdm14,sema3e,ctnna2,shank2b,e2f7,rgs4,disp1,pacsin1b,hdc,sema4e,ptprfb,kctd13,cyfip2,sema3bl,zswim8,zswim5
6_Member	GO Biological Processes	GO:0061564	axon development	-4.30289	-2.23011	58/397	30123,30157,30218,30219,30223,30243,30244,30252,30266,30269,30463,30689,30728,30737,30769,30770,58152,64271,321622,323561,324416,368473,368483,369191,402875,403049,403306,436839,445393,493783,494493,541371,541394,548607,550267,553166,553412,553756,554232,559096,559341,561685,562496,563151,565658,567500,567941,569876,619201,664698,793609,796377,799867,100000647,100002872,100004611,100148379,100149…	wnt4,isl2a,efna2a,efnb2a,efna5b,en2a,en1a,sema3h,sema3aa,shha,lhx1a,epha2a,pbx4,elavl4,robo1,robo3,scn8aa,epha4a,hmgb1a,col4a5,dpysl5a,scrib,nsfa,tnr,dzip1,vegfc,rtn4r,rab10,ppp1r12a,extl3,metrn,en1b,enah,b3gat1a,kif3a,dpysl3,dpysl2b,crmp1,ephb2b,kcnc3a,cdkl5,slit1b,col2a1a,prdm14,sema3e,ctnna2,e2f7,rgs4,disp1,neflb,hdc,sema4e,ptprfb,kctd13,cyfip2,sema3bl,zswim8,zswim5
6_Member	GO Biological Processes	GO:0007409	axonogenesis	-4.06876	-2.04013	54/369	30123,30157,30218,30219,30223,30243,30244,30252,30266,30269,30463,30689,30728,30737,30769,30770,58152,64271,323561,324416,368473,368483,369191,402875,403049,403306,445393,493783,494493,541371,541394,550267,553166,553412,553756,554232,559096,559341,561685,562496,563151,565658,567500,567941,569876,619201,793609,796377,799867,100000647,100002872,100004611,100148379,100149522	wnt4,isl2a,efna2a,efnb2a,efna5b,en2a,en1a,sema3h,sema3aa,shha,lhx1a,epha2a,pbx4,elavl4,robo1,robo3,scn8aa,epha4a,col4a5,dpysl5a,scrib,nsfa,tnr,dzip1,vegfc,rtn4r,ppp1r12a,extl3,metrn,en1b,enah,kif3a,dpysl3,dpysl2b,crmp1,ephb2b,kcnc3a,cdkl5,slit1b,col2a1a,prdm14,sema3e,ctnna2,e2f7,rgs4,disp1,hdc,sema4e,ptprfb,kctd13,cyfip2,sema3bl,zswim8,zswim5
6_Member	GO Biological Processes	GO:0032989	cellular component morphogenesis	-3.49422	-1.61804	89/719	30123,30157,30218,30219,30223,30237,30243,30244,30252,30266,30269,30441,30463,30591,30689,30728,30737,30769,30770,58152,64271,83773,266640,286784,321245,323561,324416,334550,336839,368473,368483,369191,378452,393809,402848,402875,403049,403306,415107,436943,445393,492356,493783,494074,494105,494493,497645,541371,541384,541394,550267,550268,550456,553166,553412,553559,553729,553756,554232,556489,5…	wnt4,isl2a,efna2a,efnb2a,efna5b,es1,en2a,en1a,sema3h,sema3aa,shha,tmod4,lhx1a,hsp90aa1.1,epha2a,pbx4,elavl4,robo1,robo3,scn8aa,epha4a,dmd,unc45b,arl13b,smyd1a,col4a5,dpysl5a,strada,cdc42,scrib,nsfa,tnr,cdh17,cap2,asb2b,dzip1,vegfc,rtn4r,bves,cryabb,ppp1r12a,mybpc1,extl3,ttc26,foxj1b,metrn,matn3b,en1b,mybpc2b,enah,kif3a,anxa1d,lrrc39,dpysl3,dpysl2b,pacsin1a,dbnlb,crmp1,ephb2b,mybpc3,fryl,kcnc3a,cd…
6_Member	GO Biological Processes	GO:0006935	chemotaxis	-3.22353	-1.42817	52/380	30123,30157,30218,30219,30223,30252,30266,30269,30463,30689,30728,30769,30770,58152,64271,64617,245950,321622,323561,324416,368473,369191,393435,402875,403049,403306,445393,493783,541394,550267,550268,553166,553412,553756,554232,559080,559096,561685,562496,565658,566739,567941,619201,793609,795095,795469,796377,799867,100002872,100004611,100148379,100149522	wnt4,isl2a,efna2a,efnb2a,efna5b,sema3h,sema3aa,shha,lhx1a,epha2a,pbx4,robo1,robo3,scn8aa,epha4a,s1pr1,ptk2bb,hmgb1a,col4a5,dpysl5a,scrib,tnr,maco1b,dzip1,vegfc,rtn4r,ppp1r12a,extl3,enah,kif3a,anxa1d,dpysl3,dpysl2b,crmp1,ephb2b,cftr,kcnc3a,slit1b,col2a1a,sema3e,fes,e2f7,disp1,hdc,hmgb1b,ccl19b,sema4e,ptprfb,cyfip2,sema3bl,zswim8,zswim5
6_Member	GO Biological Processes	GO:0000904	cell morphogenesis involved in differentiation	-3.14279	-1.37575	61/467	30123,30157,30218,30219,30223,30243,30244,30252,30266,30269,30463,30689,30728,30737,30769,30770,58152,64271,286784,323561,324416,368473,368483,369191,402875,403049,403306,415107,445393,493783,494074,494105,494493,497645,541371,541394,550267,553166,553412,553756,554232,559096,559341,561685,562496,563151,565658,567500,567595,567941,569876,619201,619246,793609,796377,799867,100000647,100002872,10000…	wnt4,isl2a,efna2a,efnb2a,efna5b,en2a,en1a,sema3h,sema3aa,shha,lhx1a,epha2a,pbx4,elavl4,robo1,robo3,scn8aa,epha4a,arl13b,col4a5,dpysl5a,scrib,nsfa,tnr,dzip1,vegfc,rtn4r,bves,ppp1r12a,extl3,ttc26,foxj1b,metrn,matn3b,en1b,enah,kif3a,dpysl3,dpysl2b,crmp1,ephb2b,kcnc3a,cdkl5,slit1b,col2a1a,prdm14,sema3e,ctnna2,shank2b,e2f7,rgs4,disp1,pacsin1b,hdc,sema4e,ptprfb,kctd13,cyfip2,sema3bl,zswim8,zswim5
6_Member	GO Biological Processes	GO:0042330	taxis	-3.02237	-1.26862	53/397	30123,30157,30218,30219,30223,30252,30266,30269,30463,30689,30728,30769,30770,58152,64271,64617,245950,321245,321622,323561,324416,368473,369191,393435,402875,403049,403306,445393,493783,541394,550267,550268,553166,553412,553756,554232,559080,559096,561685,562496,565658,566739,567941,619201,793609,795095,795469,796377,799867,100002872,100004611,100148379,100149522	wnt4,isl2a,efna2a,efnb2a,efna5b,sema3h,sema3aa,shha,lhx1a,epha2a,pbx4,robo1,robo3,scn8aa,epha4a,s1pr1,ptk2bb,smyd1a,hmgb1a,col4a5,dpysl5a,scrib,tnr,maco1b,dzip1,vegfc,rtn4r,ppp1r12a,extl3,enah,kif3a,anxa1d,dpysl3,dpysl2b,crmp1,ephb2b,cftr,kcnc3a,slit1b,col2a1a,sema3e,fes,e2f7,disp1,hdc,hmgb1b,ccl19b,sema4e,ptprfb,cyfip2,sema3bl,zswim8,zswim5
6_Member	GO Biological Processes	GO:0000902	cell morphogenesis	-2.99357	-1.25136	75/608	30123,30157,30218,30219,30223,30243,30244,30252,30266,30269,30463,30689,30728,30737,30769,30770,58152,64271,286784,323561,324416,334550,336839,368473,368483,369191,378452,393809,402875,403049,403306,415107,445393,493783,494074,494105,494493,497645,541371,541394,550267,550268,553166,553412,553559,553729,553756,554232,558173,559096,559341,561094,561685,562031,562496,563151,565658,566046,567500,5675…	wnt4,isl2a,efna2a,efnb2a,efna5b,en2a,en1a,sema3h,sema3aa,shha,lhx1a,epha2a,pbx4,elavl4,robo1,robo3,scn8aa,epha4a,arl13b,col4a5,dpysl5a,strada,cdc42,scrib,nsfa,tnr,cdh17,cap2,dzip1,vegfc,rtn4r,bves,ppp1r12a,extl3,ttc26,foxj1b,metrn,matn3b,en1b,enah,kif3a,anxa1d,dpysl3,dpysl2b,pacsin1a,dbnlb,crmp1,ephb2b,fryl,kcnc3a,cdkl5,camsap1b,slit1b,pcdh18b,col2a1a,prdm14,sema3e,wtip,ctnna2,shank2b,e2f7,rgs4,d…
7_Summary	GO Biological Processes	GO:0001539	cilium or flagellum-dependent cell motility	-7.12315	-4.53315	11/19	368824,393499,393942,492525,556760,558005,559407,570989,606664,767737,100034551,792532	ccdc65,zgc:66426,efhc1,tekt1,daw1,rsph9,tekt4,rfx3,dnaaf2,foxj1a,drc1,cfap298
7_Member	GO Biological Processes	GO:0001539	cilium or flagellum-dependent cell motility	-7.12315	-4.53315	11/19	368824,393499,393942,492525,556760,558005,559407,570989,606664,767737,100034551	ccdc65,zgc:66426,efhc1,tekt1,daw1,rsph9,tekt4,rfx3,dnaaf2,foxj1a,drc1
7_Member	GO Biological Processes	GO:0060285	cilium-dependent cell motility	-7.12315	-4.53315	11/19	368824,393499,393942,492525,556760,558005,559407,570989,606664,767737,100034551	ccdc65,zgc:66426,efhc1,tekt1,daw1,rsph9,tekt4,rfx3,dnaaf2,foxj1a,drc1
7_Member	GO Biological Processes	GO:0003352	regulation of cilium movement	-3.14315	-1.37575	4/6	368824,767737,792532,100034551	ccdc65,foxj1a,cfap298,drc1
7_Member	GO Biological Processes	GO:0060632	regulation of microtubule-based movement	-3.14315	-1.37575	4/6	368824,767737,792532,100034551	ccdc65,foxj1a,cfap298,drc1
7_Member	GO Biological Processes	GO:0060294	cilium movement involved in cell motility	-2.31097	-0.795708	4/9	492525,558005,559407,767737	tekt1,rsph9,tekt4,foxj1a
8_Summary	GO Biological Processes	GO:0007283	spermatogenesis	-6.61047	-4.05668	21/70	368200,386722,406379,414930,436630,436789,492790,493624,541343,550512,553222,553346,559290,567338,568897,678602,768146,794225,796551,798354,100004656,30463,260437,323733,325287,334440,352937,368256,393882,402797,402923,402982,550268,553132,559080,559140,566831,568008,571082,571289,571851,573382,678633,791138,100141368,100189619	piwil1,dnaaf1,tdrd7a,ift20,hormad1,nme5,katnal1,amh,meig1,spata6,tdrd9,psme4b,abhd2b,pld6,mei4,sycp3,tsga10,cfap157,tert,ropn1l,m1ap,lhx1a,msh6,top2a,wbp2nl,stau1,dio2,paqr7b,tubg1,sycp1,dmrt1,spo11,anxa1d,syce2,cftr,terb1,rad21b,wwtr1,rad21l1,gsdf,kdm2aa,mns1,rec8b,sgo1,waplb,zgc:195212
8_Member	GO Biological Processes	GO:0007283	spermatogenesis	-6.61047	-4.05668	21/70	368200,386722,406379,414930,436630,436789,492790,493624,541343,550512,553222,553346,559290,567338,568897,678602,768146,794225,796551,798354,100004656	piwil1,dnaaf1,tdrd7a,ift20,hormad1,nme5,katnal1,amh,meig1,spata6,tdrd9,psme4b,abhd2b,pld6,mei4,sycp3,tsga10,cfap157,tert,ropn1l,m1ap
8_Member	GO Biological Processes	GO:0048232	male gamete generation	-6.49471	-3.95796	21/71	368200,386722,406379,414930,436630,436789,492790,493624,541343,550512,553222,553346,559290,567338,568897,678602,768146,794225,796551,798354,100004656	piwil1,dnaaf1,tdrd7a,ift20,hormad1,nme5,katnal1,amh,meig1,spata6,tdrd9,psme4b,abhd2b,pld6,mei4,sycp3,tsga10,cfap157,tert,ropn1l,m1ap
8_Member	GO Biological Processes	GO:0000003	reproduction	-5.67047	-3.19587	46/260	30463,260437,323733,325287,334440,352937,368200,368256,386722,393882,402797,402923,402982,406379,414930,436630,436789,492790,493624,541343,550268,550512,553132,553222,553346,559080,559140,559290,566831,567338,568008,568897,571082,571289,571851,573382,678602,678633,768146,791138,794225,796551,798354,100004656,100141368,100189619	lhx1a,msh6,top2a,wbp2nl,stau1,dio2,piwil1,paqr7b,dnaaf1,tubg1,sycp1,dmrt1,spo11,tdrd7a,ift20,hormad1,nme5,katnal1,amh,meig1,anxa1d,spata6,syce2,tdrd9,psme4b,cftr,terb1,abhd2b,rad21b,pld6,wwtr1,mei4,rad21l1,gsdf,kdm2aa,mns1,sycp3,rec8b,tsga10,sgo1,cfap157,tert,ropn1l,m1ap,waplb,zgc:195212
8_Member	GO Biological Processes	GO:0022414	reproductive process	-5.48387	-3.03729	45/256	30463,260437,323733,325287,334440,368200,368256,386722,393882,402797,402923,402982,406379,414930,436630,436789,492790,493624,541343,550268,550512,553132,553222,553346,559080,559140,559290,566831,567338,568008,568897,571082,571289,571851,573382,678602,678633,768146,791138,794225,796551,798354,100004656,100141368,100189619	lhx1a,msh6,top2a,wbp2nl,stau1,piwil1,paqr7b,dnaaf1,tubg1,sycp1,dmrt1,spo11,tdrd7a,ift20,hormad1,nme5,katnal1,amh,meig1,anxa1d,spata6,syce2,tdrd9,psme4b,cftr,terb1,abhd2b,rad21b,pld6,wwtr1,mei4,rad21l1,gsdf,kdm2aa,mns1,sycp3,rec8b,tsga10,sgo1,cfap157,tert,ropn1l,m1ap,waplb,zgc:195212
8_Member	GO Biological Processes	GO:0007276	gamete generation	-4.47483	-2.32928	27/136	334440,368200,368256,386722,402923,406379,414930,436630,436789,492790,493624,541343,550512,553222,553346,559080,559290,567338,568008,568897,571289,678602,768146,794225,796551,798354,100004656	stau1,piwil1,paqr7b,dnaaf1,dmrt1,tdrd7a,ift20,hormad1,nme5,katnal1,amh,meig1,spata6,tdrd9,psme4b,cftr,abhd2b,pld6,wwtr1,mei4,gsdf,sycp3,tsga10,cfap157,tert,ropn1l,m1ap
8_Member	GO Biological Processes	GO:0048609	multicellular organismal reproductive process	-4.3582	-2.2522	27/138	334440,368200,368256,386722,402923,406379,414930,436630,436789,492790,493624,541343,550512,553222,553346,559080,559290,567338,568008,568897,571289,678602,768146,794225,796551,798354,100004656	stau1,piwil1,paqr7b,dnaaf1,dmrt1,tdrd7a,ift20,hormad1,nme5,katnal1,amh,meig1,spata6,tdrd9,psme4b,cftr,abhd2b,pld6,wwtr1,mei4,gsdf,sycp3,tsga10,cfap157,tert,ropn1l,m1ap
8_Member	GO Biological Processes	GO:0032504	multicellular organism reproduction	-4.30103	-2.23011	27/139	334440,368200,368256,386722,402923,406379,414930,436630,436789,492790,493624,541343,550512,553222,553346,559080,559290,567338,568008,568897,571289,678602,768146,794225,796551,798354,100004656	stau1,piwil1,paqr7b,dnaaf1,dmrt1,tdrd7a,ift20,hormad1,nme5,katnal1,amh,meig1,spata6,tdrd9,psme4b,cftr,abhd2b,pld6,wwtr1,mei4,gsdf,sycp3,tsga10,cfap157,tert,ropn1l,m1ap
8_Member	GO Biological Processes	GO:0048515	spermatid differentiation	-3.98904	-1.99636	9/24	368200,436789,493624,553346,559290,567338,678602,794225,798354	piwil1,nme5,amh,psme4b,abhd2b,pld6,sycp3,cfap157,ropn1l
8_Member	GO Biological Processes	GO:0019953	sexual reproduction	-3.66692	-1.73222	28/159	325287,334440,368200,368256,386722,402923,406379,414930,436630,436789,492790,493624,541343,550512,553222,553346,559080,559290,567338,568008,568897,571289,678602,768146,794225,796551,798354,100004656	wbp2nl,stau1,piwil1,paqr7b,dnaaf1,dmrt1,tdrd7a,ift20,hormad1,nme5,katnal1,amh,meig1,spata6,tdrd9,psme4b,cftr,abhd2b,pld6,wwtr1,mei4,gsdf,sycp3,tsga10,cfap157,tert,ropn1l,m1ap
8_Member	GO Biological Processes	GO:0022412	cellular process involved in reproduction in multicellular organism	-3.5793	-1.68065	20/99	334440,368200,368256,402923,406379,436630,436789,493624,553222,553346,559080,559290,567338,568008,568897,571289,678602,794225,798354,100004656	stau1,piwil1,paqr7b,dmrt1,tdrd7a,hormad1,nme5,amh,tdrd9,psme4b,cftr,abhd2b,pld6,wwtr1,mei4,gsdf,sycp3,cfap157,ropn1l,m1ap
8_Member	GO Biological Processes	GO:0044703	multi-organism reproductive process	-3.57351	-1.67869	28/161	325287,334440,368200,368256,386722,402923,406379,414930,436630,436789,492790,493624,541343,550512,553222,553346,559080,559290,567338,568008,568897,571289,678602,768146,794225,796551,798354,100004656	wbp2nl,stau1,piwil1,paqr7b,dnaaf1,dmrt1,tdrd7a,ift20,hormad1,nme5,katnal1,amh,meig1,spata6,tdrd9,psme4b,cftr,abhd2b,pld6,wwtr1,mei4,gsdf,sycp3,tsga10,cfap157,tert,ropn1l,m1ap
8_Member	GO Biological Processes	GO:0003006	developmental process involved in reproduction	-3.34233	-1.52046	20/103	30463,334440,368200,368256,402923,406379,436630,436789,493624,550268,553346,559290,567338,568008,568897,571289,571851,678602,794225,798354	lhx1a,stau1,piwil1,paqr7b,dmrt1,tdrd7a,hormad1,nme5,amh,anxa1d,psme4b,abhd2b,pld6,wwtr1,mei4,gsdf,kdm2aa,sycp3,cfap157,ropn1l
8_Member	GO Biological Processes	GO:0007286	spermatid development	-3.34185	-1.52046	8/23	368200,493624,553346,559290,567338,678602,794225,798354	piwil1,amh,psme4b,abhd2b,pld6,sycp3,cfap157,ropn1l
8_Member	GO Biological Processes	GO:0007281	germ cell development	-2.9307	-1.20549	16/80	334440,368200,368256,402923,406379,436630,493624,553346,559290,567338,568008,568897,571289,678602,794225,798354	stau1,piwil1,paqr7b,dmrt1,tdrd7a,hormad1,amh,psme4b,abhd2b,pld6,wwtr1,mei4,gsdf,sycp3,cfap157,ropn1l
9_Summary	GO Biological Processes	GO:0007267	cell-cell signaling	-5.91619	-3.39583	92/648	30119,30123,30127,30138,30269,30308,30369,30463,30476,30510,30523,30538,30549,30556,30669,30676,30703,30711,30712,58073,317643,326875,360136,360137,378477,378958,393395,393704,393852,394236,403045,405796,405892,406431,432371,432387,436654,436686,436774,436870,436925,447892,448841,493624,494092,494490,497638,497648,550268,550584,553230,553567,555941,556158,556701,557476,558147,559447,559454,559976…	frzb,wnt4,wnt2,dld,shha,wnt10b,fzd7a,lhx1a,wif1,tcf7l2,tcf7l1a,fgf8a,fgf3,tcf7l1b,mtnr1ba,glra1,ppm1ab,snap25b,snap25a,fzd8a,chrnb3b,cby1,penkb,dixdc1a,ankrd6b,dmxl2,tle5,gabra6a,cep89,pnocb,egf,dlg4b,nlk1,prrx1a,prdm5,pkd2,ric3b,syt5a,sypb,syn2a,cacnb1,zgc:101731,grid2,amh,csnk1g1,slc6a9,dlg2,dlg1l,anxa1d,chrna5,nptx2a,syt5b,cacna1ba,nlgn2a,cplx2,otofa,dhh,scn1lab,gpc5a,grin2bb,dvl1b,grk5,nphp3,…
9_Member	GO Biological Processes	GO:0007267	cell-cell signaling	-5.91619	-3.39583	92/648	30119,30123,30127,30138,30269,30308,30369,30463,30476,30510,30523,30538,30549,30556,30669,30676,30703,30711,30712,58073,317643,326875,360136,360137,378477,378958,393395,393704,393852,394236,403045,405796,405892,406431,432371,432387,436654,436686,436774,436870,436925,447892,448841,493624,494092,494490,497638,497648,550268,550584,553230,553567,555941,556158,556701,557476,558147,559447,559454,559976…	frzb,wnt4,wnt2,dld,shha,wnt10b,fzd7a,lhx1a,wif1,tcf7l2,tcf7l1a,fgf8a,fgf3,tcf7l1b,mtnr1ba,glra1,ppm1ab,snap25b,snap25a,fzd8a,chrnb3b,cby1,penkb,dixdc1a,ankrd6b,dmxl2,tle5,gabra6a,cep89,pnocb,egf,dlg4b,nlk1,prrx1a,prdm5,pkd2,ric3b,syt5a,sypb,syn2a,cacnb1,zgc:101731,grid2,amh,csnk1g1,slc6a9,dlg2,dlg1l,anxa1d,chrna5,nptx2a,syt5b,cacna1ba,nlgn2a,cplx2,otofa,dhh,scn1lab,gpc5a,grin2bb,dvl1b,grk5,nphp3,…
9_Member	GO Biological Processes	GO:0051640	organelle localization	-5.04252	-2.73424	46/274	30711,30712,259187,321855,336839,368473,368483,393269,393620,394244,414930,436686,436803,436839,436944,445286,447892,492689,494134,541534,550457,550479,550577,553567,555601,555691,556701,557476,557491,557996,559140,566046,566739,568195,568986,570907,606579,678551,767754,768303,791595,794623,794707,100009645,100034471,100333543	snap25b,snap25a,bbs2,ift88,cdc42,scrib,nsfa,bbs5,mfn1b,ndel1a,ift20,syt5a,rab3c,rab10,clrn1,picalmb,zgc:101731,fam83d,arl6,vps33b,rab3ab,dctn4,stx6,syt5b,ccdc151,kcnj13,cplx2,otofa,bbs7,dnm3a,terb1,wtip,fes,napbb,bbs1,rab27a,inpp5e,ttc8,cenpe,bbs4,wnt11,cplx3b,syt11b,syne3,syt1b,dnm1b
9_Member	GO Biological Processes	GO:0051656	establishment of organelle localization	-5.02935	-2.73084	38/210	30711,30712,259187,321855,336839,368473,393269,394244,436686,436944,445286,447892,492689,494134,550479,553567,555601,555691,556701,557476,557491,557996,559140,566046,566739,568195,568986,570907,606579,678551,767754,768303,791595,794623,794707,100009645,100034471,100333543	snap25b,snap25a,bbs2,ift88,cdc42,scrib,bbs5,ndel1a,syt5a,clrn1,picalmb,zgc:101731,fam83d,arl6,dctn4,syt5b,ccdc151,kcnj13,cplx2,otofa,bbs7,dnm3a,terb1,wtip,fes,napbb,bbs1,rab27a,inpp5e,ttc8,cenpe,bbs4,wnt11,cplx3b,syt11b,syne3,syt1b,dnm1b
9_Member	GO Biological Processes	GO:0051648	vesicle localization	-4.33295	-2.23856	28/146	30711,30712,259187,336839,368483,393269,394244,436686,436944,445286,447892,494134,553567,555691,556701,557476,557491,557996,568195,568986,570907,606579,678551,768303,794623,794707,100034471,100333543	snap25b,snap25a,bbs2,cdc42,nsfa,bbs5,ndel1a,syt5a,clrn1,picalmb,zgc:101731,arl6,syt5b,kcnj13,cplx2,otofa,bbs7,dnm3a,napbb,bbs1,rab27a,inpp5e,ttc8,bbs4,cplx3b,syt11b,syt1b,dnm1b
9_Member	GO Biological Processes	GO:0099504	synaptic vesicle cycle	-4.32092	-2.23252	21/95	30711,30712,378958,393804,436686,436944,445286,447892,553567,556158,556701,557476,557996,562702,568195,794623,794707,100002407,100002610,100034471,100333543	snap25b,snap25a,dmxl2,amph,syt5a,clrn1,picalmb,zgc:101731,syt5b,nlgn2a,cplx2,otofa,dnm3a,nlgn3a,napbb,cplx3b,syt11b,nlgn2b,nlgn1,syt1b,dnm1b
9_Member	GO Biological Processes	GO:0051650	establishment of vesicle localization	-4.13389	-2.09598	27/142	30711,30712,259187,336839,393269,394244,436686,436944,445286,447892,494134,553567,555691,556701,557476,557491,557996,568195,568986,570907,606579,678551,768303,794623,794707,100034471,100333543	snap25b,snap25a,bbs2,cdc42,bbs5,ndel1a,syt5a,clrn1,picalmb,zgc:101731,arl6,syt5b,kcnj13,cplx2,otofa,bbs7,dnm3a,napbb,bbs1,rab27a,inpp5e,ttc8,bbs4,cplx3b,syt11b,syt1b,dnm1b
9_Member	GO Biological Processes	GO:0099003	vesicle-mediated transport in synapse	-3.62286	-1.71048	19/91	30711,30712,393804,436686,445286,447892,553567,556158,556701,557476,557996,562702,568195,794623,794707,100002407,100002610,100034471,100333543	snap25b,snap25a,amph,syt5a,picalmb,zgc:101731,syt5b,nlgn2a,cplx2,otofa,dnm3a,nlgn3a,napbb,cplx3b,syt11b,nlgn2b,nlgn1,syt1b,dnm1b
9_Member	GO Biological Processes	GO:0099536	synaptic signaling	-2.53341	-0.933686	45/342	30676,30711,30712,317643,360136,393704,393852,394236,405796,436654,436686,436774,436870,436925,447892,448841,494490,497638,497648,550584,553230,553567,555941,556158,556701,557476,559447,559976,562702,565450,567595,568195,678560,792371,793609,794623,794707,795492,100000981,100002407,100002610,100009626,100034471,100034540,100150304	glra1,snap25b,snap25a,chrnb3b,penkb,gabra6a,cep89,pnocb,dlg4b,ric3b,syt5a,sypb,syn2a,cacnb1,zgc:101731,grid2,slc6a9,dlg2,dlg1l,chrna5,nptx2a,syt5b,cacna1ba,nlgn2a,cplx2,otofa,scn1lab,grin2bb,nlgn3a,grm6b,shank2b,napbb,cacnb4b,grm8a,hdc,cplx3b,syt11b,cacnb2a,htr2cl1,nlgn2b,nlgn1,sv2ba,syt1b,cacng7a,gucy1b1
9_Member	GO Biological Processes	GO:0007268	chemical synaptic transmission	-2.37982	-0.834634	44/339	30676,30711,30712,317643,360136,393704,393852,394236,405796,436654,436686,436774,436870,436925,447892,448841,494490,497638,497648,550584,553230,553567,555941,556158,556701,557476,559976,562702,565450,567595,568195,678560,792371,793609,794623,794707,795492,100000981,100002407,100002610,100009626,100034471,100034540,100150304	glra1,snap25b,snap25a,chrnb3b,penkb,gabra6a,cep89,pnocb,dlg4b,ric3b,syt5a,sypb,syn2a,cacnb1,zgc:101731,grid2,slc6a9,dlg2,dlg1l,chrna5,nptx2a,syt5b,cacna1ba,nlgn2a,cplx2,otofa,grin2bb,nlgn3a,grm6b,shank2b,napbb,cacnb4b,grm8a,hdc,cplx3b,syt11b,cacnb2a,htr2cl1,nlgn2b,nlgn1,sv2ba,syt1b,cacng7a,gucy1b1
9_Member	GO Biological Processes	GO:0098916	anterograde trans-synaptic signaling	-2.37982	-0.834634	44/339	30676,30711,30712,317643,360136,393704,393852,394236,405796,436654,436686,436774,436870,436925,447892,448841,494490,497638,497648,550584,553230,553567,555941,556158,556701,557476,559976,562702,565450,567595,568195,678560,792371,793609,794623,794707,795492,100000981,100002407,100002610,100009626,100034471,100034540,100150304	glra1,snap25b,snap25a,chrnb3b,penkb,gabra6a,cep89,pnocb,dlg4b,ric3b,syt5a,sypb,syn2a,cacnb1,zgc:101731,grid2,slc6a9,dlg2,dlg1l,chrna5,nptx2a,syt5b,cacna1ba,nlgn2a,cplx2,otofa,grin2bb,nlgn3a,grm6b,shank2b,napbb,cacnb4b,grm8a,hdc,cplx3b,syt11b,cacnb2a,htr2cl1,nlgn2b,nlgn1,sv2ba,syt1b,cacng7a,gucy1b1
9_Member	GO Biological Processes	GO:0023061	signal release	-2.35775	-0.819329	19/115	30510,30669,30711,30712,436686,436870,447892,493624,494490,550268,553567,556701,557476,568195,570989,790901,794623,794707,100034471	tcf7l2,mtnr1ba,snap25b,snap25a,syt5a,syn2a,zgc:101731,amh,slc6a9,anxa1d,syt5b,cplx2,otofa,napbb,rfx3,gip,cplx3b,syt11b,syt1b
9_Member	GO Biological Processes	GO:0099537	trans-synaptic signaling	-2.33314	-0.801369	44/341	30676,30711,30712,317643,360136,393704,393852,394236,405796,436654,436686,436774,436870,436925,447892,448841,494490,497638,497648,550584,553230,553567,555941,556158,556701,557476,559976,562702,565450,567595,568195,678560,792371,793609,794623,794707,795492,100000981,100002407,100002610,100009626,100034471,100034540,100150304	glra1,snap25b,snap25a,chrnb3b,penkb,gabra6a,cep89,pnocb,dlg4b,ric3b,syt5a,sypb,syn2a,cacnb1,zgc:101731,grid2,slc6a9,dlg2,dlg1l,chrna5,nptx2a,syt5b,cacna1ba,nlgn2a,cplx2,otofa,grin2bb,nlgn3a,grm6b,shank2b,napbb,cacnb4b,grm8a,hdc,cplx3b,syt11b,cacnb2a,htr2cl1,nlgn2b,nlgn1,sv2ba,syt1b,cacng7a,gucy1b1
9_Member	GO Biological Processes	GO:0048489	synaptic vesicle transport	-2.29313	-0.792117	14/76	30711,30712,436686,445286,447892,553567,556701,557476,557996,568195,794623,794707,100034471,100333543	snap25b,snap25a,syt5a,picalmb,zgc:101731,syt5b,cplx2,otofa,dnm3a,napbb,cplx3b,syt11b,syt1b,dnm1b
9_Member	GO Biological Processes	GO:0097479	synaptic vesicle localization	-2.29313	-0.792117	14/76	30711,30712,436686,445286,447892,553567,556701,557476,557996,568195,794623,794707,100034471,100333543	snap25b,snap25a,syt5a,picalmb,zgc:101731,syt5b,cplx2,otofa,dnm3a,napbb,cplx3b,syt11b,syt1b,dnm1b
9_Member	GO Biological Processes	GO:0097480	establishment of synaptic vesicle localization	-2.29313	-0.792117	14/76	30711,30712,436686,445286,447892,553567,556701,557476,557996,568195,794623,794707,100034471,100333543	snap25b,snap25a,syt5a,picalmb,zgc:101731,syt5b,cplx2,otofa,dnm3a,napbb,cplx3b,syt11b,syt1b,dnm1b
9_Member	GO Biological Processes	GO:0016079	synaptic vesicle exocytosis	-2.06175	-0.650351	11/57	30711,30712,436686,447892,553567,556701,557476,568195,794623,794707,100034471	snap25b,snap25a,syt5a,zgc:101731,syt5b,cplx2,otofa,napbb,cplx3b,syt11b,syt1b
9_Member	GO Biological Processes	GO:0007269	neurotransmitter secretion	-2.04199	-0.640624	13/73	30711,30712,436686,436870,447892,494490,553567,556701,557476,568195,794623,794707,100034471	snap25b,snap25a,syt5a,syn2a,zgc:101731,slc6a9,syt5b,cplx2,otofa,napbb,cplx3b,syt11b,syt1b
9_Member	GO Biological Processes	GO:0099643	signal release from synapse	-2.04199	-0.640624	13/73	30711,30712,436686,436870,447892,494490,553567,556701,557476,568195,794623,794707,100034471	snap25b,snap25a,syt5a,syn2a,zgc:101731,slc6a9,syt5b,cplx2,otofa,napbb,cplx3b,syt11b,syt1b
10_Summary	GO Biological Processes	GO:0022402	cell cycle process	-5.41491	-2.99466	71/477	30712,192323,260437,266794,321070,321709,321855,323197,323597,323733,324475,325449,334728,368221,368390,368473,393203,393882,393942,394124,394244,402797,402982,404613,405878,406239,415165,431717,436630,449996,492689,550268,553132,553164,553222,553689,554123,555601,557148,558037,559140,559217,559297,563560,564926,565828,565974,566046,566409,566534,566831,567100,567168,567941,568897,571082,571702,6…	snap25a,mcm3,msh6,ccng2,rock2b,pcm1,ift88,racgap1,ewsr1a,top2a,smc3,kif20a,mapre1b,tp73,plk4,scrib,prc1b,tubg1,efhc1,cdc14aa,ndel1a,sycp1,spo11,klhl21,fbxl15,ccni,ccne2,mapre3b,hormad1,ccnd3,fam83d,anxa1d,syce2,lats1,tdrd9,rprma,sept3,ccdc151,mdm1,zgc:162239,terb1,mapre3a,ankle2,ikbkb,cep76,stk33,map9,wtip,mcm6,phf8,rad21b,kiz,stag2a,e2f7,mei4,rad21l1,sept8b,rec8b,cenpe,sgo1,wnt11,wnt4b,nipblb,rb…
10_Member	GO Biological Processes	GO:0022402	cell cycle process	-5.41491	-2.99466	71/477	30712,192323,260437,266794,321070,321709,321855,323197,323597,323733,324475,325449,334728,368221,368390,368473,393203,393882,393942,394124,394244,402797,402982,404613,405878,406239,415165,431717,436630,449996,492689,550268,553132,553164,553222,553689,554123,555601,557148,558037,559140,559217,559297,563560,564926,565828,565974,566046,566409,566534,566831,567100,567168,567941,568897,571082,571702,6…	snap25a,mcm3,msh6,ccng2,rock2b,pcm1,ift88,racgap1,ewsr1a,top2a,smc3,kif20a,mapre1b,tp73,plk4,scrib,prc1b,tubg1,efhc1,cdc14aa,ndel1a,sycp1,spo11,klhl21,fbxl15,ccni,ccne2,mapre3b,hormad1,ccnd3,fam83d,anxa1d,syce2,lats1,tdrd9,rprma,sept3,ccdc151,mdm1,zgc:162239,terb1,mapre3a,ankle2,ikbkb,cep76,stk33,map9,wtip,mcm6,phf8,rad21b,kiz,stag2a,e2f7,mei4,rad21l1,sept8b,rec8b,cenpe,sgo1,wnt11,wnt4b,nipblb,rb…
10_Member	GO Biological Processes	GO:0000278	mitotic cell cycle	-3.15291	-1.37575	62/476	30712,58216,192323,266794,321070,321855,323197,323597,323733,324475,325449,327060,335798,368473,393882,393942,393960,394124,394244,405878,406239,406303,406811,415165,415183,431777,449996,497648,503600,550268,553164,553689,555601,559297,560200,561422,561550,561930,564793,565828,565974,566046,566409,566534,567487,567941,573216,767754,767809,791138,791595,791993,794108,795522,799351,100002802,100006…	snap25a,atoh7,mcm3,ccng2,rock2b,ift88,racgap1,ewsr1a,top2a,smc3,kif20a,wee1,zgc:65894,scrib,tubg1,efhc1,tube1,cdc14aa,ndel1a,fbxl15,ccni,tuba2,zgc:55461,ccne2,tubd1,tuba7l,ccnd3,dlg1l,cltcb,anxa1d,lats1,rprma,ccdc151,ankle2,pimr132,pimr110,pimr128,cks2,pimr136,stk33,map9,wtip,mcm6,phf8,pimr140,e2f7,tuba1a,cenpe,runx1t1,sgo1,wnt11,wnt4b,nipblb,rbl1,pimr166,ppp2r2ca,pimr50,pimr51,pimr141,cdkn1a,pim…
10_Member	GO Biological Processes	GO:1903047	mitotic cell cycle process	-2.10649	-0.686242	36/275	30712,192323,266794,321070,321855,323197,323597,323733,324475,325449,368473,393882,393942,394124,394244,405878,406239,415165,449996,550268,553164,555601,559297,565828,565974,566046,566409,566534,567941,767754,791138,791595,791993,794108,795522,100329779	snap25a,mcm3,ccng2,rock2b,ift88,racgap1,ewsr1a,top2a,smc3,kif20a,scrib,tubg1,efhc1,cdc14aa,ndel1a,fbxl15,ccni,ccne2,ccnd3,anxa1d,lats1,ccdc151,ankle2,stk33,map9,wtip,mcm6,phf8,e2f7,cenpe,sgo1,wnt11,wnt4b,nipblb,rbl1,rock1
11_Summary	GO Biological Processes	GO:0090596	sensory organ morphogenesis	-5.35275	-2.94509	47/275	30164,30219,30269,30315,30458,30463,30523,30538,30549,30567,30581,30625,30636,30728,58073,58216,64271,321855,322893,323260,336839,368206,368483,393269,393286,393437,393845,402921,406379,407652,414929,415107,415170,436788,450033,494082,494105,555430,556677,557752,560588,564412,619246,791595,100002872,100037318,100101641,30131,30212,30462,30568,30635,58123,114412,114418,192121,192323,266640,336007,…	pitx2,efnb2a,shha,foxn4,gata3,lhx1a,tcf7l1a,fgf8a,fgf3,pax6a,dlx4b,six7,six3b,pbx4,fzd8a,atoh7,epha4a,ift88,otop1,gas8,cdc42,tbx1,nsfa,bbs5,ttc25,ncs1a,pde6c,bcor,tdrd7a,dzank1,ift57,bves,slc12a2,cdk5r1b,lrrc23,ift80,foxj1b,tmie,mfap2,rpgrb,cep290,ush1c,pacsin1b,wnt11,cyfip2,cerkl,kif3b,dla,gsc,otx2a,dlx1a,six3a,hsf1,lmo4a,crybb1,dacha,mcm3,unc45b,rcbtb1,dio2,dixdc1a,pde6a,eftud2,traf3ip1,foxl1,m…
11_Member	GO Biological Processes	GO:0090596	sensory organ morphogenesis	-5.35275	-2.94509	47/275	30164,30219,30269,30315,30458,30463,30523,30538,30549,30567,30581,30625,30636,30728,58073,58216,64271,321855,322893,323260,336839,368206,368483,393269,393286,393437,393845,402921,406379,407652,414929,415107,415170,436788,450033,494082,494105,555430,556677,557752,560588,564412,619246,791595,100002872,100037318,100101641	pitx2,efnb2a,shha,foxn4,gata3,lhx1a,tcf7l1a,fgf8a,fgf3,pax6a,dlx4b,six7,six3b,pbx4,fzd8a,atoh7,epha4a,ift88,otop1,gas8,cdc42,tbx1,nsfa,bbs5,ttc25,ncs1a,pde6c,bcor,tdrd7a,dzank1,ift57,bves,slc12a2,cdk5r1b,lrrc23,ift80,foxj1b,tmie,mfap2,rpgrb,cep290,ush1c,pacsin1b,wnt11,cyfip2,cerkl,kif3b
11_Member	GO Biological Processes	GO:0048592	eye morphogenesis	-4.41456	-2.28238	35/199	30164,30219,30269,30315,30463,30523,30538,30549,30567,30625,30636,30728,58073,58216,64271,321855,336839,368483,393269,393845,402921,406379,407652,414929,415107,436788,494082,556677,557752,560588,564412,791595,100002872,100037318,100101641	pitx2,efnb2a,shha,foxn4,lhx1a,tcf7l1a,fgf8a,fgf3,pax6a,six7,six3b,pbx4,fzd8a,atoh7,epha4a,ift88,cdc42,nsfa,bbs5,pde6c,bcor,tdrd7a,dzank1,ift57,bves,cdk5r1b,ift80,mfap2,rpgrb,cep290,ush1c,wnt11,cyfip2,cerkl,kif3b
11_Member	GO Biological Processes	GO:0007423	sensory organ development	-4.35266	-2.2522	82/614	30131,30164,30212,30219,30269,30315,30458,30462,30463,30523,30538,30549,30567,30568,30581,30625,30635,30636,30728,58073,58123,58216,64271,114412,114418,192121,192323,266640,321855,322893,323260,336007,336839,352937,360137,368206,368410,368483,393269,393286,393437,393480,393572,393845,393959,402921,406379,406689,407652,414929,415107,415170,432389,436683,436788,445472,450033,494082,494105,550433,55…	dla,pitx2,gsc,efnb2a,shha,foxn4,gata3,otx2a,lhx1a,tcf7l1a,fgf8a,fgf3,pax6a,dlx1a,dlx4b,six7,six3a,six3b,pbx4,fzd8a,hsf1,atoh7,epha4a,lmo4a,crybb1,dacha,mcm3,unc45b,ift88,otop1,gas8,rcbtb1,cdc42,dio2,dixdc1a,tbx1,pde6a,nsfa,bbs5,ttc25,ncs1a,eftud2,traf3ip1,pde6c,foxl1,bcor,tdrd7a,mcoln1a,dzank1,ift57,bves,slc12a2,ift172,cryba1a,cdk5r1b,myo6b,lrrc23,ift80,foxj1b,cryba1l1,cryba4,tmie,mfap2,rpgrb,mbn…
11_Member	GO Biological Processes	GO:0001654	eye development	-3.45461	-1.59631	60/445	30164,30219,30269,30315,30462,30463,30523,30538,30549,30567,30568,30581,30625,30635,30636,30728,58073,58123,58216,64271,114412,114418,192323,266640,321855,336007,336839,352937,360137,368410,368483,393269,393480,393572,393845,393959,402921,406379,407652,414929,415107,432389,436683,436788,494082,550433,553178,556677,557752,560384,560588,564412,568008,606579,767711,791595,798872,100002872,100037318,…	pitx2,efnb2a,shha,foxn4,otx2a,lhx1a,tcf7l1a,fgf8a,fgf3,pax6a,dlx1a,dlx4b,six7,six3a,six3b,pbx4,fzd8a,hsf1,atoh7,epha4a,lmo4a,crybb1,mcm3,unc45b,ift88,rcbtb1,cdc42,dio2,dixdc1a,pde6a,nsfa,bbs5,eftud2,traf3ip1,pde6c,foxl1,bcor,tdrd7a,dzank1,ift57,bves,ift172,cryba1a,cdk5r1b,ift80,cryba1l1,cryba4,mfap2,rpgrb,mbnl2,cep290,ush1c,wwtr1,inpp5e,zgc:153846,wnt11,dio3b,cyfip2,cerkl,kif3b
11_Member	GO Biological Processes	GO:0150063	visual system development	-3.45461	-1.59631	60/445	30164,30219,30269,30315,30462,30463,30523,30538,30549,30567,30568,30581,30625,30635,30636,30728,58073,58123,58216,64271,114412,114418,192323,266640,321855,336007,336839,352937,360137,368410,368483,393269,393480,393572,393845,393959,402921,406379,407652,414929,415107,432389,436683,436788,494082,550433,553178,556677,557752,560384,560588,564412,568008,606579,767711,791595,798872,100002872,100037318,…	pitx2,efnb2a,shha,foxn4,otx2a,lhx1a,tcf7l1a,fgf8a,fgf3,pax6a,dlx1a,dlx4b,six7,six3a,six3b,pbx4,fzd8a,hsf1,atoh7,epha4a,lmo4a,crybb1,mcm3,unc45b,ift88,rcbtb1,cdc42,dio2,dixdc1a,pde6a,nsfa,bbs5,eftud2,traf3ip1,pde6c,foxl1,bcor,tdrd7a,dzank1,ift57,bves,ift172,cryba1a,cdk5r1b,ift80,cryba1l1,cryba4,mfap2,rpgrb,mbnl2,cep290,ush1c,wwtr1,inpp5e,zgc:153846,wnt11,dio3b,cyfip2,cerkl,kif3b
11_Member	GO Biological Processes	GO:0043010	camera-type eye development	-3.41549	-1.57097	52/373	30164,30219,30269,30315,30462,30463,30523,30538,30549,30567,30568,30581,30625,30636,30728,58073,58123,58216,64271,114412,114418,192323,266640,336007,336839,352937,360137,368410,393480,393572,393845,393959,402921,406379,415107,432389,436683,436788,494082,550433,553178,557752,560588,564412,568008,606579,767711,791595,798872,100002872,100037318,100101641	pitx2,efnb2a,shha,foxn4,otx2a,lhx1a,tcf7l1a,fgf8a,fgf3,pax6a,dlx1a,dlx4b,six7,six3b,pbx4,fzd8a,hsf1,atoh7,epha4a,lmo4a,crybb1,mcm3,unc45b,rcbtb1,cdc42,dio2,dixdc1a,pde6a,eftud2,traf3ip1,pde6c,foxl1,bcor,tdrd7a,bves,ift172,cryba1a,cdk5r1b,ift80,cryba1l1,cryba4,rpgrb,cep290,ush1c,wwtr1,inpp5e,zgc:153846,wnt11,dio3b,cyfip2,cerkl,kif3b
11_Member	GO Biological Processes	GO:0048593	camera-type eye morphogenesis	-3.24809	-1.44559	26/152	30164,30219,30315,30463,30523,30538,30549,30567,30625,30636,30728,58073,58216,64271,393845,402921,406379,415107,436788,494082,557752,564412,791595,100002872,100037318,100101641	pitx2,efnb2a,foxn4,lhx1a,tcf7l1a,fgf8a,fgf3,pax6a,six7,six3b,pbx4,fzd8a,atoh7,epha4a,pde6c,bcor,tdrd7a,bves,cdk5r1b,ift80,rpgrb,ush1c,wnt11,cyfip2,cerkl,kif3b
11_Member	GO Biological Processes	GO:0048880	sensory system development	-3.02169	-1.26862	68/539	30164,30219,30269,30315,30462,30463,30523,30538,30548,30549,30567,30568,30581,30625,30635,30636,30705,30728,58073,58123,58134,58216,64271,114412,114418,192323,266640,321855,322104,336007,336839,352937,360137,368410,368483,393269,393480,393572,393845,393959,402921,406379,406689,407652,414929,415107,432389,436683,436788,494082,550433,553178,555430,556677,557752,560384,560588,564412,568008,570240,60…	pitx2,efnb2a,shha,foxn4,otx2a,lhx1a,tcf7l1a,fgf8a,foxd3,fgf3,pax6a,dlx1a,dlx4b,six7,six3a,six3b,fgfr1a,pbx4,fzd8a,hsf1,adarb1a,atoh7,epha4a,lmo4a,crybb1,mcm3,unc45b,ift88,gnb1a,rcbtb1,cdc42,dio2,dixdc1a,pde6a,nsfa,bbs5,eftud2,traf3ip1,pde6c,foxl1,bcor,tdrd7a,mcoln1a,dzank1,ift57,bves,ift172,cryba1a,cdk5r1b,ift80,cryba1l1,cryba4,tmie,mfap2,rpgrb,mbnl2,cep290,ush1c,wwtr1,ntrk2b,inpp5e,zgc:153846,wn…
11_Member	GO Biological Processes	GO:0060042	retina morphogenesis in camera-type eye	-2.48238	-0.90348	18/104	30315,30463,30538,30549,30567,30625,30728,58216,393845,402921,415107,436788,494082,557752,564412,100002872,100037318,100101641	foxn4,lhx1a,fgf8a,fgf3,pax6a,six7,pbx4,atoh7,pde6c,bcor,bves,cdk5r1b,ift80,rpgrb,ush1c,cyfip2,cerkl,kif3b
12_Summary	GO Biological Processes	GO:0021510	spinal cord development	-5.24629	-2.87177	20/77	30120,30131,30138,30269,30315,30458,30463,30479,30523,30556,58073,192294,394239,492816,553436,554101,560759,568839,678641,100884148,30123,30127,30157,30238,30243,30308,30510,30538,30549,30581,30705,58146,58216,64807,541371,567413,568008,619201,791595,791993,323597,368483,553573,554232,100000647	dlc,dla,dld,shha,foxn4,gata3,lhx1a,evx2,tcf7l1a,tcf7l1b,fzd8a,tbx6,tal2,prdm12b,kif6,cox5aa,otpa,loxl3a,dab1b,slc16a2,wnt4,wnt2,isl2a,en2b,en2a,wnt10b,tcf7l2,fgf8a,fgf3,dlx4b,fgfr1a,hey2,atoh7,vox,en1b,sox5,wwtr1,disp1,wnt11,wnt4b,ewsr1a,nsfa,zgc:110006,ephb2b,kctd13
12_Member	GO Biological Processes	GO:0021510	spinal cord development	-5.24629	-2.87177	20/77	30120,30131,30138,30269,30315,30458,30463,30479,30523,30556,58073,192294,394239,492816,553436,554101,560759,568839,678641,100884148	dlc,dla,dld,shha,foxn4,gata3,lhx1a,evx2,tcf7l1a,tcf7l1b,fzd8a,tbx6,tal2,prdm12b,kif6,cox5aa,otpa,loxl3a,dab1b,slc16a2
12_Member	GO Biological Processes	GO:0045165	cell fate commitment	-4.2599	-2.19467	29/155	30123,30127,30138,30157,30238,30243,30269,30308,30315,30479,30510,30523,30538,30549,30556,30581,30705,58073,58146,58216,64807,492816,541371,567413,568008,568839,619201,791595,791993	wnt4,wnt2,dld,isl2a,en2b,en2a,shha,wnt10b,foxn4,evx2,tcf7l2,tcf7l1a,fgf8a,fgf3,tcf7l1b,dlx4b,fgfr1a,fzd8a,hey2,atoh7,vox,prdm12b,en1b,sox5,wwtr1,loxl3a,disp1,wnt11,wnt4b
12_Member	GO Biological Processes	GO:0021515	cell differentiation in spinal cord	-4.06244	-2.04013	15/58	30120,30131,30138,30269,30315,30458,30463,30479,58073,192294,394239,492816,554101,560759,100884148	dlc,dla,dld,shha,foxn4,gata3,lhx1a,evx2,fzd8a,tbx6,tal2,prdm12b,cox5aa,otpa,slc16a2
12_Member	GO Biological Processes	GO:0021517	ventral spinal cord development	-3.35275	-1.52292	13/53	30120,30131,30138,30269,30315,30458,30479,192294,394239,492816,554101,560759,678641	dlc,dla,dld,shha,foxn4,gata3,evx2,tbx6,tal2,prdm12b,cox5aa,otpa,dab1b
12_Member	GO Biological Processes	GO:0021514	ventral spinal cord interneuron differentiation	-3.19967	-1.40931	8/24	30120,30131,30138,30315,30458,30479,394239,492816	dlc,dla,dld,foxn4,gata3,evx2,tal2,prdm12b
12_Member	GO Biological Processes	GO:0060581	cell fate commitment involved in pattern specification	-2.64826	-1.01251	5/12	30315,30479,58073,492816,791595	foxn4,evx2,fzd8a,prdm12b,wnt11
12_Member	GO Biological Processes	GO:0021953	central nervous system neuron differentiation	-2.53323	-0.933686	19/111	30120,30131,30138,30269,30315,30458,30463,30479,58073,192294,323597,368483,394239,492816,553573,554101,554232,560759,100000647	dlc,dla,dld,shha,foxn4,gata3,lhx1a,evx2,fzd8a,tbx6,ewsr1a,nsfa,tal2,prdm12b,zgc:110006,cox5aa,ephb2b,otpa,kctd13
12_Member	GO Biological Processes	GO:0021513	spinal cord dorsal/ventral patterning	-2.46919	-0.894045	5/13	30315,30479,30523,30556,492816	foxn4,evx2,tcf7l1a,tcf7l1b,prdm12b
12_Member	GO Biological Processes	GO:0021511	spinal cord patterning	-2.16454	-0.701368	5/15	30315,30479,30523,30556,492816	foxn4,evx2,tcf7l1a,tcf7l1b,prdm12b
12_Member	GO Biological Processes	GO:0048663	neuron fate commitment	-2.14141	-0.695512	9/41	30157,30269,30315,30479,30538,30549,30581,492816,541371	isl2a,shha,foxn4,evx2,fgf8a,fgf3,dlx4b,prdm12b,en1b
13_Summary	GO Biological Processes	GO:0007417	central nervous system development	-5.0971	-2.7501	89/650	30120,30123,30131,30138,30145,30164,30212,30219,30238,30243,30269,30308,30315,30398,30458,30462,30463,30479,30506,30510,30523,30538,30549,30556,30567,30635,30636,30676,30728,58008,58026,58073,64271,64610,114407,114412,170455,192294,260303,260407,286784,321622,323597,324724,334316,360137,368483,386704,393959,394239,402875,406291,406482,407676,445393,492816,497167,503713,553412,553436,553573,554101…	dlc,wnt4,dla,dld,lft1,pitx2,gsc,efnb2a,en2b,en2a,shha,wnt10b,foxn4,pou3f1,gata3,otx2a,lhx1a,evx2,nr6a1a,tcf7l2,tcf7l1a,fgf8a,fgf3,tcf7l1b,pax6a,six3a,six3b,glra1,pbx4,hey1,psen2,fzd8a,epha4a,atp1a3a,angpt1,lmo4a,meis1a,tbx6,reln,tp63,arl13b,hmgb1a,ewsr1a,dicer1,brf1b,dixdc1a,nsfa,sox8b,foxl1,tal2,dzip1,katnb1,gdpd3a,ptpro,ppp1r12a,prdm12b,nr6a1b,ppm1k,dpysl2b,kif6,zgc:110006,cox5aa,ephb2b,pcdh19,…
13_Member	GO Biological Processes	GO:0007417	central nervous system development	-5.0971	-2.7501	89/650	30120,30123,30131,30138,30145,30164,30212,30219,30238,30243,30269,30308,30315,30398,30458,30462,30463,30479,30506,30510,30523,30538,30549,30556,30567,30635,30636,30676,30728,58008,58026,58073,64271,64610,114407,114412,170455,192294,260303,260407,286784,321622,323597,324724,334316,360137,368483,386704,393959,394239,402875,406291,406482,407676,445393,492816,497167,503713,553412,553436,553573,554101…	dlc,wnt4,dla,dld,lft1,pitx2,gsc,efnb2a,en2b,en2a,shha,wnt10b,foxn4,pou3f1,gata3,otx2a,lhx1a,evx2,nr6a1a,tcf7l2,tcf7l1a,fgf8a,fgf3,tcf7l1b,pax6a,six3a,six3b,glra1,pbx4,hey1,psen2,fzd8a,epha4a,atp1a3a,angpt1,lmo4a,meis1a,tbx6,reln,tp63,arl13b,hmgb1a,ewsr1a,dicer1,brf1b,dixdc1a,nsfa,sox8b,foxl1,tal2,dzip1,katnb1,gdpd3a,ptpro,ppp1r12a,prdm12b,nr6a1b,ppm1k,dpysl2b,kif6,zgc:110006,cox5aa,ephb2b,pcdh19,…
13_Member	GO Biological Processes	GO:0007420	brain development	-4.17907	-2.13542	65/464	30123,30131,30145,30164,30212,30219,30238,30243,30269,30308,30398,30462,30463,30506,30510,30523,30538,30549,30556,30567,30635,30636,30728,58008,58026,58073,64271,64610,114407,114412,170455,286784,321622,324724,334316,360137,368483,393959,394239,402875,406291,406482,407676,445393,497167,503713,553412,553573,555688,560588,560759,566534,567151,567500,567595,619201,777720,791194,793609,798716,1000006…	wnt4,dla,lft1,pitx2,gsc,efnb2a,en2b,en2a,shha,wnt10b,pou3f1,otx2a,lhx1a,nr6a1a,tcf7l2,tcf7l1a,fgf8a,fgf3,tcf7l1b,pax6a,six3a,six3b,pbx4,hey1,psen2,fzd8a,epha4a,atp1a3a,angpt1,lmo4a,meis1a,arl13b,hmgb1a,dicer1,brf1b,dixdc1a,nsfa,foxl1,tal2,dzip1,katnb1,gdpd3a,ptpro,ppp1r12a,nr6a1b,ppm1k,dpysl2b,zgc:110006,pcdh19,cep290,otpa,phf8,eif3hb,ctnna2,shank2b,disp1,zranb1b,ogg1,hdc,crppa,kctd13,prop1,dyrk1…
13_Member	GO Biological Processes	GO:0060322	head development	-3.96743	-1.98418	67/490	30123,30131,30145,30164,30212,30219,30238,30243,30269,30308,30398,30462,30463,30506,30510,30523,30538,30549,30556,30567,30635,30636,30728,58008,58026,58073,64271,64610,114407,114412,170455,286784,321622,324724,334316,360137,368483,393480,393959,394239,402875,406291,406482,407676,436612,445393,497167,503713,553412,553573,555688,560588,560759,566534,567151,567500,567595,619201,777720,791194,793609,…	wnt4,dla,lft1,pitx2,gsc,efnb2a,en2b,en2a,shha,wnt10b,pou3f1,otx2a,lhx1a,nr6a1a,tcf7l2,tcf7l1a,fgf8a,fgf3,tcf7l1b,pax6a,six3a,six3b,pbx4,hey1,psen2,fzd8a,epha4a,atp1a3a,angpt1,lmo4a,meis1a,arl13b,hmgb1a,dicer1,brf1b,dixdc1a,nsfa,eftud2,foxl1,tal2,dzip1,katnb1,gdpd3a,ptpro,cldn7a,ppp1r12a,nr6a1b,ppm1k,dpysl2b,zgc:110006,pcdh19,cep290,otpa,phf8,eif3hb,ctnna2,shank2b,disp1,zranb1b,ogg1,hdc,crppa,kctd…
13_Member	GO Biological Processes	GO:0030900	forebrain development	-2.74425	-1.0775	23/139	30123,30131,30145,30164,30269,30463,30510,30523,30549,30567,58008,58073,64271,114412,286784,321622,360137,368483,402875,553573,560759,619201,100001377	wnt4,dla,lft1,pitx2,shha,lhx1a,tcf7l2,tcf7l1a,fgf3,pax6a,hey1,fzd8a,epha4a,lmo4a,arl13b,hmgb1a,dixdc1a,nsfa,dzip1,zgc:110006,otpa,disp1,prop1
14_Summary	GO Biological Processes	GO:0044458	motile cilium assembly	-5.07013	-2.7501	7/11	317678,386722,393368,550512,558005,562701,792532	ruvbl2,dnaaf1,zmynd10,spata6,rsph9,ahi1,cfap298
14_Member	GO Biological Processes	GO:0044458	motile cilium assembly	-5.07013	-2.7501	7/11	317678,386722,393368,550512,558005,562701,792532	ruvbl2,dnaaf1,zmynd10,spata6,rsph9,ahi1,cfap298
15_Summary	GO Biological Processes	GO:0036158	outer dynein arm assembly	-5.07013	-2.7501	7/11	393368,402988,445048,492767,555601,563648,570363,437026,567632	zmynd10,dnaaf4,dnal1,ccdc114,ccdc151,dnai2a,dnai1.1,ccdc103,dnali1
15_Member	GO Biological Processes	GO:0036158	outer dynein arm assembly	-5.07013	-2.7501	7/11	393368,402988,445048,492767,555601,563648,570363	zmynd10,dnaaf4,dnal1,ccdc114,ccdc151,dnai2a,dnai1.1
15_Member	GO Biological Processes	GO:0036159	inner dynein arm assembly	-4.06468	-2.04013	5/7	393368,402988,437026,555601,567632	zmynd10,dnaaf4,ccdc103,ccdc151,dnali1
16_Summary	GO Biological Processes	GO:0051877	pigment granule aggregation in cell center	-5.00688	-2.72452	6/8	259187,393269,555691,557491,678551,768303,30538,321070,432387,494134,503590,555601,559080,562601,566577,568986,570279,791595,336839,368483,570907,606579,321239,286784,321855,414929,30548,58026,58216,352937,353224,792456,794783,100004469	bbs2,bbs5,kcnj13,bbs7,ttc8,bbs4,fgf8a,rock2b,pkd2,arl6,rfx2,ccdc151,cftr,nphp3,nkd3,bbs1,zgc:194281,wnt11,cdc42,nsfa,rab27a,inpp5e,pmela,arl13b,ift88,ift57,foxd3,psen2,atoh7,dio2,nrarpa,ovol1a,plin6,igsf11
16_Member	GO Biological Processes	GO:0051877	pigment granule aggregation in cell center	-5.00688	-2.72452	6/8	259187,393269,555691,557491,678551,768303	bbs2,bbs5,kcnj13,bbs7,ttc8,bbs4
16_Member	GO Biological Processes	GO:0070121	Kupffer's vesicle development	-4.78746	-2.55174	17/63	30538,259187,321070,393269,432387,494134,503590,555601,557491,559080,562601,566577,568986,570279,678551,768303,791595	fgf8a,bbs2,rock2b,bbs5,pkd2,arl6,rfx2,ccdc151,bbs7,cftr,nphp3,nkd3,bbs1,zgc:194281,ttc8,bbs4,wnt11
16_Member	GO Biological Processes	GO:0051875	pigment granule localization	-4.54077	-2.38838	12/36	259187,336839,368483,393269,494134,555691,557491,568986,570907,606579,678551,768303	bbs2,cdc42,nsfa,bbs5,arl6,kcnj13,bbs7,bbs1,rab27a,inpp5e,ttc8,bbs4
16_Member	GO Biological Processes	GO:0051905	establishment of pigment granule localization	-4.208	-2.1539	11/33	259187,336839,393269,494134,555691,557491,568986,570907,606579,678551,768303	bbs2,cdc42,bbs5,arl6,kcnj13,bbs7,bbs1,rab27a,inpp5e,ttc8,bbs4
16_Member	GO Biological Processes	GO:0032402	melanosome transport	-4.01514	-2.0128	10/29	259187,336839,393269,494134,557491,568986,570907,606579,678551,768303	bbs2,cdc42,bbs5,arl6,bbs7,bbs1,rab27a,inpp5e,ttc8,bbs4
16_Member	GO Biological Processes	GO:0051904	pigment granule transport	-4.01514	-2.0128	10/29	259187,336839,393269,494134,557491,568986,570907,606579,678551,768303	bbs2,cdc42,bbs5,arl6,bbs7,bbs1,rab27a,inpp5e,ttc8,bbs4
16_Member	GO Biological Processes	GO:0033059	cellular pigmentation	-3.91759	-1.94175	13/47	259187,321239,336839,368483,393269,494134,555691,557491,568986,570907,606579,678551,768303	bbs2,pmela,cdc42,nsfa,bbs5,arl6,kcnj13,bbs7,bbs1,rab27a,inpp5e,ttc8,bbs4
16_Member	GO Biological Processes	GO:0032401	establishment of melanosome localization	-3.8738	-1.90885	10/30	259187,336839,393269,494134,557491,568986,570907,606579,678551,768303	bbs2,cdc42,bbs5,arl6,bbs7,bbs1,rab27a,inpp5e,ttc8,bbs4
16_Member	GO Biological Processes	GO:0032400	melanosome localization	-3.61134	-1.70494	10/32	259187,336839,393269,494134,557491,568986,570907,606579,678551,768303	bbs2,cdc42,bbs5,arl6,bbs7,bbs1,rab27a,inpp5e,ttc8,bbs4
16_Member	GO Biological Processes	GO:1905515	non-motile cilium assembly	-2.85872	-1.17252	7/21	259187,286784,321855,414929,557491,568986,678551	bbs2,arl13b,ift88,ift57,bbs7,bbs1,ttc8
16_Member	GO Biological Processes	GO:0043473	pigmentation	-2.34839	-0.813304	21/132	30548,58026,58216,259187,321239,336839,352937,353224,368483,393269,494134,555691,557491,568986,570907,606579,678551,768303,792456,794783,100004469	foxd3,psen2,atoh7,bbs2,pmela,cdc42,dio2,nrarpa,nsfa,bbs5,arl6,kcnj13,bbs7,bbs1,rab27a,inpp5e,ttc8,bbs4,ovol1a,plin6,igsf11
17_Summary	GO Biological Processes	GO:0042461	photoreceptor cell development	-5.00415	-2.72452	18/67	30269,30625,286784,321855,336839,393269,407652,414929,415107,494074,550267,557752,560588,562701,564412,768303,100037318,100101641,30567,30568	shha,six7,arl13b,ift88,cdc42,bbs5,dzank1,ift57,bves,ttc26,kif3a,rpgrb,cep290,ahi1,ush1c,bbs4,cerkl,kif3b,pax6a,dlx1a
17_Member	GO Biological Processes	GO:0042461	photoreceptor cell development	-5.00415	-2.72452	18/67	30269,30625,286784,321855,336839,393269,407652,414929,415107,494074,550267,557752,560588,562701,564412,768303,100037318,100101641	shha,six7,arl13b,ift88,cdc42,bbs5,dzank1,ift57,bves,ttc26,kif3a,rpgrb,cep290,ahi1,ush1c,bbs4,cerkl,kif3b
17_Member	GO Biological Processes	GO:0046530	photoreceptor cell differentiation	-4.17867	-2.13542	20/90	30269,30567,30568,30625,286784,321855,336839,393269,407652,414929,415107,494074,550267,557752,560588,562701,564412,768303,100037318,100101641	shha,pax6a,dlx1a,six7,arl13b,ift88,cdc42,bbs5,dzank1,ift57,bves,ttc26,kif3a,rpgrb,cep290,ahi1,ush1c,bbs4,cerkl,kif3b
17_Member	GO Biological Processes	GO:0042462	eye photoreceptor cell development	-3.17767	-1.39326	11/42	30269,30625,321855,336839,393269,407652,414929,415107,557752,560588,564412	shha,six7,ift88,cdc42,bbs5,dzank1,ift57,bves,rpgrb,cep290,ush1c
17_Member	GO Biological Processes	GO:0001751	compound eye photoreceptor cell differentiation	-2.61957	-0.998261	3/4	30625,336839,393269	six7,cdc42,bbs5
17_Member	GO Biological Processes	GO:0001754	eye photoreceptor cell differentiation	-2.2725	-0.775616	12/61	30269,30567,30625,321855,336839,393269,407652,414929,415107,557752,560588,564412	shha,pax6a,six7,ift88,cdc42,bbs5,dzank1,ift57,bves,rpgrb,cep290,ush1c
18_Summary	GO Biological Processes	GO:0036465	synaptic vesicle recycling	-4.82851	-2.58435	12/34	393804,436686,436944,445286,553567,556158,557996,562702,100002407,100002610,100034471,100333543,404601,567595	amph,syt5a,clrn1,picalmb,syt5b,nlgn2a,dnm3a,nlgn3a,nlgn2b,nlgn1,syt1b,dnm1b,pacsin2,shank2b
18_Member	GO Biological Processes	GO:0036465	synaptic vesicle recycling	-4.82851	-2.58435	12/34	393804,436686,436944,445286,553567,556158,557996,562702,100002407,100002610,100034471,100333543	amph,syt5a,clrn1,picalmb,syt5b,nlgn2a,dnm3a,nlgn3a,nlgn2b,nlgn1,syt1b,dnm1b
18_Member	GO Biological Processes	GO:0048488	synaptic vesicle endocytosis	-4.65207	-2.4712	11/30	393804,436686,445286,553567,556158,557996,562702,100002407,100002610,100034471,100333543	amph,syt5a,picalmb,syt5b,nlgn2a,dnm3a,nlgn3a,nlgn2b,nlgn1,syt1b,dnm1b
18_Member	GO Biological Processes	GO:0140238	presynaptic endocytosis	-4.65207	-2.4712	11/30	393804,436686,445286,553567,556158,557996,562702,100002407,100002610,100034471,100333543	amph,syt5a,picalmb,syt5b,nlgn2a,dnm3a,nlgn3a,nlgn2b,nlgn1,syt1b,dnm1b
18_Member	GO Biological Processes	GO:0097090	presynaptic membrane organization	-2.31097	-0.795708	4/9	556158,562702,100002407,100002610	nlgn2a,nlgn3a,nlgn2b,nlgn1
18_Member	GO Biological Processes	GO:0097104	postsynaptic membrane assembly	-2.31097	-0.795708	4/9	556158,562702,100002407,100002610	nlgn2a,nlgn3a,nlgn2b,nlgn1
18_Member	GO Biological Processes	GO:0097105	presynaptic membrane assembly	-2.31097	-0.795708	4/9	556158,562702,100002407,100002610	nlgn2a,nlgn3a,nlgn2b,nlgn1
18_Member	GO Biological Processes	GO:0044091	membrane biogenesis	-2.16454	-0.701368	5/15	404601,556158,562702,100002407,100002610	pacsin2,nlgn2a,nlgn3a,nlgn2b,nlgn1
18_Member	GO Biological Processes	GO:0071709	membrane assembly	-2.16454	-0.701368	5/15	404601,556158,562702,100002407,100002610	pacsin2,nlgn2a,nlgn3a,nlgn2b,nlgn1
18_Member	GO Biological Processes	GO:0007158	neuron cell-cell adhesion	-2.11961	-0.695512	4/10	556158,562702,100002407,100002610	nlgn2a,nlgn3a,nlgn2b,nlgn1
18_Member	GO Biological Processes	GO:0099068	postsynapse assembly	-2.03335	-0.635512	5/16	556158,562702,567595,100002407,100002610	nlgn2a,nlgn3a,shank2b,nlgn2b,nlgn1
19_Summary	GO Biological Processes	GO:0045892	negative regulation of transcription, DNA-templated	-4.59246	-2.43313	58/388	30271,30463,30486,30493,30548,30568,30581,30625,30628,30635,30636,30686,57936,58008,58146,83780,140613,260407,317678,321217,321618,322508,352939,373116,393519,393959,406560,406750,407086,415099,436585,445120,445564,494487,550353,550389,553782,558450,561503,563151,563298,563926,565176,566167,566226,566454,566534,567413,567941,569466,767809,768121,768131,791595,792456,100003863,100005680,100170835,…	nr1d2b,lhx1a,rxrbb,id1,foxd3,dlx1a,dlx4b,six7,smad1,six3a,six3b,myca,tbx20,hey1,hey2,cry3b,her9,tp63,ruvbl2,mbd3b,h1f0,h1fx,pnx,hes6,purbb,foxl1,vgll4b,maf1,junba,rela,hic1,cux1b,smad9,nr1d1,histh1l,osr2,zgc:110425,kdm1a,ncor2,prdm14,pparaa,per1a,alx1,mier1b,homezb,six2b,phf8,sox5,e2f7,dnajb5,runx1t1,foxo1a,setdb1b,wnt11,ovol1a,prox2,nab2,skilb,msh6,pabpc1b,cnot9,itm2ca,hhatlb,cpeb3,pbx4,smad6a,s…
19_Member	GO Biological Processes	GO:0045892	negative regulation of transcription, DNA-templated	-4.59246	-2.43313	58/388	30271,30463,30486,30493,30548,30568,30581,30625,30628,30635,30636,30686,57936,58008,58146,83780,140613,260407,317678,321217,321618,322508,352939,373116,393519,393959,406560,406750,407086,415099,436585,445120,445564,494487,550353,550389,553782,558450,561503,563151,563298,563926,565176,566167,566226,566454,566534,567413,567941,569466,767809,768121,768131,791595,792456,100003863,100005680,100170835	nr1d2b,lhx1a,rxrbb,id1,foxd3,dlx1a,dlx4b,six7,smad1,six3a,six3b,myca,tbx20,hey1,hey2,cry3b,her9,tp63,ruvbl2,mbd3b,h1f0,h1fx,pnx,hes6,purbb,foxl1,vgll4b,maf1,junba,rela,hic1,cux1b,smad9,nr1d1,histh1l,osr2,zgc:110425,kdm1a,ncor2,prdm14,pparaa,per1a,alx1,mier1b,homezb,six2b,phf8,sox5,e2f7,dnajb5,runx1t1,foxo1a,setdb1b,wnt11,ovol1a,prox2,nab2,skilb
19_Member	GO Biological Processes	GO:1902679	negative regulation of RNA biosynthetic process	-4.59246	-2.43313	58/388	30271,30463,30486,30493,30548,30568,30581,30625,30628,30635,30636,30686,57936,58008,58146,83780,140613,260407,317678,321217,321618,322508,352939,373116,393519,393959,406560,406750,407086,415099,436585,445120,445564,494487,550353,550389,553782,558450,561503,563151,563298,563926,565176,566167,566226,566454,566534,567413,567941,569466,767809,768121,768131,791595,792456,100003863,100005680,100170835	nr1d2b,lhx1a,rxrbb,id1,foxd3,dlx1a,dlx4b,six7,smad1,six3a,six3b,myca,tbx20,hey1,hey2,cry3b,her9,tp63,ruvbl2,mbd3b,h1f0,h1fx,pnx,hes6,purbb,foxl1,vgll4b,maf1,junba,rela,hic1,cux1b,smad9,nr1d1,histh1l,osr2,zgc:110425,kdm1a,ncor2,prdm14,pparaa,per1a,alx1,mier1b,homezb,six2b,phf8,sox5,e2f7,dnajb5,runx1t1,foxo1a,setdb1b,wnt11,ovol1a,prox2,nab2,skilb
19_Member	GO Biological Processes	GO:1903507	negative regulation of nucleic acid-templated transcription	-4.59246	-2.43313	58/388	30271,30463,30486,30493,30548,30568,30581,30625,30628,30635,30636,30686,57936,58008,58146,83780,140613,260407,317678,321217,321618,322508,352939,373116,393519,393959,406560,406750,407086,415099,436585,445120,445564,494487,550353,550389,553782,558450,561503,563151,563298,563926,565176,566167,566226,566454,566534,567413,567941,569466,767809,768121,768131,791595,792456,100003863,100005680,100170835	nr1d2b,lhx1a,rxrbb,id1,foxd3,dlx1a,dlx4b,six7,smad1,six3a,six3b,myca,tbx20,hey1,hey2,cry3b,her9,tp63,ruvbl2,mbd3b,h1f0,h1fx,pnx,hes6,purbb,foxl1,vgll4b,maf1,junba,rela,hic1,cux1b,smad9,nr1d1,histh1l,osr2,zgc:110425,kdm1a,ncor2,prdm14,pparaa,per1a,alx1,mier1b,homezb,six2b,phf8,sox5,e2f7,dnajb5,runx1t1,foxo1a,setdb1b,wnt11,ovol1a,prox2,nab2,skilb
19_Member	GO Biological Processes	GO:0051253	negative regulation of RNA metabolic process	-3.88196	-1.91251	58/411	30271,30463,30486,30493,30548,30568,30581,30625,30628,30635,30636,30686,57936,58008,58146,83780,140613,260407,317678,321217,321618,322508,352939,373116,393519,393959,406560,406750,407086,415099,436585,445120,445564,494487,550353,550389,553782,558450,561503,563151,563298,563926,565176,566167,566226,566454,566534,567413,567941,569466,767809,768121,768131,791595,792456,100003863,100005680,100170835	nr1d2b,lhx1a,rxrbb,id1,foxd3,dlx1a,dlx4b,six7,smad1,six3a,six3b,myca,tbx20,hey1,hey2,cry3b,her9,tp63,ruvbl2,mbd3b,h1f0,h1fx,pnx,hes6,purbb,foxl1,vgll4b,maf1,junba,rela,hic1,cux1b,smad9,nr1d1,histh1l,osr2,zgc:110425,kdm1a,ncor2,prdm14,pparaa,per1a,alx1,mier1b,homezb,six2b,phf8,sox5,e2f7,dnajb5,runx1t1,foxo1a,setdb1b,wnt11,ovol1a,prox2,nab2,skilb
19_Member	GO Biological Processes	GO:0010558	negative regulation of macromolecule biosynthetic process	-3.68743	-1.74002	64/473	30271,30463,30486,30493,30548,30568,30581,30625,30628,30635,30636,30686,57936,58008,58146,83780,140613,260407,260437,317678,321217,321618,322508,352939,373116,393519,393856,393959,406560,406632,406750,407086,415099,436585,436822,445120,445564,494487,550353,550389,553782,558450,561503,563151,563298,563926,565176,566167,566226,566454,566534,567413,567941,569466,767809,768121,768131,791595,792224,79…	nr1d2b,lhx1a,rxrbb,id1,foxd3,dlx1a,dlx4b,six7,smad1,six3a,six3b,myca,tbx20,hey1,hey2,cry3b,her9,tp63,msh6,ruvbl2,mbd3b,h1f0,h1fx,pnx,hes6,purbb,pabpc1b,foxl1,vgll4b,cnot9,maf1,junba,rela,hic1,itm2ca,cux1b,smad9,nr1d1,histh1l,osr2,zgc:110425,kdm1a,ncor2,prdm14,pparaa,per1a,alx1,mier1b,homezb,six2b,phf8,sox5,e2f7,dnajb5,runx1t1,foxo1a,setdb1b,wnt11,hhatlb,ovol1a,prox2,cpeb3,nab2,skilb
19_Member	GO Biological Processes	GO:2000113	negative regulation of cellular macromolecule biosynthetic process	-3.68743	-1.74002	64/473	30271,30463,30486,30493,30548,30568,30581,30625,30628,30635,30636,30686,57936,58008,58146,83780,140613,260407,260437,317678,321217,321618,322508,352939,373116,393519,393856,393959,406560,406632,406750,407086,415099,436585,436822,445120,445564,494487,550353,550389,553782,558450,561503,563151,563298,563926,565176,566167,566226,566454,566534,567413,567941,569466,767809,768121,768131,791595,792224,79…	nr1d2b,lhx1a,rxrbb,id1,foxd3,dlx1a,dlx4b,six7,smad1,six3a,six3b,myca,tbx20,hey1,hey2,cry3b,her9,tp63,msh6,ruvbl2,mbd3b,h1f0,h1fx,pnx,hes6,purbb,pabpc1b,foxl1,vgll4b,cnot9,maf1,junba,rela,hic1,itm2ca,cux1b,smad9,nr1d1,histh1l,osr2,zgc:110425,kdm1a,ncor2,prdm14,pparaa,per1a,alx1,mier1b,homezb,six2b,phf8,sox5,e2f7,dnajb5,runx1t1,foxo1a,setdb1b,wnt11,hhatlb,ovol1a,prox2,cpeb3,nab2,skilb
19_Member	GO Biological Processes	GO:0031327	negative regulation of cellular biosynthetic process	-3.46005	-1.59631	64/482	30271,30463,30486,30493,30548,30568,30581,30625,30628,30635,30636,30686,57936,58008,58146,83780,140613,260407,260437,317678,321217,321618,322508,352939,373116,393519,393856,393959,406560,406632,406750,407086,415099,436585,436822,445120,445564,494487,550353,550389,553782,558450,561503,563151,563298,563926,565176,566167,566226,566454,566534,567413,567941,569466,767809,768121,768131,791595,792224,79…	nr1d2b,lhx1a,rxrbb,id1,foxd3,dlx1a,dlx4b,six7,smad1,six3a,six3b,myca,tbx20,hey1,hey2,cry3b,her9,tp63,msh6,ruvbl2,mbd3b,h1f0,h1fx,pnx,hes6,purbb,pabpc1b,foxl1,vgll4b,cnot9,maf1,junba,rela,hic1,itm2ca,cux1b,smad9,nr1d1,histh1l,osr2,zgc:110425,kdm1a,ncor2,prdm14,pparaa,per1a,alx1,mier1b,homezb,six2b,phf8,sox5,e2f7,dnajb5,runx1t1,foxo1a,setdb1b,wnt11,hhatlb,ovol1a,prox2,cpeb3,nab2,skilb
19_Member	GO Biological Processes	GO:0045934	negative regulation of nucleobase-containing compound metabolic process	-3.42216	-1.57424	59/437	30271,30463,30486,30493,30548,30568,30581,30625,30628,30635,30636,30686,57936,58008,58146,83780,140613,260407,260437,317678,321217,321618,322508,352939,373116,393519,393959,406560,406750,407086,415099,436585,445120,445564,494487,550353,550389,553782,558450,561503,563151,563298,563926,565176,566167,566226,566454,566534,567413,567941,569466,767809,768121,768131,791595,792456,100003863,100005680,100…	nr1d2b,lhx1a,rxrbb,id1,foxd3,dlx1a,dlx4b,six7,smad1,six3a,six3b,myca,tbx20,hey1,hey2,cry3b,her9,tp63,msh6,ruvbl2,mbd3b,h1f0,h1fx,pnx,hes6,purbb,foxl1,vgll4b,maf1,junba,rela,hic1,cux1b,smad9,nr1d1,histh1l,osr2,zgc:110425,kdm1a,ncor2,prdm14,pparaa,per1a,alx1,mier1b,homezb,six2b,phf8,sox5,e2f7,dnajb5,runx1t1,foxo1a,setdb1b,wnt11,ovol1a,prox2,nab2,skilb
19_Member	GO Biological Processes	GO:0009890	negative regulation of biosynthetic process	-3.38672	-1.55227	64/485	30271,30463,30486,30493,30548,30568,30581,30625,30628,30635,30636,30686,57936,58008,58146,83780,140613,260407,260437,317678,321217,321618,322508,352939,373116,393519,393856,393959,406560,406632,406750,407086,415099,436585,436822,445120,445564,494487,550353,550389,553782,558450,561503,563151,563298,563926,565176,566167,566226,566454,566534,567413,567941,569466,767809,768121,768131,791595,792224,79…	nr1d2b,lhx1a,rxrbb,id1,foxd3,dlx1a,dlx4b,six7,smad1,six3a,six3b,myca,tbx20,hey1,hey2,cry3b,her9,tp63,msh6,ruvbl2,mbd3b,h1f0,h1fx,pnx,hes6,purbb,pabpc1b,foxl1,vgll4b,cnot9,maf1,junba,rela,hic1,itm2ca,cux1b,smad9,nr1d1,histh1l,osr2,zgc:110425,kdm1a,ncor2,prdm14,pparaa,per1a,alx1,mier1b,homezb,six2b,phf8,sox5,e2f7,dnajb5,runx1t1,foxo1a,setdb1b,wnt11,hhatlb,ovol1a,prox2,cpeb3,nab2,skilb
19_Member	GO Biological Processes	GO:0031324	negative regulation of cellular metabolic process	-2.79999	-1.12473	81/677	30271,30463,30486,30493,30548,30568,30581,30625,30628,30635,30636,30686,30728,57936,58008,58146,83780,116992,140613,260407,260437,317678,321195,321217,321545,321618,322508,324254,327327,334627,352939,373116,393519,393856,393959,406513,406560,406632,406750,407086,415099,436585,436822,445120,445564,449808,494487,497638,497647,550353,550389,553468,553782,558450,559297,561503,562516,563151,563298,563…	nr1d2b,lhx1a,rxrbb,id1,foxd3,dlx1a,dlx4b,six7,smad1,six3a,six3b,myca,pbx4,tbx20,hey1,hey2,cry3b,smad6a,her9,tp63,msh6,ruvbl2,serpina1l,mbd3b,serpinc1,h1f0,h1fx,mtor,n4bp1,ubr5,pnx,hes6,purbb,pabpc1b,foxl1,spred1,vgll4b,cnot9,maf1,junba,rela,hic1,itm2ca,cux1b,smad9,kng1,nr1d1,dlg2,kcnj11l,histh1l,osr2,atraid,zgc:110425,kdm1a,ankle2,ncor2,ppp1r37,prdm14,pparaa,per1a,serpina7,alx1,mier1b,homezb,six2…
19_Member	GO Biological Processes	GO:0051172	negative regulation of nitrogen compound metabolic process	-2.57513	-0.961861	77/650	30271,30463,30486,30493,30548,30568,30581,30625,30628,30635,30636,30686,30728,57936,58008,58146,83780,116992,140613,260407,260437,317678,321195,321217,321545,321618,322508,327327,334627,352939,373116,393519,393856,393959,406513,406560,406632,406750,407086,415099,436585,436822,445120,445564,449808,494487,497647,550353,550389,553468,553782,558450,561503,563151,563298,563926,564060,565176,566167,566…	nr1d2b,lhx1a,rxrbb,id1,foxd3,dlx1a,dlx4b,six7,smad1,six3a,six3b,myca,pbx4,tbx20,hey1,hey2,cry3b,smad6a,her9,tp63,msh6,ruvbl2,serpina1l,mbd3b,serpinc1,h1f0,h1fx,n4bp1,ubr5,pnx,hes6,purbb,pabpc1b,foxl1,spred1,vgll4b,cnot9,maf1,junba,rela,hic1,itm2ca,cux1b,smad9,kng1,nr1d1,kcnj11l,histh1l,osr2,atraid,zgc:110425,kdm1a,ncor2,prdm14,pparaa,per1a,serpina7,alx1,mier1b,homezb,six2b,phf8,sox5,serping1,e2f7…
20_Summary	GO Biological Processes	GO:0051321	meiotic cell cycle	-4.04462	-2.0274	21/99	260437,323733,368200,393882,402797,402982,436630,553132,553222,559140,566831,567338,568897,571082,573382,678602,678633,791138,100004656,100141368,100189619,324475,567168,794108,323597,492689,767754	msh6,top2a,piwil1,tubg1,sycp1,spo11,hormad1,syce2,tdrd9,terb1,rad21b,pld6,mei4,rad21l1,mns1,sycp3,rec8b,sgo1,m1ap,waplb,zgc:195212,smc3,stag2a,nipblb,ewsr1a,fam83d,cenpe
20_Member	GO Biological Processes	GO:0051321	meiotic cell cycle	-4.04462	-2.0274	21/99	260437,323733,368200,393882,402797,402982,436630,553132,553222,559140,566831,567338,568897,571082,573382,678602,678633,791138,100004656,100141368,100189619	msh6,top2a,piwil1,tubg1,sycp1,spo11,hormad1,syce2,tdrd9,terb1,rad21b,pld6,mei4,rad21l1,mns1,sycp3,rec8b,sgo1,m1ap,waplb,zgc:195212
20_Member	GO Biological Processes	GO:0042138	meiotic DNA double-strand break formation	-3.58938	-1.68687	4/5	402982,436630,568897,100189619	spo11,hormad1,mei4,zgc:195212
20_Member	GO Biological Processes	GO:0061982	meiosis I cell cycle process	-2.90697	-1.19579	11/45	260437,323733,402797,402982,436630,553132,553222,559140,568897,100004656,100189619	msh6,top2a,sycp1,spo11,hormad1,syce2,tdrd9,terb1,mei4,m1ap,zgc:195212
20_Member	GO Biological Processes	GO:1903046	meiotic cell cycle process	-2.75843	-1.08546	14/68	260437,323733,393882,402797,402982,436630,553132,553222,559140,568897,791138,100004656,100141368,100189619	msh6,top2a,tubg1,sycp1,spo11,hormad1,syce2,tdrd9,terb1,mei4,sgo1,m1ap,waplb,zgc:195212
20_Member	GO Biological Processes	GO:0007062	sister chromatid cohesion	-2.72852	-1.06905	9/34	324475,436630,566831,567168,571082,678633,791138,794108,100141368	smc3,hormad1,rad21b,stag2a,rad21l1,rec8b,sgo1,nipblb,waplb
20_Member	GO Biological Processes	GO:0007129	synapsis	-2.64826	-1.01251	5/12	402797,436630,553132,559140,568897	sycp1,hormad1,syce2,terb1,mei4
20_Member	GO Biological Processes	GO:0045132	meiotic chromosome segregation	-2.37209	-0.831989	9/38	323733,402797,436630,553132,559140,568897,791138,100004656,100141368	top2a,sycp1,hormad1,syce2,terb1,mei4,sgo1,m1ap,waplb
20_Member	GO Biological Processes	GO:0045143	homologous chromosome segregation	-2.30901	-0.795708	5/14	402797,436630,553132,559140,568897	sycp1,hormad1,syce2,terb1,mei4
20_Member	GO Biological Processes	GO:0140013	meiotic nuclear division	-2.3081	-0.795708	11/53	323733,402797,402982,436630,553132,553222,559140,568897,791138,100004656,100141368	top2a,sycp1,spo11,hormad1,syce2,tdrd9,terb1,mei4,sgo1,m1ap,waplb
20_Member	GO Biological Processes	GO:0007127	meiosis I	-2.29206	-0.792117	9/39	323733,402797,402982,436630,553132,553222,559140,568897,100004656	top2a,sycp1,spo11,hormad1,syce2,tdrd9,terb1,mei4,m1ap
20_Member	GO Biological Processes	GO:0098813	nuclear chromosome segregation	-2.15459	-0.695512	19/120	323597,323733,324475,393882,402797,436630,492689,553132,559140,566831,567168,568897,571082,678633,767754,791138,794108,100004656,100141368	ewsr1a,top2a,smc3,tubg1,sycp1,hormad1,fam83d,syce2,terb1,rad21b,stag2a,mei4,rad21l1,rec8b,cenpe,sgo1,nipblb,m1ap,waplb
