# Supplementary material for: The Role of DNA Methylation Reprogramming During Sex Determination and Transition in Zebrafish
Source: Genomics Proteomics Bioinformatics. 2021 Feb 19;19(1):48–63. doi: 10.1016/j.gpb.2020.10.004 (PMC8640932; doi:10.1016/j.gpb.2020.10.004)
Supplement: Supplementary Table S7 — GO terms for DMPs between testis and ovary [file mmc14.xlsx]

## Sheet: ovary hypomethylated
Table S7 GO terms for DMPs between testis and ovary
Note: GO terms for ovary hypomethylated genes.
Group ID	Category	Term	Description	Log P	Log (q-value)	InTerm_InList	Genes	Symbols
1_Summary	GO Biological Processes	GO:0010817	regulation of hormone levels	-14.2684	-10.0786	67/507	150,151,152,183,186,301,335,1244,1369,1374,1381,1586,1588,1813,1958,2028,2099,2244,2488,2645,2695,3172,3291,3292,3293,3553,3623,3624,3814,4803,4878,5019,5213,5443,5950,5959,6121,6567,6696,6716,6770,6804,6817,7447,8228,8431,8528,8655,8660,8862,9254,9378,9727,9971,10948,23409,54658,54659,54884,57555,59272,83875,112724,114897,283849,388581,399979,375,1361,3098,3566,3965,4881,5021,5027,6532,6850,7040…	ADRA2A,ADRA2B,ADRA2C,AGT,AGTR2,ANXA1,APOA1,ABCC2,CPN1,CPT1A,CRABP1,CYP17A1,CYP19A1,DRD2,EGR1,ENPEP,ESR1,FGB,FSHB,GCK,GIP,HNF4A,HSD11B2,HSD17B1,HSD17B3,IL1B,INHA,INHBA,KISS1,NGF,NPPA,OXCT1,PFKM,POMC,RBP4,RDH5,RPE65,SLC16A2,SPP1,SRD5A2,STAR,STX1A,SULT1A1,VSNL1,PNPLA4,NR0B2,DDO,DYNLL1,IRS2,APLN,CACNA2D2,NRXN1,RAB11FIP3,NR1H4,STARD3,SIRT4,UGT1A1,UGT1A3,RETSAT,NLGN2,ACE2,BCO2,RDH13,C1QTNF1,EXOC3L1,C1Q…
1_Member	GO Biological Processes	GO:0010817	regulation of hormone levels	-14.2684	-10.0786	67/507	150,151,152,183,186,301,335,1244,1369,1374,1381,1586,1588,1813,1958,2028,2099,2244,2488,2645,2695,3172,3291,3292,3293,3553,3623,3624,3814,4803,4878,5019,5213,5443,5950,5959,6121,6567,6696,6716,6770,6804,6817,7447,8228,8431,8528,8655,8660,8862,9254,9378,9727,9971,10948,23409,54658,54659,54884,57555,59272,83875,112724,114897,283849,388581,399979	ADRA2A,ADRA2B,ADRA2C,AGT,AGTR2,ANXA1,APOA1,ABCC2,CPN1,CPT1A,CRABP1,CYP17A1,CYP19A1,DRD2,EGR1,ENPEP,ESR1,FGB,FSHB,GCK,GIP,HNF4A,HSD11B2,HSD17B1,HSD17B3,IL1B,INHA,INHBA,KISS1,NGF,NPPA,OXCT1,PFKM,POMC,RBP4,RDH5,RPE65,SLC16A2,SPP1,SRD5A2,STAR,STX1A,SULT1A1,VSNL1,PNPLA4,NR0B2,DDO,DYNLL1,IRS2,APLN,CACNA2D2,NRXN1,RAB11FIP3,NR1H4,STARD3,SIRT4,UGT1A1,UGT1A3,RETSAT,NLGN2,ACE2,BCO2,RDH13,C1QTNF1,EXOC3L1,C1Q…
1_Member	GO Biological Processes	GO:0051047	positive regulation of secretion	-12.6492	-9.23753	54/385	183,186,375,1361,1588,1813,2244,2645,2695,3098,3553,3566,3623,3624,3814,3965,4878,4881,5019,5021,5027,5213,5950,6532,6696,6804,6850,7040,7096,7099,7442,7447,7784,7855,8372,8431,8655,8660,8862,9971,10631,22871,23122,23332,23413,26191,26253,27159,55204,57555,64109,85477,114897,388581	AGT,AGTR2,ARF1,CPB2,CYP19A1,DRD2,FGB,GCK,GIP,HK1,IL1B,IL4R,INHA,INHBA,KISS1,LGALS9,NPPA,NPR1,OXCT1,OXTR,P2RX7,PFKM,RBP4,SLC6A4,SPP1,STX1A,SYK,TGFB1,TLR1,TLR4,TRPV1,VSNL1,ZP3,FZD5,HYAL3,NR0B2,DYNLL1,IRS2,APLN,NR1H4,POSTN,NLGN1,CLASP2,CLASP1,NCS1,PTPN22,CLEC4E,CHIA,GOLPH3L,NLGN2,CRLF2,SCIN,C1QTNF1,C1QTNF12
1_Member	GO Biological Processes	GO:1903532	positive regulation of secretion by cell	-12.1946	-8.84994	51/359	183,186,375,1361,1588,1813,2244,2645,2695,3098,3553,3566,3623,3624,3814,3965,4878,5019,5021,5027,5213,5950,6532,6696,6804,6850,7040,7096,7099,7447,7784,7855,8372,8431,8655,8660,8862,9971,10631,22871,23122,23332,23413,26191,26253,27159,55204,57555,64109,114897,388581	AGT,AGTR2,ARF1,CPB2,CYP19A1,DRD2,FGB,GCK,GIP,HK1,IL1B,IL4R,INHA,INHBA,KISS1,LGALS9,NPPA,OXCT1,OXTR,P2RX7,PFKM,RBP4,SLC6A4,SPP1,STX1A,SYK,TGFB1,TLR1,TLR4,VSNL1,ZP3,FZD5,HYAL3,NR0B2,DYNLL1,IRS2,APLN,NR1H4,POSTN,NLGN1,CLASP2,CLASP1,NCS1,PTPN22,CLEC4E,CHIA,GOLPH3L,NLGN2,CRLF2,C1QTNF1,C1QTNF12
1_Member	GO Biological Processes	GO:0051046	regulation of secretion	-10.9166	-7.72144	77/737	150,151,152,183,186,284,301,335,336,375,634,1137,1361,1374,1588,1813,2244,2255,2645,2695,3098,3172,3553,3566,3598,3623,3624,3814,3965,4868,4878,4881,5019,5021,5027,5213,5443,5950,6532,6623,6696,6804,6850,7040,7096,7099,7442,7447,7784,7855,8372,8431,8655,8660,8862,9254,9378,9727,9971,10631,22871,23122,23332,23409,23413,26191,26253,27159,29091,51652,55204,57102,57555,64109,85477,114897,388581	ADRA2A,ADRA2B,ADRA2C,AGT,AGTR2,ANGPT1,ANXA1,APOA1,APOA2,ARF1,CEACAM1,CHRNA4,CPB2,CPT1A,CYP19A1,DRD2,FGB,FGF10,GCK,GIP,HK1,HNF4A,IL1B,IL4R,IL13RA2,INHA,INHBA,KISS1,LGALS9,NPHS1,NPPA,NPR1,OXCT1,OXTR,P2RX7,PFKM,POMC,RBP4,SLC6A4,SNCG,SPP1,STX1A,SYK,TGFB1,TLR1,TLR4,TRPV1,VSNL1,ZP3,FZD5,HYAL3,NR0B2,DYNLL1,IRS2,APLN,CACNA2D2,NRXN1,RAB11FIP3,NR1H4,POSTN,NLGN1,CLASP2,CLASP1,SIRT4,NCS1,PTPN22,CLEC4E,CHIA,S…
1_Member	GO Biological Processes	GO:1903530	regulation of secretion by cell	-10.3573	-7.20891	72/685	150,151,152,183,186,284,301,335,336,375,634,1137,1361,1374,1588,1813,2244,2645,2695,3098,3172,3553,3566,3598,3623,3624,3814,3965,4878,5019,5021,5027,5213,5443,5950,6532,6623,6696,6804,6850,7040,7096,7099,7447,7784,7855,8372,8431,8655,8660,8862,9254,9378,9727,9971,10631,22871,23122,23332,23409,23413,26191,26253,27159,29091,51652,55204,57102,57555,64109,114897,388581	ADRA2A,ADRA2B,ADRA2C,AGT,AGTR2,ANGPT1,ANXA1,APOA1,APOA2,ARF1,CEACAM1,CHRNA4,CPB2,CPT1A,CYP19A1,DRD2,FGB,GCK,GIP,HK1,HNF4A,IL1B,IL4R,IL13RA2,INHA,INHBA,KISS1,LGALS9,NPPA,OXCT1,OXTR,P2RX7,PFKM,POMC,RBP4,SLC6A4,SNCG,SPP1,STX1A,SYK,TGFB1,TLR1,TLR4,VSNL1,ZP3,FZD5,HYAL3,NR0B2,DYNLL1,IRS2,APLN,CACNA2D2,NRXN1,RAB11FIP3,NR1H4,POSTN,NLGN1,CLASP2,CLASP1,SIRT4,NCS1,PTPN22,CLEC4E,CHIA,STXBP6,CHMP3,GOLPH3L,C12…
1_Member	GO Biological Processes	GO:0046883	regulation of hormone secretion	-8.85383	-6.07129	37/264	150,151,152,183,186,301,1374,1588,1813,2244,2645,2695,3172,3553,3623,3624,3814,4878,5019,5213,5443,5950,6696,6804,7447,8431,8655,8660,8862,9254,9378,9727,9971,23409,57555,114897,388581	ADRA2A,ADRA2B,ADRA2C,AGT,AGTR2,ANXA1,CPT1A,CYP19A1,DRD2,FGB,GCK,GIP,HNF4A,IL1B,INHA,INHBA,KISS1,NPPA,OXCT1,PFKM,POMC,RBP4,SPP1,STX1A,VSNL1,NR0B2,DYNLL1,IRS2,APLN,CACNA2D2,NRXN1,RAB11FIP3,NR1H4,SIRT4,NLGN2,C1QTNF1,C1QTNF12
1_Member	GO Biological Processes	GO:0009914	hormone transport	-8.5137	-5.86796	41/321	150,151,152,183,186,301,1244,1374,1588,1813,2244,2645,2695,3172,3553,3623,3624,3814,4878,5019,5213,5443,5950,6567,6696,6804,7447,8431,8655,8660,8862,9254,9378,9727,9971,23409,57555,114897,283849,388581,399979	ADRA2A,ADRA2B,ADRA2C,AGT,AGTR2,ANXA1,ABCC2,CPT1A,CYP19A1,DRD2,FGB,GCK,GIP,HNF4A,IL1B,INHA,INHBA,KISS1,NPPA,OXCT1,PFKM,POMC,RBP4,SLC16A2,SPP1,STX1A,VSNL1,NR0B2,DYNLL1,IRS2,APLN,CACNA2D2,NRXN1,RAB11FIP3,NR1H4,SIRT4,NLGN2,C1QTNF1,EXOC3L1,C1QTNF12,SNX19
1_Member	GO Biological Processes	GO:0046879	hormone secretion	-7.98447	-5.43812	39/309	150,151,152,183,186,301,1374,1588,1813,2244,2645,2695,3172,3553,3623,3624,3814,4878,5019,5213,5443,5950,6696,6804,7447,8431,8655,8660,8862,9254,9378,9727,9971,23409,57555,114897,283849,388581,399979	ADRA2A,ADRA2B,ADRA2C,AGT,AGTR2,ANXA1,CPT1A,CYP19A1,DRD2,FGB,GCK,GIP,HNF4A,IL1B,INHA,INHBA,KISS1,NPPA,OXCT1,PFKM,POMC,RBP4,SPP1,STX1A,VSNL1,NR0B2,DYNLL1,IRS2,APLN,CACNA2D2,NRXN1,RAB11FIP3,NR1H4,SIRT4,NLGN2,C1QTNF1,EXOC3L1,C1QTNF12,SNX19
1_Member	GO Biological Processes	GO:0002790	peptide secretion	-7.89394	-5.36689	57/557	19,150,152,183,186,284,301,335,336,375,1374,1813,2244,2645,2695,3098,3172,3553,3566,3814,3965,5019,5027,5213,5341,5950,6623,6804,6850,7040,7096,7099,7442,7447,7855,8431,8655,8660,8862,9254,9378,9727,9971,10631,10673,23409,26191,26253,27159,51030,55204,57555,64109,114902,283849,388581,399979	ABCA1,ADRA2A,ADRA2C,AGT,AGTR2,ANGPT1,ANXA1,APOA1,APOA2,ARF1,CPT1A,DRD2,FGB,GCK,GIP,HK1,HNF4A,IL1B,IL4R,KISS1,LGALS9,OXCT1,P2RX7,PFKM,PLEK,RBP4,SNCG,STX1A,SYK,TGFB1,TLR1,TLR4,TRPV1,VSNL1,FZD5,NR0B2,DYNLL1,IRS2,APLN,CACNA2D2,NRXN1,RAB11FIP3,NR1H4,POSTN,TNFSF13B,SIRT4,PTPN22,CLEC4E,CHIA,TVP23B,GOLPH3L,NLGN2,CRLF2,C1QTNF5,EXOC3L1,C1QTNF12,SNX19
1_Member	GO Biological Processes	GO:0002793	positive regulation of peptide secretion	-7.50838	-5.06677	34/258	186,375,1813,2244,2645,2695,3098,3553,3566,3814,3965,5019,5027,5213,5950,6850,7040,7096,7099,7447,7855,8431,8655,8660,8862,9971,10631,26191,26253,27159,55204,57555,64109,388581	AGTR2,ARF1,DRD2,FGB,GCK,GIP,HK1,IL1B,IL4R,KISS1,LGALS9,OXCT1,P2RX7,PFKM,RBP4,SYK,TGFB1,TLR1,TLR4,VSNL1,FZD5,NR0B2,DYNLL1,IRS2,APLN,NR1H4,POSTN,PTPN22,CLEC4E,CHIA,GOLPH3L,NLGN2,CRLF2,C1QTNF12
1_Member	GO Biological Processes	GO:0050714	positive regulation of protein secretion	-7.35562	-4.95115	32/237	186,375,1813,2244,2645,2695,3098,3553,3566,3965,5019,5027,5213,5950,6850,7040,7096,7099,7447,7855,8431,8655,8660,9971,10631,26191,26253,27159,55204,57555,64109,388581	AGTR2,ARF1,DRD2,FGB,GCK,GIP,HK1,IL1B,IL4R,LGALS9,OXCT1,P2RX7,PFKM,RBP4,SYK,TGFB1,TLR1,TLR4,VSNL1,FZD5,NR0B2,DYNLL1,IRS2,NR1H4,POSTN,PTPN22,CLEC4E,CHIA,GOLPH3L,NLGN2,CRLF2,C1QTNF12
1_Member	GO Biological Processes	GO:0046887	positive regulation of hormone secretion	-7.22046	-4.85099	22/126	1588,1813,2244,2645,2695,3623,3624,3814,4878,5019,5213,5950,6696,7447,8431,8655,8660,8862,9971,57555,114897,388581	CYP19A1,DRD2,FGB,GCK,GIP,INHA,INHBA,KISS1,NPPA,OXCT1,PFKM,RBP4,SPP1,VSNL1,NR0B2,DYNLL1,IRS2,APLN,NR1H4,NLGN2,C1QTNF1,C1QTNF12
1_Member	GO Biological Processes	GO:0009306	protein secretion	-7.21472	-4.85099	53/524	19,150,152,183,186,284,301,335,336,375,1374,1813,2244,2645,2695,3098,3172,3553,3566,3965,5019,5027,5213,5341,5950,6623,6804,6850,7040,7096,7099,7447,7855,8431,8655,8660,9254,9378,9727,9971,10631,10673,23409,26191,26253,27159,51030,55204,57555,64109,114902,388581,399979	ABCA1,ADRA2A,ADRA2C,AGT,AGTR2,ANGPT1,ANXA1,APOA1,APOA2,ARF1,CPT1A,DRD2,FGB,GCK,GIP,HK1,HNF4A,IL1B,IL4R,LGALS9,OXCT1,P2RX7,PFKM,PLEK,RBP4,SNCG,STX1A,SYK,TGFB1,TLR1,TLR4,VSNL1,FZD5,NR0B2,DYNLL1,IRS2,CACNA2D2,NRXN1,RAB11FIP3,NR1H4,POSTN,TNFSF13B,SIRT4,PTPN22,CLEC4E,CHIA,TVP23B,GOLPH3L,NLGN2,CRLF2,C1QTNF5,C1QTNF12,SNX19
1_Member	GO Biological Processes	GO:0051223	regulation of protein transport	-7.1235	-4.78853	70/784	86,150,152,186,284,301,335,336,347,375,999,1374,1601,1813,2064,2066,2147,2244,2645,2695,3098,3172,3301,3305,3312,3553,3566,3965,4601,4604,5019,5027,5213,5663,5950,6425,6804,6850,7040,7096,7099,7307,7447,7855,8431,8655,8660,8841,9254,9378,9478,9727,9971,10400,10631,22902,23409,26191,26253,27159,54602,55204,55823,55929,55959,57555,64081,64109,285966,388581	ACTL6A,ADRA2A,ADRA2C,AGTR2,ANGPT1,ANXA1,APOA1,APOA2,APOD,ARF1,CDH1,CPT1A,DAB2,DRD2,ERBB2,ERBB4,F2,FGB,GCK,GIP,HK1,HNF4A,DNAJA1,HSPA1L,HSPA8,IL1B,IL4R,LGALS9,MXI1,MYBPC1,OXCT1,P2RX7,PFKM,PSEN1,RBP4,SFRP5,STX1A,SYK,TGFB1,TLR1,TLR4,U2AF1,VSNL1,FZD5,NR0B2,DYNLL1,IRS2,HDAC3,CACNA2D2,NRXN1,CABP1,RAB11FIP3,NR1H4,PEMT,POSTN,RUFY3,SIRT4,PTPN22,CLEC4E,CHIA,NDFIP2,GOLPH3L,VPS11,DMAP1,SULF2,NLGN2,PBLD,CRLF2,…
1_Member	GO Biological Processes	GO:0023061	signal release	-6.87226	-4.62061	46/436	150,151,152,183,186,301,1374,1588,1813,2244,2645,2695,3172,3312,3553,3623,3624,3814,4878,5019,5027,5213,5443,5663,5950,6536,6623,6696,6804,7447,8431,8655,8660,8862,9254,9378,9727,9971,22871,23409,26258,57555,114897,283849,388581,399979	ADRA2A,ADRA2B,ADRA2C,AGT,AGTR2,ANXA1,CPT1A,CYP19A1,DRD2,FGB,GCK,GIP,HNF4A,HSPA8,IL1B,INHA,INHBA,KISS1,NPPA,OXCT1,P2RX7,PFKM,POMC,PSEN1,RBP4,SLC6A9,SNCG,SPP1,STX1A,VSNL1,NR0B2,DYNLL1,IRS2,APLN,CACNA2D2,NRXN1,RAB11FIP3,NR1H4,NLGN1,SIRT4,BLOC1S6,NLGN2,C1QTNF1,EXOC3L1,C1QTNF12,SNX19
1_Member	GO Biological Processes	GO:0051222	positive regulation of protein transport	-6.78305	-4.54749	49/482	86,186,375,999,1601,1813,2064,2066,2147,2244,2645,2695,3098,3305,3553,3566,3965,4604,5019,5027,5213,5663,5950,6850,7040,7096,7099,7307,7447,7855,8431,8655,8660,8841,9971,10400,10631,22902,26191,26253,27159,55204,55823,55929,55959,57555,64109,285966,388581	ACTL6A,AGTR2,ARF1,CDH1,DAB2,DRD2,ERBB2,ERBB4,F2,FGB,GCK,GIP,HK1,HSPA1L,IL1B,IL4R,LGALS9,MYBPC1,OXCT1,P2RX7,PFKM,PSEN1,RBP4,SYK,TGFB1,TLR1,TLR4,U2AF1,VSNL1,FZD5,NR0B2,DYNLL1,IRS2,HDAC3,NR1H4,PEMT,POSTN,RUFY3,PTPN22,CLEC4E,CHIA,GOLPH3L,VPS11,DMAP1,SULF2,NLGN2,CRLF2,TCAF2,C1QTNF12
1_Member	GO Biological Processes	GO:0050708	regulation of protein secretion	-6.75176	-4.521	45/426	150,152,186,284,301,335,336,375,1374,1813,2244,2645,2695,3098,3172,3553,3566,3965,5019,5027,5213,5950,6804,6850,7040,7096,7099,7447,7855,8431,8655,8660,9254,9378,9727,9971,10631,23409,26191,26253,27159,55204,57555,64109,388581	ADRA2A,ADRA2C,AGTR2,ANGPT1,ANXA1,APOA1,APOA2,ARF1,CPT1A,DRD2,FGB,GCK,GIP,HK1,HNF4A,IL1B,IL4R,LGALS9,OXCT1,P2RX7,PFKM,RBP4,STX1A,SYK,TGFB1,TLR1,TLR4,VSNL1,FZD5,NR0B2,DYNLL1,IRS2,CACNA2D2,NRXN1,RAB11FIP3,NR1H4,POSTN,SIRT4,PTPN22,CLEC4E,CHIA,GOLPH3L,NLGN2,CRLF2,C1QTNF12
1_Member	GO Biological Processes	GO:0002791	regulation of peptide secretion	-6.73489	-4.50888	47/455	150,152,186,284,301,335,336,375,1374,1813,2244,2645,2695,3098,3172,3553,3566,3814,3965,5019,5027,5213,5950,6804,6850,7040,7096,7099,7447,7855,8431,8655,8660,8862,9254,9378,9727,9971,10631,23409,26191,26253,27159,55204,57555,64109,388581	ADRA2A,ADRA2C,AGTR2,ANGPT1,ANXA1,APOA1,APOA2,ARF1,CPT1A,DRD2,FGB,GCK,GIP,HK1,HNF4A,IL1B,IL4R,KISS1,LGALS9,OXCT1,P2RX7,PFKM,RBP4,STX1A,SYK,TGFB1,TLR1,TLR4,VSNL1,FZD5,NR0B2,DYNLL1,IRS2,APLN,CACNA2D2,NRXN1,RAB11FIP3,NR1H4,POSTN,SIRT4,PTPN22,CLEC4E,CHIA,GOLPH3L,NLGN2,CRLF2,C1QTNF12
1_Member	GO Biological Processes	GO:1904951	positive regulation of establishment of protein localization	-6.65258	-4.45401	51/516	86,186,375,999,1601,1813,2064,2066,2147,2244,2645,2695,3098,3305,3553,3566,3965,4604,5019,5027,5213,5599,5663,5950,6850,7040,7096,7099,7307,7447,7855,8431,8655,8660,8841,9971,10400,10631,11156,22902,26191,26253,27159,55204,55823,55929,55959,57555,64109,285966,388581	ACTL6A,AGTR2,ARF1,CDH1,DAB2,DRD2,ERBB2,ERBB4,F2,FGB,GCK,GIP,HK1,HSPA1L,IL1B,IL4R,LGALS9,MYBPC1,OXCT1,P2RX7,PFKM,MAPK8,PSEN1,RBP4,SYK,TGFB1,TLR1,TLR4,U2AF1,VSNL1,FZD5,NR0B2,DYNLL1,IRS2,HDAC3,NR1H4,PEMT,POSTN,PTP4A3,RUFY3,PTPN22,CLEC4E,CHIA,GOLPH3L,VPS11,DMAP1,SULF2,NLGN2,CRLF2,TCAF2,C1QTNF12
1_Member	GO Biological Processes	GO:0090277	positive regulation of peptide hormone secretion	-5.40251	-3.45076	16/92	1813,2244,2645,2695,3814,5019,5213,5950,7447,8431,8655,8660,8862,9971,57555,388581	DRD2,FGB,GCK,GIP,KISS1,OXCT1,PFKM,RBP4,VSNL1,NR0B2,DYNLL1,IRS2,APLN,NR1H4,NLGN2,C1QTNF12
1_Member	GO Biological Processes	GO:0090276	regulation of peptide hormone secretion	-5.16147	-3.24583	25/203	150,152,1374,1813,2244,2645,2695,3172,3553,3814,5019,5213,5950,6804,7447,8431,8655,8660,8862,9254,9378,9971,23409,57555,388581	ADRA2A,ADRA2C,CPT1A,DRD2,FGB,GCK,GIP,HNF4A,IL1B,KISS1,OXCT1,PFKM,RBP4,STX1A,VSNL1,NR0B2,DYNLL1,IRS2,APLN,CACNA2D2,NRXN1,NR1H4,SIRT4,NLGN2,C1QTNF12
1_Member	GO Biological Processes	GO:0030072	peptide hormone secretion	-5.14084	-3.23207	28/243	150,152,301,1374,1813,2244,2645,2695,3172,3553,3814,5019,5213,5950,6804,7447,8431,8655,8660,8862,9254,9378,9971,23409,57555,283849,388581,399979	ADRA2A,ADRA2C,ANXA1,CPT1A,DRD2,FGB,GCK,GIP,HNF4A,IL1B,KISS1,OXCT1,PFKM,RBP4,STX1A,VSNL1,NR0B2,DYNLL1,IRS2,APLN,CACNA2D2,NRXN1,NR1H4,SIRT4,NLGN2,EXOC3L1,C1QTNF12,SNX19
1_Member	GO Biological Processes	GO:0050796	regulation of insulin secretion	-4.87889	-3.03545	22/172	150,152,1374,1813,2645,2695,3172,3553,5019,5213,5950,6804,7447,8431,8655,8660,9254,9378,9971,23409,57555,388581	ADRA2A,ADRA2C,CPT1A,DRD2,GCK,GIP,HNF4A,IL1B,OXCT1,PFKM,RBP4,STX1A,VSNL1,NR0B2,DYNLL1,IRS2,CACNA2D2,NRXN1,NR1H4,SIRT4,NLGN2,C1QTNF12
1_Member	GO Biological Processes	GO:0030073	insulin secretion	-4.71747	-2.91328	24/202	150,152,301,1374,1813,2645,2695,3172,3553,5019,5213,5950,6804,7447,8431,8655,8660,9254,9378,9971,23409,57555,388581,399979	ADRA2A,ADRA2C,ANXA1,CPT1A,DRD2,GCK,GIP,HNF4A,IL1B,OXCT1,PFKM,RBP4,STX1A,VSNL1,NR0B2,DYNLL1,IRS2,CACNA2D2,NRXN1,NR1H4,SIRT4,NLGN2,C1QTNF12,SNX19
1_Member	GO Biological Processes	GO:0050663	cytokine secretion	-4.49662	-2.75377	23/195	19,183,186,284,301,335,336,1813,3098,3553,3566,3965,5027,6850,7096,7099,7855,9971,10631,26191,26253,27159,64109	ABCA1,AGT,AGTR2,ANGPT1,ANXA1,APOA1,APOA2,DRD2,HK1,IL1B,IL4R,LGALS9,P2RX7,SYK,TLR1,TLR4,FZD5,NR1H4,POSTN,PTPN22,CLEC4E,CHIA,CRLF2
1_Member	GO Biological Processes	GO:0050707	regulation of cytokine secretion	-4.41869	-2.68979	21/171	186,284,301,335,336,1813,3098,3553,3566,3965,5027,6850,7096,7099,7855,9971,10631,26191,26253,27159,64109	AGTR2,ANGPT1,ANXA1,APOA1,APOA2,DRD2,HK1,IL1B,IL4R,LGALS9,P2RX7,SYK,TLR1,TLR4,FZD5,NR1H4,POSTN,PTPN22,CLEC4E,CHIA,CRLF2
1_Member	GO Biological Processes	GO:0032024	positive regulation of insulin secretion	-4.26656	-2.58056	12/68	2645,2695,5019,5213,5950,7447,8431,8655,8660,9971,57555,388581	GCK,GIP,OXCT1,PFKM,RBP4,VSNL1,NR0B2,DYNLL1,IRS2,NR1H4,NLGN2,C1QTNF12
1_Member	GO Biological Processes	GO:0050715	positive regulation of cytokine secretion	-4.19985	-2.5338	16/114	186,1813,3098,3553,3566,3965,5027,6850,7096,7099,7855,10631,26191,26253,27159,64109	AGTR2,DRD2,HK1,IL1B,IL4R,LGALS9,P2RX7,SYK,TLR1,TLR4,FZD5,POSTN,PTPN22,CLEC4E,CHIA,CRLF2
2_Summary	GO Biological Processes	GO:0009611	response to wounding	-13.5351	-9.64628	77/655	2,150,151,152,239,301,302,335,347,634,928,1361,1465,1490,1634,1813,1816,2004,2064,2066,2147,2152,2153,2155,2158,2162,2244,2255,2348,2695,3046,3172,3315,3484,3491,3624,3691,3932,3956,4488,4914,5023,5027,5159,5265,5328,5340,5341,5359,5777,5792,6403,6507,6678,6696,6850,7040,7099,7225,7391,7429,7450,8291,8326,8350,10631,23122,23332,23767,30846,54331,55959,58189,81029,83706,114897,389125,108,113,360,3…	A2M,ADRA2A,ADRA2B,ADRA2C,ALOX12,ANXA1,ANXA2,APOA1,APOD,CEACAM1,CD9,CPB2,CSRP1,CTGF,DCN,DRD2,DRD5,ELK3,ERBB2,ERBB4,F2,F3,F5,F7,F9,F13A1,FGB,FGF10,FOLR1,GIP,HBE1,HNF4A,HSPB1,IGFBP1,CYR61,INHBA,ITGB4,LCK,LGALS1,MSX2,NTRK1,P2RX1,P2RX7,PDGFRB,SERPINA1,PLAU,PLG,PLEK,PLSCR1,PTPN6,PTPRF,SELP,SLC1A3,SPARC,SPP1,SYK,TGFB1,TLR4,TRPC6,USF1,VIL1,VWF,DYSF,FZD9,HIST1H3A,POSTN,CLASP2,CLASP1,FLRT3,EHD2,GNG2,SULF2,…
2_Member	GO Biological Processes	GO:0009611	response to wounding	-13.5351	-9.64628	77/655	2,150,151,152,239,301,302,335,347,634,928,1361,1465,1490,1634,1813,1816,2004,2064,2066,2147,2152,2153,2155,2158,2162,2244,2255,2348,2695,3046,3172,3315,3484,3491,3624,3691,3932,3956,4488,4914,5023,5027,5159,5265,5328,5340,5341,5359,5777,5792,6403,6507,6678,6696,6850,7040,7099,7225,7391,7429,7450,8291,8326,8350,10631,23122,23332,23767,30846,54331,55959,58189,81029,83706,114897,389125	A2M,ADRA2A,ADRA2B,ADRA2C,ALOX12,ANXA1,ANXA2,APOA1,APOD,CEACAM1,CD9,CPB2,CSRP1,CTGF,DCN,DRD2,DRD5,ELK3,ERBB2,ERBB4,F2,F3,F5,F7,F9,F13A1,FGB,FGF10,FOLR1,GIP,HBE1,HNF4A,HSPB1,IGFBP1,CYR61,INHBA,ITGB4,LCK,LGALS1,MSX2,NTRK1,P2RX1,P2RX7,PDGFRB,SERPINA1,PLAU,PLG,PLEK,PLSCR1,PTPN6,PTPRF,SELP,SLC1A3,SPARC,SPP1,SYK,TGFB1,TLR4,TRPC6,USF1,VIL1,VWF,DYSF,FZD9,HIST1H3A,POSTN,CLASP2,CLASP1,FLRT3,EHD2,GNG2,SULF2,…
2_Member	GO Biological Processes	GO:0042060	wound healing	-10.9112	-7.72144	63/543	2,150,151,152,239,301,302,347,634,928,1361,1465,1634,1816,2004,2064,2066,2147,2152,2153,2155,2158,2162,2244,2255,3046,3172,3315,3484,3491,3932,4488,5023,5027,5159,5265,5328,5340,5341,5359,5777,6403,6678,6850,7040,7099,7225,7391,7429,7450,8291,8326,8350,10631,23122,23332,30846,54331,58189,81029,83706,114897,389125	A2M,ADRA2A,ADRA2B,ADRA2C,ALOX12,ANXA1,ANXA2,APOD,CEACAM1,CD9,CPB2,CSRP1,DCN,DRD5,ELK3,ERBB2,ERBB4,F2,F3,F5,F7,F9,F13A1,FGB,FGF10,HBE1,HNF4A,HSPB1,IGFBP1,CYR61,LCK,MSX2,P2RX1,P2RX7,PDGFRB,SERPINA1,PLAU,PLG,PLEK,PLSCR1,PTPN6,SELP,SPARC,SYK,TGFB1,TLR4,TRPC6,USF1,VIL1,VWF,DYSF,FZD9,HIST1H3A,POSTN,CLASP2,CLASP1,EHD2,GNG2,WFDC1,WNT5B,FERMT3,C1QTNF1,MUSTN1
2_Member	GO Biological Processes	GO:0050878	regulation of body fluid levels	-8.7432	-5.98477	55/500	2,108,113,150,151,152,239,302,360,361,634,928,1056,1361,1465,1813,2013,2066,2147,2152,2153,2155,2158,2162,2244,2255,3046,3172,3291,3315,3932,4645,4881,5021,5023,5027,5265,5328,5340,5341,5359,5618,5777,6403,6850,7099,7225,7391,7450,8350,8862,30846,54331,83706,114897	A2M,ADCY2,ADCY7,ADRA2A,ADRA2B,ADRA2C,ALOX12,ANXA2,AQP3,AQP4,CEACAM1,CD9,CEL,CPB2,CSRP1,DRD2,EMP2,ERBB4,F2,F3,F5,F7,F9,F13A1,FGB,FGF10,HBE1,HNF4A,HSD11B2,HSPB1,LCK,MYO5B,NPR1,OXTR,P2RX1,P2RX7,SERPINA1,PLAU,PLG,PLEK,PLSCR1,PRLR,PTPN6,SELP,SYK,TLR4,TRPC6,USF1,VWF,HIST1H3A,APLN,EHD2,GNG2,FERMT3,C1QTNF1
2_Member	GO Biological Processes	GO:0050817	coagulation	-7.49833	-5.0644	41/348	2,150,151,152,239,302,634,928,1361,1465,2147,2152,2153,2155,2158,2162,2244,3046,3172,3315,3932,5023,5027,5265,5328,5340,5341,5359,5663,5777,6403,6850,7099,7225,7391,7450,8350,30846,54331,83706,114897	A2M,ADRA2A,ADRA2B,ADRA2C,ALOX12,ANXA2,CEACAM1,CD9,CPB2,CSRP1,F2,F3,F5,F7,F9,F13A1,FGB,HBE1,HNF4A,HSPB1,LCK,P2RX1,P2RX7,SERPINA1,PLAU,PLG,PLEK,PLSCR1,PSEN1,PTPN6,SELP,SYK,TLR4,TRPC6,USF1,VWF,HIST1H3A,EHD2,GNG2,FERMT3,C1QTNF1
2_Member	GO Biological Processes	GO:0050818	regulation of coagulation	-7.43581	-5.00944	18/84	239,302,634,928,1361,2147,2152,2155,2244,5328,5340,5341,5663,6403,6850,7099,7391,114897	ALOX12,ANXA2,CEACAM1,CD9,CPB2,F2,F3,F7,FGB,PLAU,PLG,PLEK,PSEN1,SELP,SYK,TLR4,USF1,C1QTNF1
2_Member	GO Biological Processes	GO:0061041	regulation of wound healing	-7.37493	-4.96328	23/134	150,239,301,302,634,928,1361,2147,2152,2155,2244,5328,5340,5341,6403,6850,7099,7391,7429,23122,23332,58189,114897	ADRA2A,ALOX12,ANXA1,ANXA2,CEACAM1,CD9,CPB2,F2,F3,F7,FGB,PLAU,PLG,PLEK,SELP,SYK,TLR4,USF1,VIL1,CLASP2,CLASP1,WFDC1,C1QTNF1
2_Member	GO Biological Processes	GO:0007596	blood coagulation	-7.24397	-4.86709	40/342	2,150,151,152,239,302,634,928,1361,1465,2147,2152,2153,2155,2158,2162,2244,3046,3172,3315,3932,5023,5027,5265,5328,5340,5341,5359,5777,6403,6850,7099,7225,7391,7450,8350,30846,54331,83706,114897	A2M,ADRA2A,ADRA2B,ADRA2C,ALOX12,ANXA2,CEACAM1,CD9,CPB2,CSRP1,F2,F3,F5,F7,F9,F13A1,FGB,HBE1,HNF4A,HSPB1,LCK,P2RX1,P2RX7,SERPINA1,PLAU,PLG,PLEK,PLSCR1,PTPN6,SELP,SYK,TLR4,TRPC6,USF1,VWF,HIST1H3A,EHD2,GNG2,FERMT3,C1QTNF1
2_Member	GO Biological Processes	GO:0030193	regulation of blood coagulation	-7.17326	-4.82231	17/78	239,302,634,928,1361,2147,2152,2155,2244,5328,5340,5341,6403,6850,7099,7391,114897	ALOX12,ANXA2,CEACAM1,CD9,CPB2,F2,F3,F7,FGB,PLAU,PLG,PLEK,SELP,SYK,TLR4,USF1,C1QTNF1
2_Member	GO Biological Processes	GO:1900046	regulation of hemostasis	-7.17326	-4.82231	17/78	239,302,634,928,1361,2147,2152,2155,2244,5328,5340,5341,6403,6850,7099,7391,114897	ALOX12,ANXA2,CEACAM1,CD9,CPB2,F2,F3,F7,FGB,PLAU,PLG,PLEK,SELP,SYK,TLR4,USF1,C1QTNF1
2_Member	GO Biological Processes	GO:1903034	regulation of response to wounding	-7.121	-4.78853	25/160	150,239,301,302,634,928,1361,2147,2152,2155,2244,5328,5340,5341,5792,6403,6696,6850,7099,7391,7429,23122,23332,58189,114897	ADRA2A,ALOX12,ANXA1,ANXA2,CEACAM1,CD9,CPB2,F2,F3,F7,FGB,PLAU,PLG,PLEK,PTPRF,SELP,SPP1,SYK,TLR4,USF1,VIL1,CLASP2,CLASP1,WFDC1,C1QTNF1
2_Member	GO Biological Processes	GO:0007599	hemostasis	-7.07196	-4.75578	40/347	2,150,151,152,239,302,634,928,1361,1465,2147,2152,2153,2155,2158,2162,2244,3046,3172,3315,3932,5023,5027,5265,5328,5340,5341,5359,5777,6403,6850,7099,7225,7391,7450,8350,30846,54331,83706,114897	A2M,ADRA2A,ADRA2B,ADRA2C,ALOX12,ANXA2,CEACAM1,CD9,CPB2,CSRP1,F2,F3,F5,F7,F9,F13A1,FGB,HBE1,HNF4A,HSPB1,LCK,P2RX1,P2RX7,SERPINA1,PLAU,PLG,PLEK,PLSCR1,PTPN6,SELP,SYK,TLR4,TRPC6,USF1,VWF,HIST1H3A,EHD2,GNG2,FERMT3,C1QTNF1
2_Member	GO Biological Processes	GO:0050820	positive regulation of coagulation	-6.79462	-4.55421	10/27	1361,2147,2152,2155,5340,5341,5663,6403,7099,7391	CPB2,F2,F3,F7,PLG,PLEK,PSEN1,SELP,TLR4,USF1
2_Member	GO Biological Processes	GO:0030194	positive regulation of blood coagulation	-5.88004	-3.82378	9/26	1361,2147,2152,2155,5340,5341,6403,7099,7391	CPB2,F2,F3,F7,PLG,PLEK,SELP,TLR4,USF1
2_Member	GO Biological Processes	GO:1900048	positive regulation of hemostasis	-5.88004	-3.82378	9/26	1361,2147,2152,2155,5340,5341,6403,7099,7391	CPB2,F2,F3,F7,PLG,PLEK,SELP,TLR4,USF1
2_Member	GO Biological Processes	GO:0061045	negative regulation of wound healing	-5.39089	-3.44164	14/72	239,302,634,928,1361,2147,2244,5328,5340,7391,23122,23332,58189,114897	ALOX12,ANXA2,CEACAM1,CD9,CPB2,F2,FGB,PLAU,PLG,USF1,CLASP2,CLASP1,WFDC1,C1QTNF1
2_Member	GO Biological Processes	GO:1903035	negative regulation of response to wounding	-5.24986	-3.32241	15/84	239,302,634,928,1361,2147,2244,5328,5340,6696,7391,23122,23332,58189,114897	ALOX12,ANXA2,CEACAM1,CD9,CPB2,F2,FGB,PLAU,PLG,SPP1,USF1,CLASP2,CLASP1,WFDC1,C1QTNF1
2_Member	GO Biological Processes	GO:0030195	negative regulation of blood coagulation	-4.80905	-2.99032	11/51	239,302,634,928,1361,2147,2244,5328,5340,7391,114897	ALOX12,ANXA2,CEACAM1,CD9,CPB2,F2,FGB,PLAU,PLG,USF1,C1QTNF1
2_Member	GO Biological Processes	GO:1900047	negative regulation of hemostasis	-4.80905	-2.99032	11/51	239,302,634,928,1361,2147,2244,5328,5340,7391,114897	ALOX12,ANXA2,CEACAM1,CD9,CPB2,F2,FGB,PLAU,PLG,USF1,C1QTNF1
2_Member	GO Biological Processes	GO:0090303	positive regulation of wound healing	-4.56046	-2.79767	11/54	150,301,1361,2147,2152,2155,5340,5341,6403,7099,7391	ADRA2A,ANXA1,CPB2,F2,F3,F7,PLG,PLEK,SELP,TLR4,USF1
2_Member	GO Biological Processes	GO:0050819	negative regulation of coagulation	-4.40494	-2.68052	11/56	239,302,634,928,1361,2147,2244,5328,5340,7391,114897	ALOX12,ANXA2,CEACAM1,CD9,CPB2,F2,FGB,PLAU,PLG,USF1,C1QTNF1
2_Member	GO Biological Processes	GO:1903036	positive regulation of response to wounding	-3.91545	-2.31224	11/63	150,301,1361,2147,2152,2155,5340,5341,6403,7099,7391	ADRA2A,ANXA1,CPB2,F2,F3,F7,PLG,PLEK,SELP,TLR4,USF1
2_Member	GO Biological Processes	GO:0042730	fibrinolysis	-3.7854	-2.21502	7/27	302,1361,2147,2244,5328,5340,7391	ANXA2,CPB2,F2,FGB,PLAU,PLG,USF1
2_Member	GO Biological Processes	GO:0051918	negative regulation of fibrinolysis	-3.1337	-1.74393	4/10	1361,2147,5340,7391	CPB2,F2,PLG,USF1
2_Member	GO Biological Processes	GO:0051917	regulation of fibrinolysis	-2.51929	-1.28131	4/14	1361,2147,5340,7391	CPB2,F2,PLG,USF1
3_Summary	GO Biological Processes	GO:0043062	extracellular structure organization	-12.8327	-9.23753	55/393	2,19,183,302,335,336,375,822,826,871,999,1290,1296,1300,1361,1490,1514,1634,2244,2331,3491,3688,3691,3908,3910,3990,4060,4237,4239,4868,5175,5340,5360,6646,6678,6696,7040,7059,7450,7490,10266,10631,22801,23122,23213,23332,26254,50848,55959,60484,81577,151887,440387,642658,100287171	A2M,ABCA1,AGT,ANXA2,APOA1,APOA2,ARF1,CAPG,CAPNS1,SERPINH1,CDH1,COL5A2,COL8A2,COL10A1,CPB2,CTGF,CTSL,DCN,FGB,FMOD,CYR61,ITGB1,ITGB4,LAMA2,LAMA4,LIPC,LUM,MFAP2,MFAP4,NPHS1,PECAM1,PLG,PLTP,SOAT1,SPARC,SPP1,TGFB1,THBS3,VWF,WT1,RAMP2,POSTN,ITGA11,CLASP2,SULF1,CLASP1,OPTC,F11R,SULF2,HAPLN2,GFOD2,CCDC80,CTRB2,SCX,WASHC1
3_Member	GO Biological Processes	GO:0043062	extracellular structure organization	-12.8327	-9.23753	55/393	2,19,183,302,335,336,375,822,826,871,999,1290,1296,1300,1361,1490,1514,1634,2244,2331,3491,3688,3691,3908,3910,3990,4060,4237,4239,4868,5175,5340,5360,6646,6678,6696,7040,7059,7450,7490,10266,10631,22801,23122,23213,23332,26254,50848,55959,60484,81577,151887,440387,642658,100287171	A2M,ABCA1,AGT,ANXA2,APOA1,APOA2,ARF1,CAPG,CAPNS1,SERPINH1,CDH1,COL5A2,COL8A2,COL10A1,CPB2,CTGF,CTSL,DCN,FGB,FMOD,CYR61,ITGB1,ITGB4,LAMA2,LAMA4,LIPC,LUM,MFAP2,MFAP4,NPHS1,PECAM1,PLG,PLTP,SOAT1,SPARC,SPP1,TGFB1,THBS3,VWF,WT1,RAMP2,POSTN,ITGA11,CLASP2,SULF1,CLASP1,OPTC,F11R,SULF2,HAPLN2,GFOD2,CCDC80,CTRB2,SCX,WASHC1
3_Member	GO Biological Processes	GO:0030198	extracellular matrix organization	-11.5069	-8.22016	48/338	2,183,302,822,826,871,999,1290,1296,1300,1361,1490,1514,1634,2244,2331,3491,3688,3691,3908,3910,4060,4237,4239,4868,5175,5340,6678,6696,7040,7059,7450,7490,10266,10631,22801,23122,23213,23332,26254,50848,55959,60484,81577,151887,440387,642658,100287171	A2M,AGT,ANXA2,CAPG,CAPNS1,SERPINH1,CDH1,COL5A2,COL8A2,COL10A1,CPB2,CTGF,CTSL,DCN,FGB,FMOD,CYR61,ITGB1,ITGB4,LAMA2,LAMA4,LUM,MFAP2,MFAP4,NPHS1,PECAM1,PLG,SPARC,SPP1,TGFB1,THBS3,VWF,WT1,RAMP2,POSTN,ITGA11,CLASP2,SULF1,CLASP1,OPTC,F11R,SULF2,HAPLN2,GFOD2,CCDC80,CTRB2,SCX,WASHC1
3_Member	GO Biological Processes	GO:0022617	extracellular matrix disassembly	-4.03124	-2.39654	14/94	2,822,826,999,1514,1634,5340,6696,7040,23122,23332,26254,440387,100287171	A2M,CAPG,CAPNS1,CDH1,CTSL,DCN,PLG,SPP1,TGFB1,CLASP2,CLASP1,OPTC,CTRB2,WASHC1
4_Summary	GO Biological Processes	GO:0007169	transmembrane receptor protein tyrosine kinase signaling pathway	-12.7582	-9.23753	79/705	27,150,151,152,154,183,186,284,285,347,634,920,925,1490,1634,2064,2066,2152,2155,2255,2277,2688,2963,3071,3315,3484,3553,3702,3932,4593,4653,4688,4803,4914,5062,5157,5159,5335,5618,5663,6121,6233,6453,6503,6850,7040,7429,7535,8483,8660,8817,8862,9402,9542,9564,9844,9971,10093,10095,10253,10818,11156,23213,23624,23767,26291,29760,51196,54806,55959,65009,79652,79812,80115,84174,115727,143282,147372…	ABL2,ADRA2A,ADRA2B,ADRA2C,ADRB2,AGT,AGTR2,ANGPT1,ANGPT2,APOD,CEACAM1,CD4,CD8A,CTGF,DCN,ERBB2,ERBB4,F3,F7,FGF10,VEGFD,GH1,GTF2F2,NCKAP1L,HSPB1,IGFBP1,IL1B,ITK,LCK,MUSK,MYOC,NCF2,NGF,NTRK1,PAK2,PDGFRL,PDGFRB,PLCG1,PRLR,PSEN1,RPE65,RPS27A,ITSN1,SLA,SYK,TGFB1,VIL1,ZAP70,CILP,IRS2,FGF18,APLN,GRAP2,NRG2,BCAR1,ELMO1,NR1H4,ARPC4,ARPC1B,SPRY2,FRS2,PTP4A3,SULF1,CBLC,FLRT3,FGF21,BLNK,PLCE1,AHI1,SULF2,NDRG4,…
4_Member	GO Biological Processes	GO:0007169	transmembrane receptor protein tyrosine kinase signaling pathway	-12.7582	-9.23753	79/705	27,150,151,152,154,183,186,284,285,347,634,920,925,1490,1634,2064,2066,2152,2155,2255,2277,2688,2963,3071,3315,3484,3553,3702,3932,4593,4653,4688,4803,4914,5062,5157,5159,5335,5618,5663,6121,6233,6453,6503,6850,7040,7429,7535,8483,8660,8817,8862,9402,9542,9564,9844,9971,10093,10095,10253,10818,11156,23213,23624,23767,26291,29760,51196,54806,55959,65009,79652,79812,80115,84174,115727,143282,147372…	ABL2,ADRA2A,ADRA2B,ADRA2C,ADRB2,AGT,AGTR2,ANGPT1,ANGPT2,APOD,CEACAM1,CD4,CD8A,CTGF,DCN,ERBB2,ERBB4,F3,F7,FGF10,VEGFD,GH1,GTF2F2,NCKAP1L,HSPB1,IGFBP1,IL1B,ITK,LCK,MUSK,MYOC,NCF2,NGF,NTRK1,PAK2,PDGFRL,PDGFRB,PLCG1,PRLR,PSEN1,RPE65,RPS27A,ITSN1,SLA,SYK,TGFB1,VIL1,ZAP70,CILP,IRS2,FGF18,APLN,GRAP2,NRG2,BCAR1,ELMO1,NR1H4,ARPC4,ARPC1B,SPRY2,FRS2,PTP4A3,SULF1,CBLC,FLRT3,FGF21,BLNK,PLCE1,AHI1,SULF2,NDRG4,…
4_Member	GO Biological Processes	GO:0043408	regulation of MAPK cascade	-6.34423	-4.18827	64/727	150,151,152,154,155,259,284,634,920,1139,1411,1490,1813,1880,2064,2066,2244,2255,2492,2688,3301,3491,3553,3623,3624,3814,3965,4653,4803,4914,5027,5062,5159,5335,5663,5777,5997,6233,6850,7040,7099,7852,7855,8817,8841,10253,10371,10818,10886,10987,23566,23624,26191,26291,27302,51074,51196,54910,55765,64170,65009,114897,152007,388121	ADRA2A,ADRA2B,ADRA2C,ADRB2,ADRB3,AMBP,ANGPT1,CEACAM1,CD4,CHRNA7,CRYBA1,CTGF,DRD2,GPR183,ERBB2,ERBB4,FGB,FGF10,FSHR,GH1,DNAJA1,CYR61,IL1B,INHA,INHBA,KISS1,LGALS9,MYOC,NGF,NTRK1,P2RX7,PAK2,PDGFRB,PLCG1,PSEN1,PTPN6,RGS2,RPS27A,SYK,TGFB1,TLR4,CXCR4,FZD5,FGF18,HDAC3,SPRY2,SEMA3A,FRS2,NPFFR2,COPS5,LPAR3,CBLC,PTPN22,FGF21,BMP10,APIP,PLCE1,SEMA4C,C1orf106,CARD9,NDRG4,C1QTNF1,GLIPR2,TNFAIP8L3
4_Member	GO Biological Processes	GO:0070371	ERK1 and ERK2 cascade	-6.14056	-4.02631	34/294	183,284,335,634,920,1139,1411,1490,1813,1880,2064,2066,2244,2255,2492,3491,3553,3965,4914,5021,5159,5777,6850,7040,7099,8817,10253,10818,26191,26291,51074,65009,152007,388121	AGT,ANGPT1,APOA1,CEACAM1,CD4,CHRNA7,CRYBA1,CTGF,DRD2,GPR183,ERBB2,ERBB4,FGB,FGF10,FSHR,CYR61,IL1B,LGALS9,NTRK1,OXTR,PDGFRB,PTPN6,SYK,TGFB1,TLR4,FGF18,SPRY2,FRS2,PTPN22,FGF21,APIP,NDRG4,GLIPR2,TNFAIP8L3
4_Member	GO Biological Processes	GO:0070372	regulation of ERK1 and ERK2 cascade	-5.358	-3.41371	31/277	284,634,920,1139,1411,1490,1813,1880,2064,2066,2244,2255,2492,3491,3553,3965,4914,5159,5777,6850,7040,7099,8817,10253,10818,26191,26291,51074,65009,152007,388121	ANGPT1,CEACAM1,CD4,CHRNA7,CRYBA1,CTGF,DRD2,GPR183,ERBB2,ERBB4,FGB,FGF10,FSHR,CYR61,IL1B,LGALS9,NTRK1,PDGFRB,PTPN6,SYK,TGFB1,TLR4,FGF18,SPRY2,FRS2,PTPN22,FGF21,APIP,NDRG4,GLIPR2,TNFAIP8L3
4_Member	GO Biological Processes	GO:0043410	positive regulation of MAPK cascade	-5.29325	-3.35387	47/512	150,151,152,154,155,284,920,1139,1490,1813,1880,2064,2066,2244,2255,2492,2688,3553,3814,3965,4803,4914,5027,5159,5335,5663,6233,6850,7040,7099,7852,7855,8817,10253,10371,10818,23566,26191,26291,51196,54910,55765,64170,65009,114897,152007,388121	ADRA2A,ADRA2B,ADRA2C,ADRB2,ADRB3,ANGPT1,CD4,CHRNA7,CTGF,DRD2,GPR183,ERBB2,ERBB4,FGB,FGF10,FSHR,GH1,IL1B,KISS1,LGALS9,NGF,NTRK1,P2RX7,PDGFRB,PLCG1,PSEN1,RPS27A,SYK,TGFB1,TLR4,CXCR4,FZD5,FGF18,SPRY2,SEMA3A,FRS2,LPAR3,PTPN22,FGF21,PLCE1,SEMA4C,C1orf106,CARD9,NDRG4,C1QTNF1,GLIPR2,TNFAIP8L3
4_Member	GO Biological Processes	GO:0018212	peptidyl-tyrosine modification	-4.85306	-3.02254	37/380	27,150,151,152,183,284,920,1439,2064,2066,2255,2688,3592,3702,3932,4593,4914,5062,5159,5618,5663,5777,6503,6850,7040,7535,8459,8784,8817,9402,9542,23624,59067,64092,84174,149233,388585	ABL2,ADRA2A,ADRA2B,ADRA2C,AGT,ANGPT1,CD4,CSF2RB,ERBB2,ERBB4,FGF10,GH1,IL12A,ITK,LCK,MUSK,NTRK1,PAK2,PDGFRB,PRLR,PSEN1,PTPN6,SLA,SYK,TGFB1,ZAP70,TPST2,TNFRSF18,FGF18,GRAP2,NRG2,CBLC,IL21,SAMSN1,SLA2,IL23R,HES5
4_Member	GO Biological Processes	GO:0018108	peptidyl-tyrosine phosphorylation	-4.55772	-2.79767	36/377	27,150,151,152,183,284,920,1439,2064,2066,2255,2688,3592,3702,3932,4593,4914,5062,5159,5618,5663,5777,6503,6850,7040,7535,8784,8817,9402,9542,23624,59067,64092,84174,149233,388585	ABL2,ADRA2A,ADRA2B,ADRA2C,AGT,ANGPT1,CD4,CSF2RB,ERBB2,ERBB4,FGF10,GH1,IL12A,ITK,LCK,MUSK,NTRK1,PAK2,PDGFRB,PRLR,PSEN1,PTPN6,SLA,SYK,TGFB1,ZAP70,TNFRSF18,FGF18,GRAP2,NRG2,CBLC,IL21,SAMSN1,SLA2,IL23R,HES5
4_Member	GO Biological Processes	GO:0032147	activation of protein kinase activity	-4.07669	-2.43467	31/322	108,113,150,151,152,154,183,284,1139,1813,2013,2255,2258,2688,3071,3553,4803,4914,5027,5335,5618,5663,6233,6850,7099,7852,10818,23566,51196,55765,149233	ADCY2,ADCY7,ADRA2A,ADRA2B,ADRA2C,ADRB2,AGT,ANGPT1,CHRNA7,DRD2,EMP2,FGF10,FGF13,GH1,NCKAP1L,IL1B,NGF,NTRK1,P2RX7,PLCG1,PRLR,PSEN1,RPS27A,SYK,TLR4,CXCR4,FRS2,LPAR3,PLCE1,C1orf106,IL23R
4_Member	GO Biological Processes	GO:0070374	positive regulation of ERK1 and ERK2 cascade	-3.97207	-2.35398	22/197	284,920,1139,1490,1813,1880,2066,2244,2255,2492,3965,4914,5159,7040,7099,8817,10253,26191,26291,65009,152007,388121	ANGPT1,CD4,CHRNA7,CTGF,DRD2,GPR183,ERBB4,FGB,FGF10,FSHR,LGALS9,NTRK1,PDGFRB,TGFB1,TLR4,FGF18,SPRY2,PTPN22,FGF21,NDRG4,GLIPR2,TNFAIP8L3
4_Member	GO Biological Processes	GO:0038127	ERBB signaling pathway	-3.60331	-2.07056	18/154	150,151,152,183,634,2064,2066,4653,5335,5663,6233,7040,7429,9542,9564,10253,23624,51196	ADRA2A,ADRA2B,ADRA2C,AGT,CEACAM1,ERBB2,ERBB4,MYOC,PLCG1,PSEN1,RPS27A,TGFB1,VIL1,NRG2,BCAR1,SPRY2,CBLC,PLCE1
4_Member	GO Biological Processes	GO:0045860	positive regulation of protein kinase activity	-3.58413	-2.05709	42/518	108,113,150,151,152,154,183,284,920,1139,1813,1958,2013,2064,2255,2258,2688,3071,3491,3553,4803,4914,5027,5062,5159,5335,5618,5663,6233,6850,7040,7099,7852,7855,8817,10253,10818,23566,51196,54757,55765,149233	ADCY2,ADCY7,ADRA2A,ADRA2B,ADRA2C,ADRB2,AGT,ANGPT1,CD4,CHRNA7,DRD2,EGR1,EMP2,ERBB2,FGF10,FGF13,GH1,NCKAP1L,CYR61,IL1B,NGF,NTRK1,P2RX7,PAK2,PDGFRB,PLCG1,PRLR,PSEN1,RPS27A,SYK,TGFB1,TLR4,CXCR4,FZD5,FGF18,SPRY2,FRS2,LPAR3,PLCE1,FAM20A,C1orf106,IL23R
4_Member	GO Biological Processes	GO:0033674	positive regulation of kinase activity	-3.56475	-2.0452	44/552	108,113,150,151,152,154,183,284,920,1139,1813,1958,2013,2064,2147,2255,2258,2688,3071,3491,3553,4803,4914,5027,5062,5159,5335,5618,5663,6233,6850,7040,7099,7852,7855,8817,10253,10818,23566,51196,54757,55765,149233,388121	ADCY2,ADCY7,ADRA2A,ADRA2B,ADRA2C,ADRB2,AGT,ANGPT1,CD4,CHRNA7,DRD2,EGR1,EMP2,ERBB2,F2,FGF10,FGF13,GH1,NCKAP1L,CYR61,IL1B,NGF,NTRK1,P2RX7,PAK2,PDGFRB,PLCG1,PRLR,PSEN1,RPS27A,SYK,TGFB1,TLR4,CXCR4,FZD5,FGF18,SPRY2,FRS2,LPAR3,PLCE1,FAM20A,C1orf106,IL23R,TNFAIP8L3
4_Member	GO Biological Processes	GO:0043405	regulation of MAP kinase activity	-3.29153	-1.85608	30/341	150,151,1139,2064,2255,2688,3301,3553,4803,4914,5027,5159,5335,5663,5777,5997,6233,6850,7040,7099,7852,7855,8817,10253,10818,23566,23624,26191,51196,55765	ADRA2A,ADRA2B,CHRNA7,ERBB2,FGF10,GH1,DNAJA1,IL1B,NGF,NTRK1,P2RX7,PDGFRB,PLCG1,PSEN1,PTPN6,RGS2,RPS27A,SYK,TGFB1,TLR4,CXCR4,FZD5,FGF18,SPRY2,FRS2,LPAR3,CBLC,PTPN22,PLCE1,C1orf106
4_Member	GO Biological Processes	GO:0045859	regulation of protein kinase activity	-3.01892	-1.65714	56/795	108,113,150,151,152,154,183,284,634,920,1101,1139,1634,1813,1958,2013,2064,2255,2258,2688,3071,3301,3315,3491,3553,4803,4914,5027,5062,5159,5335,5618,5663,5777,5997,6233,6850,7040,7099,7852,7855,8817,9535,10253,10818,10886,23566,23624,23767,26191,51196,54757,55765,84152,149233,389119	ADCY2,ADCY7,ADRA2A,ADRA2B,ADRA2C,ADRB2,AGT,ANGPT1,CEACAM1,CD4,CHAD,CHRNA7,DCN,DRD2,EGR1,EMP2,ERBB2,FGF10,FGF13,GH1,NCKAP1L,DNAJA1,HSPB1,CYR61,IL1B,NGF,NTRK1,P2RX7,PAK2,PDGFRB,PLCG1,PRLR,PSEN1,PTPN6,RGS2,RPS27A,SYK,TGFB1,TLR4,CXCR4,FZD5,FGF18,GMFG,SPRY2,FRS2,NPFFR2,LPAR3,CBLC,FLRT3,PTPN22,PLCE1,FAM20A,C1orf106,PPP1R1B,IL23R,FAM212A
4_Member	GO Biological Processes	GO:0051347	positive regulation of transferase activity	-2.94279	-1.5956	46/626	108,113,150,151,152,154,183,284,920,1139,1813,1958,2013,2064,2147,2255,2258,2688,3071,3491,3553,4803,4914,5027,5062,5073,5159,5335,5618,5663,6233,6850,7040,7099,7852,7855,8817,10253,10818,23566,51196,54757,55765,79977,149233,388121	ADCY2,ADCY7,ADRA2A,ADRA2B,ADRA2C,ADRB2,AGT,ANGPT1,CD4,CHRNA7,DRD2,EGR1,EMP2,ERBB2,F2,FGF10,FGF13,GH1,NCKAP1L,CYR61,IL1B,NGF,NTRK1,P2RX7,PAK2,PARN,PDGFRB,PLCG1,PRLR,PSEN1,RPS27A,SYK,TGFB1,TLR4,CXCR4,FZD5,FGF18,SPRY2,FRS2,LPAR3,PLCE1,FAM20A,C1orf106,GRHL2,IL23R,TNFAIP8L3
4_Member	GO Biological Processes	GO:0043406	positive regulation of MAP kinase activity	-2.92144	-1.57674	24/265	150,151,1139,2064,2255,2688,3553,4803,4914,5027,5159,5335,5663,6233,6850,7040,7099,7852,7855,8817,10818,23566,51196,55765	ADRA2A,ADRA2B,CHRNA7,ERBB2,FGF10,GH1,IL1B,NGF,NTRK1,P2RX7,PDGFRB,PLCG1,PSEN1,RPS27A,SYK,TGFB1,TLR4,CXCR4,FZD5,FGF18,FRS2,LPAR3,PLCE1,C1orf106
4_Member	GO Biological Processes	GO:1901184	regulation of ERBB signaling pathway	-2.72615	-1.43177	12/99	150,151,152,183,634,2064,2066,5663,6233,9542,10253,23624	ADRA2A,ADRA2B,ADRA2C,AGT,CEACAM1,ERBB2,ERBB4,PSEN1,RPS27A,NRG2,SPRY2,CBLC
4_Member	GO Biological Processes	GO:0050730	regulation of peptidyl-tyrosine phosphorylation	-2.58109	-1.31915	21/234	150,151,152,183,284,920,2066,2255,2688,3592,5062,5663,5777,6850,7040,8784,23624,59067,64092,149233,388585	ADRA2A,ADRA2B,ADRA2C,AGT,ANGPT1,CD4,ERBB4,FGF10,GH1,IL12A,PAK2,PSEN1,PTPN6,SYK,TGFB1,TNFRSF18,CBLC,IL21,SAMSN1,IL23R,HES5
4_Member	GO Biological Processes	GO:0007173	epidermal growth factor receptor signaling pathway	-2.5308	-1.28559	14/132	150,151,152,183,634,5335,5663,6233,7040,7429,9564,10253,23624,51196	ADRA2A,ADRA2B,ADRA2C,AGT,CEACAM1,PLCG1,PSEN1,RPS27A,TGFB1,VIL1,BCAR1,SPRY2,CBLC,PLCE1
4_Member	GO Biological Processes	GO:0050731	positive regulation of peptidyl-tyrosine phosphorylation	-2.51673	-1.27924	17/176	150,151,152,183,284,920,2066,2255,2688,3592,5062,6850,7040,8784,59067,149233,388585	ADRA2A,ADRA2B,ADRA2C,AGT,ANGPT1,CD4,ERBB4,FGF10,GH1,IL12A,PAK2,SYK,TGFB1,TNFRSF18,IL21,IL23R,HES5
4_Member	GO Biological Processes	GO:0071902	positive regulation of protein serine/threonine kinase activity	-2.20916	-1.04956	27/351	150,151,154,1139,2064,2255,2688,3553,4803,4914,5027,5159,5335,5663,6233,6850,7040,7099,7852,7855,8817,10253,10818,23566,51196,54757,55765	ADRA2A,ADRA2B,ADRB2,CHRNA7,ERBB2,FGF10,GH1,IL1B,NGF,NTRK1,P2RX7,PDGFRB,PLCG1,PSEN1,RPS27A,SYK,TGFB1,TLR4,CXCR4,FZD5,FGF18,SPRY2,FRS2,LPAR3,PLCE1,FAM20A,C1orf106
4_Member	GO Biological Processes	GO:0071900	regulation of protein serine/threonine kinase activity	-2.20792	-1.04872	36/506	150,151,154,1139,2064,2255,2688,3301,3315,3553,4803,4914,5027,5159,5335,5663,5777,5997,6233,6850,7040,7099,7852,7855,8817,10253,10818,10886,23566,23624,26191,51196,54757,55765,84152,389119	ADRA2A,ADRA2B,ADRB2,CHRNA7,ERBB2,FGF10,GH1,DNAJA1,HSPB1,IL1B,NGF,NTRK1,P2RX7,PDGFRB,PLCG1,PSEN1,PTPN6,RGS2,RPS27A,SYK,TGFB1,TLR4,CXCR4,FZD5,FGF18,SPRY2,FRS2,NPFFR2,LPAR3,CBLC,PTPN22,PLCE1,FAM20A,C1orf106,PPP1R1B,FAM212A
5_Summary	GO Biological Processes	GO:0015850	organic hydroxy compound transport	-12.7205	-9.23753	40/227	19,150,151,152,183,186,302,335,336,360,364,634,1056,1137,1244,1588,1813,3990,5021,5023,5360,5443,5950,6532,6623,6646,6696,6770,6804,6850,8273,9971,10948,11309,64220,64240,64241,65010,114134,114897,31,301,347,1374,1375,2168,2170,3553,3624,5027,6578,8660,9399,50487,51454,201305,374868,388121,718,189,477,2348,5663,6507,6536,6540,6542,6567,7442,9058,9122,9963,10991,55089,59272,160728,340024,6005,5170…	ABCA1,ADRA2A,ADRA2B,ADRA2C,AGT,AGTR2,ANXA2,APOA1,APOA2,AQP3,AQP7,CEACAM1,CEL,CHRNA4,ABCC2,CYP19A1,DRD2,LIPC,OXTR,P2RX1,PLTP,POMC,RBP4,SLC6A4,SNCG,SOAT1,SPP1,STAR,STX1A,SYK,SLC10A3,NR1H4,STARD3,SLCO2B1,STRA6,ABCG5,ABCG8,SLC26A6,SLC2A13,C1QTNF1,ACACA,ANXA1,APOD,CPT1A,CPT1B,FABP1,FABP3,IL1B,INHBA,P2RX7,SLCO2A1,IRS2,STOML1,PLA2G3,GULP1,SPNS3,ATP9B,TNFAIP8L3,C3,AGXT,ATP1A2,FOLR1,PSEN1,SLC1A3,SLC6A9,SL…
5_Member	GO Biological Processes	GO:0015850	organic hydroxy compound transport	-12.7205	-9.23753	40/227	19,150,151,152,183,186,302,335,336,360,364,634,1056,1137,1244,1588,1813,3990,5021,5023,5360,5443,5950,6532,6623,6646,6696,6770,6804,6850,8273,9971,10948,11309,64220,64240,64241,65010,114134,114897	ABCA1,ADRA2A,ADRA2B,ADRA2C,AGT,AGTR2,ANXA2,APOA1,APOA2,AQP3,AQP7,CEACAM1,CEL,CHRNA4,ABCC2,CYP19A1,DRD2,LIPC,OXTR,P2RX1,PLTP,POMC,RBP4,SLC6A4,SNCG,SOAT1,SPP1,STAR,STX1A,SYK,SLC10A3,NR1H4,STARD3,SLCO2B1,STRA6,ABCG5,ABCG8,SLC26A6,SLC2A13,C1QTNF1
5_Member	GO Biological Processes	GO:0006869	lipid transport	-9.87569	-6.81789	45/338	19,31,183,186,301,302,335,336,347,634,1056,1244,1374,1375,1588,1813,2168,2170,3553,3624,3990,5027,5360,5443,5950,6578,6646,6696,6770,6850,8273,8660,9399,9971,10948,11309,50487,51454,64220,64240,64241,114897,201305,374868,388121	ABCA1,ACACA,AGT,AGTR2,ANXA1,ANXA2,APOA1,APOA2,APOD,CEACAM1,CEL,ABCC2,CPT1A,CPT1B,CYP19A1,DRD2,FABP1,FABP3,IL1B,INHBA,LIPC,P2RX7,PLTP,POMC,RBP4,SLCO2A1,SOAT1,SPP1,STAR,SYK,SLC10A3,IRS2,STOML1,NR1H4,STARD3,SLCO2B1,PLA2G3,GULP1,STRA6,ABCG5,ABCG8,C1QTNF1,SPNS3,ATP9B,TNFAIP8L3
5_Member	GO Biological Processes	GO:0010876	lipid localization	-9.04928	-6.2019	46/371	19,31,183,186,301,302,335,336,347,634,718,1056,1244,1374,1375,1588,1813,2168,2170,3553,3624,3990,5027,5360,5443,5950,6578,6646,6696,6770,6850,8273,8660,9399,9971,10948,11309,50487,51454,64220,64240,64241,114897,201305,374868,388121	ABCA1,ACACA,AGT,AGTR2,ANXA1,ANXA2,APOA1,APOA2,APOD,CEACAM1,C3,CEL,ABCC2,CPT1A,CPT1B,CYP19A1,DRD2,FABP1,FABP3,IL1B,INHBA,LIPC,P2RX7,PLTP,POMC,RBP4,SLCO2A1,SOAT1,SPP1,STAR,SYK,SLC10A3,IRS2,STOML1,NR1H4,STARD3,SLCO2B1,PLA2G3,GULP1,STRA6,ABCG5,ABCG8,C1QTNF1,SPNS3,ATP9B,TNFAIP8L3
5_Member	GO Biological Processes	GO:0015849	organic acid transport	-8.65644	-5.95801	40/305	31,183,186,189,301,477,634,1244,1374,1375,1813,2168,2170,2348,3553,5027,5663,6507,6536,6540,6542,6567,6578,6804,6850,7442,8273,8660,9058,9122,9963,9971,10991,11309,50487,55089,59272,65010,160728,340024	ACACA,AGT,AGTR2,AGXT,ANXA1,ATP1A2,CEACAM1,ABCC2,CPT1A,CPT1B,DRD2,FABP1,FABP3,FOLR1,IL1B,P2RX7,PSEN1,SLC1A3,SLC6A9,SLC6A13,SLC7A2,SLC16A2,SLCO2A1,STX1A,SYK,TRPV1,SLC10A3,IRS2,SLC13A2,SLC16A4,SLC23A1,NR1H4,SLC38A3,SLCO2B1,PLA2G3,SLC38A4,ACE2,SLC26A6,SLC5A8,SLC6A19
5_Member	GO Biological Processes	GO:0046942	carboxylic acid transport	-8.65644	-5.95801	40/305	31,183,186,189,301,477,634,1244,1374,1375,1813,2168,2170,2348,3553,5027,5663,6507,6536,6540,6542,6567,6578,6804,6850,7442,8273,8660,9058,9122,9963,9971,10991,11309,50487,55089,59272,65010,160728,340024	ACACA,AGT,AGTR2,AGXT,ANXA1,ATP1A2,CEACAM1,ABCC2,CPT1A,CPT1B,DRD2,FABP1,FABP3,FOLR1,IL1B,P2RX7,PSEN1,SLC1A3,SLC6A9,SLC6A13,SLC7A2,SLC16A2,SLCO2A1,STX1A,SYK,TRPV1,SLC10A3,IRS2,SLC13A2,SLC16A4,SLC23A1,NR1H4,SLC38A3,SLCO2B1,PLA2G3,SLC38A4,ACE2,SLC26A6,SLC5A8,SLC6A19
5_Member	GO Biological Processes	GO:0015711	organic anion transport	-8.45899	-5.84898	51/454	19,31,183,186,189,301,335,336,477,634,1244,1374,1375,1813,2168,2170,2348,3553,5027,5360,5663,6005,6507,6536,6540,6542,6567,6578,6804,6850,7442,8273,8660,9058,9122,9963,9971,10991,11309,50487,51700,55089,59272,64241,65010,83959,113278,160728,340024,374868,388121	ABCA1,ACACA,AGT,AGTR2,AGXT,ANXA1,APOA1,APOA2,ATP1A2,CEACAM1,ABCC2,CPT1A,CPT1B,DRD2,FABP1,FABP3,FOLR1,IL1B,P2RX7,PLTP,PSEN1,RHAG,SLC1A3,SLC6A9,SLC6A13,SLC7A2,SLC16A2,SLCO2A1,STX1A,SYK,TRPV1,SLC10A3,IRS2,SLC13A2,SLC16A4,SLC23A1,NR1H4,SLC38A3,SLCO2B1,PLA2G3,CYB5R2,SLC38A4,ACE2,ABCG8,SLC26A6,SLC4A11,SLC52A3,SLC5A8,SLC6A19,ATP9B,TNFAIP8L3
5_Member	GO Biological Processes	GO:0006820	anion transport	-7.52354	-5.0741	59/600	19,31,183,186,189,301,335,336,477,634,1193,1244,1374,1375,1813,2168,2170,2348,3553,5027,5360,5663,6005,6507,6536,6540,6542,6567,6574,6578,6804,6850,7442,8273,8660,9058,9122,9963,9971,10060,10991,11309,50487,51447,51449,51700,53405,55089,59272,64241,65010,83959,84975,113278,160728,285966,340024,374868,388121	ABCA1,ACACA,AGT,AGTR2,AGXT,ANXA1,APOA1,APOA2,ATP1A2,CEACAM1,CLIC2,ABCC2,CPT1A,CPT1B,DRD2,FABP1,FABP3,FOLR1,IL1B,P2RX7,PLTP,PSEN1,RHAG,SLC1A3,SLC6A9,SLC6A13,SLC7A2,SLC16A2,SLC20A1,SLCO2A1,STX1A,SYK,TRPV1,SLC10A3,IRS2,SLC13A2,SLC16A4,SLC23A1,NR1H4,ABCC9,SLC38A3,SLCO2B1,PLA2G3,IP6K2,PCYOX1,CYB5R2,CLIC5,SLC38A4,ACE2,ABCG8,SLC26A6,SLC4A11,MFSD5,SLC52A3,SLC5A8,TCAF2,SLC6A19,ATP9B,TNFAIP8L3
5_Member	GO Biological Processes	GO:0015718	monocarboxylic acid transport	-7.28693	-4.89878	25/157	31,186,301,634,1244,1374,1375,1813,2168,2170,3553,5027,6540,6567,6578,6850,8273,8660,9122,9971,10991,11309,50487,65010,160728	ACACA,AGTR2,ANXA1,CEACAM1,ABCC2,CPT1A,CPT1B,DRD2,FABP1,FABP3,IL1B,P2RX7,SLC6A13,SLC16A2,SLCO2A1,SYK,SLC10A3,IRS2,SLC16A4,NR1H4,SLC38A3,SLCO2B1,PLA2G3,SLC26A6,SLC5A8
6_Summary	GO Biological Processes	GO:0032787	monocarboxylic acid metabolic process	-10.0414	-6.93079	65/597	31,33,189,239,241,301,335,634,718,1056,1244,1374,1375,1381,1573,1581,1582,1593,1634,1907,2168,2170,2203,2645,2739,3098,3620,3990,4199,5027,5160,5213,5742,6507,6770,7306,7352,8605,8660,8824,9971,10005,10841,10941,11319,23175,23409,50487,51141,53632,54657,54658,54659,55258,64834,64902,80201,81616,83875,112817,114757,130013,145482,340895,730249,28,248,336,375,1586,1588,1595,1958,2255,2488,3291,3292,…	ACACA,ACADL,AGXT,ALOX12,ALOX5AP,ANXA1,APOA1,CEACAM1,C3,CEL,ABCC2,CPT1A,CPT1B,CRABP1,CYP2J2,CYP7A1,CYP8B1,CYP27A1,DCN,EDN2,FABP1,FABP3,FBP1,GCK,GLO1,HK1,IDO1,LIPC,ME1,P2RX7,PDHA1,PFKM,PTGS1,SLC1A3,STAR,TYRP1,UCP3,PLA2G4C,IRS2,CES2,NR1H4,ACOT8,FTCD,UGT2A1,ECD,LPIN1,SIRT4,PLA2G3,INSIG2,PRKAG3,UGT1A4,UGT1A1,UGT1A3,THNSL2,ELOVL1,AGXT2,HKDC1,ACSBG2,BCO2,HOGA1,CYGB,ACMSD,PTGR2,MALRD1,ACOD1,ABO,ALPI,APOA…
6_Member	GO Biological Processes	GO:0032787	monocarboxylic acid metabolic process	-10.0414	-6.93079	65/597	31,33,189,239,241,301,335,634,718,1056,1244,1374,1375,1381,1573,1581,1582,1593,1634,1907,2168,2170,2203,2645,2739,3098,3620,3990,4199,5027,5160,5213,5742,6507,6770,7306,7352,8605,8660,8824,9971,10005,10841,10941,11319,23175,23409,50487,51141,53632,54657,54658,54659,55258,64834,64902,80201,81616,83875,112817,114757,130013,145482,340895,730249	ACACA,ACADL,AGXT,ALOX12,ALOX5AP,ANXA1,APOA1,CEACAM1,C3,CEL,ABCC2,CPT1A,CPT1B,CRABP1,CYP2J2,CYP7A1,CYP8B1,CYP27A1,DCN,EDN2,FABP1,FABP3,FBP1,GCK,GLO1,HK1,IDO1,LIPC,ME1,P2RX7,PDHA1,PFKM,PTGS1,SLC1A3,STAR,TYRP1,UCP3,PLA2G4C,IRS2,CES2,NR1H4,ACOT8,FTCD,UGT2A1,ECD,LPIN1,SIRT4,PLA2G3,INSIG2,PRKAG3,UGT1A4,UGT1A1,UGT1A3,THNSL2,ELOVL1,AGXT2,HKDC1,ACSBG2,BCO2,HOGA1,CYGB,ACMSD,PTGR2,MALRD1,ACOD1
6_Member	GO Biological Processes	GO:0008610	lipid biosynthetic process	-6.55508	-4.36961	62/686	28,31,33,239,241,248,301,335,336,375,634,718,1581,1582,1586,1588,1593,1595,1907,1958,2170,2255,2488,3291,3292,3293,3491,3553,3990,5023,5027,5277,5337,5359,5618,5742,6121,6483,6484,6716,6770,7784,8660,8817,9971,10005,10400,10818,10948,23175,23409,26301,51141,51196,51700,53632,54344,55258,64834,84002,204962,340895	ABO,ACACA,ACADL,ALOX12,ALOX5AP,ALPI,ANXA1,APOA1,APOA2,ARF1,CEACAM1,C3,CYP7A1,CYP8B1,CYP17A1,CYP19A1,CYP27A1,CYP51A1,EDN2,EGR1,FABP3,FGF10,FSHB,HSD11B2,HSD17B1,HSD17B3,CYR61,IL1B,LIPC,P2RX1,P2RX7,PIGA,PLD1,PLSCR1,PRLR,PTGS1,RPE65,ST3GAL2,ST3GAL4,SRD5A2,STAR,ZP3,IRS2,FGF18,NR1H4,ACOT8,PEMT,FRS2,STARD3,LPIN1,SIRT4,GBGT1,INSIG2,PLCE1,CYB5R2,PRKAG3,DPM3,THNSL2,ELOVL1,B3GNT5,SLC44A5,MALRD1
6_Member	GO Biological Processes	GO:0046394	carboxylic acid biosynthetic process	-6.33668	-4.18827	43/412	31,33,189,239,241,301,335,634,1581,1582,1593,1634,1907,2203,2645,3098,3553,3620,3990,4942,5027,5213,5742,6507,6770,6850,7040,8564,9971,10005,11319,51074,51141,51557,53632,55258,64834,64902,80201,112817,130013,137362,340895	ACACA,ACADL,AGXT,ALOX12,ALOX5AP,ANXA1,APOA1,CEACAM1,CYP7A1,CYP8B1,CYP27A1,DCN,EDN2,FBP1,GCK,HK1,IL1B,IDO1,LIPC,OAT,P2RX7,PFKM,PTGS1,SLC1A3,STAR,SYK,TGFB1,KMO,NR1H4,ACOT8,ECD,APIP,INSIG2,LGSN,PRKAG3,THNSL2,ELOVL1,AGXT2,HKDC1,HOGA1,ACMSD,GOT1L1,MALRD1
6_Member	GO Biological Processes	GO:0016053	organic acid biosynthetic process	-6.30805	-4.167	43/413	31,33,189,239,241,301,335,634,1581,1582,1593,1634,1907,2203,2645,3098,3553,3620,3990,4942,5027,5213,5742,6507,6770,6850,7040,8564,9971,10005,11319,51074,51141,51557,53632,55258,64834,64902,80201,112817,130013,137362,340895	ACACA,ACADL,AGXT,ALOX12,ALOX5AP,ANXA1,APOA1,CEACAM1,CYP7A1,CYP8B1,CYP27A1,DCN,EDN2,FBP1,GCK,HK1,IL1B,IDO1,LIPC,OAT,P2RX7,PFKM,PTGS1,SLC1A3,STAR,SYK,TGFB1,KMO,NR1H4,ACOT8,ECD,APIP,INSIG2,LGSN,PRKAG3,THNSL2,ELOVL1,AGXT2,HKDC1,HOGA1,ACMSD,GOT1L1,MALRD1
6_Member	GO Biological Processes	GO:0072330	monocarboxylic acid biosynthetic process	-6.27895	-4.14605	34/290	31,33,189,239,241,301,335,634,1581,1582,1593,1634,1907,2203,2645,3098,3620,3990,5027,5213,5742,6507,6770,9971,10005,11319,51141,53632,55258,64834,80201,112817,130013,340895	ACACA,ACADL,AGXT,ALOX12,ALOX5AP,ANXA1,APOA1,CEACAM1,CYP7A1,CYP8B1,CYP27A1,DCN,EDN2,FBP1,GCK,HK1,IDO1,LIPC,P2RX7,PFKM,PTGS1,SLC1A3,STAR,NR1H4,ACOT8,ECD,INSIG2,PRKAG3,THNSL2,ELOVL1,HKDC1,HOGA1,ACMSD,MALRD1
6_Member	GO Biological Processes	GO:0044283	small molecule biosynthetic process	-5.1198	-3.21643	61/742	31,33,189,239,241,272,301,335,634,1581,1582,1588,1593,1595,1634,1907,1958,2203,2488,2645,3098,3293,3553,3620,3953,3990,4942,5027,5132,5213,5341,5360,5742,5950,6507,6716,6770,6850,7040,8564,9971,10005,10591,10948,11319,51074,51141,51447,51557,53632,55258,64834,64902,80201,84618,112817,130013,137362,161823,340895,388581	ACACA,ACADL,AGXT,ALOX12,ALOX5AP,AMPD3,ANXA1,APOA1,CEACAM1,CYP7A1,CYP8B1,CYP19A1,CYP27A1,CYP51A1,DCN,EDN2,EGR1,FBP1,FSHB,GCK,HK1,HSD17B3,IL1B,IDO1,LEPR,LIPC,OAT,P2RX7,PDC,PFKM,PLEK,PLTP,PTGS1,RBP4,SLC1A3,SRD5A2,STAR,SYK,TGFB1,KMO,NR1H4,ACOT8,DNPH1,STARD3,ECD,APIP,INSIG2,IP6K2,LGSN,PRKAG3,THNSL2,ELOVL1,AGXT2,HKDC1,NT5C1A,HOGA1,ACMSD,GOT1L1,ADAL,MALRD1,C1QTNF12
6_Member	GO Biological Processes	GO:0006631	fatty acid metabolic process	-4.63647	-2.85321	35/359	31,33,239,241,301,335,634,718,1056,1374,1375,1573,1907,2168,2170,3990,5160,5742,7306,7352,8605,8660,8824,10005,23175,23409,50487,51141,53632,55258,64834,81616,114757,145482,730249	ACACA,ACADL,ALOX12,ALOX5AP,ANXA1,APOA1,CEACAM1,C3,CEL,CPT1A,CPT1B,CYP2J2,EDN2,FABP1,FABP3,LIPC,PDHA1,PTGS1,TYRP1,UCP3,PLA2G4C,IRS2,CES2,ACOT8,LPIN1,SIRT4,PLA2G3,INSIG2,PRKAG3,THNSL2,ELOVL1,ACSBG2,CYGB,PTGR2,ACOD1
6_Member	GO Biological Processes	GO:0006633	fatty acid biosynthetic process	-2.59216	-1.32768	14/130	31,33,239,241,301,335,634,1907,3990,5742,51141,53632,55258,64834	ACACA,ACADL,ALOX12,ALOX5AP,ANXA1,APOA1,CEACAM1,EDN2,LIPC,PTGS1,INSIG2,PRKAG3,THNSL2,ELOVL1
6_Member	GO Biological Processes	GO:1901568	fatty acid derivative metabolic process	-2.57803	-1.31765	16/159	31,239,241,301,1573,1907,5019,5742,6850,7306,8605,8824,50487,64834,81616,145482	ACACA,ALOX12,ALOX5AP,ANXA1,CYP2J2,EDN2,OXCT1,PTGS1,SYK,TYRP1,PLA2G4C,CES2,PLA2G3,ELOVL1,ACSBG2,PTGR2
6_Member	GO Biological Processes	GO:0033559	unsaturated fatty acid metabolic process	-2.18692	-1.04597	11/101	239,241,301,1573,1907,5742,8605,8824,10005,64834,145482	ALOX12,ALOX5AP,ANXA1,CYP2J2,EDN2,PTGS1,PLA2G4C,CES2,ACOT8,ELOVL1,PTGR2
7_Summary	GO Biological Processes	GO:0032870	cellular response to hormone stimulus	-9.86156	-6.81789	71/688	31,108,113,150,183,186,301,328,477,634,1137,1139,1244,1514,1601,2063,2099,2100,2244,2274,2488,2492,2645,2649,2688,2845,2908,3172,3484,3553,3624,3953,4488,5021,5618,5732,5916,6095,6096,6121,6548,6696,6770,7040,7352,7391,7490,8431,8660,9564,9604,9734,9971,10266,10524,10886,23175,23426,26291,26508,54331,54658,54852,57085,65992,80115,85315,85397,122876,388581,730249,19,343,845,999,1581,1816,1958,2348…	ACACA,ADCY2,ADCY7,ADRA2A,AGT,AGTR2,ANXA1,APEX1,ATP1A2,CEACAM1,CHRNA4,CHRNA7,ABCC2,CTSL,DAB2,NR2F6,ESR1,ESR2,FGB,FHL2,FSHB,FSHR,GCK,NR6A1,GH1,GPR22,NR3C1,HNF4A,IGFBP1,IL1B,INHBA,LEPR,MSX2,OXTR,PRLR,PTGER2,RARG,RORA,RORB,RPE65,SLC9A1,SPP1,STAR,TGFB1,UCP3,USF1,WT1,NR0B2,IRS2,BCAR1,RNF14,HDAC9,NR1H4,RAMP2,KAT5,NPFFR2,LPIN1,GRIP1,FGF21,HEYL,GNG2,UGT1A1,PAQR5,AGTRAP,DDRGK1,BAIAP2L2,PAQR8,RGS8,GPHB5,C1Q…
7_Member	GO Biological Processes	GO:0032870	cellular response to hormone stimulus	-9.86156	-6.81789	71/688	31,108,113,150,183,186,301,328,477,634,1137,1139,1244,1514,1601,2063,2099,2100,2244,2274,2488,2492,2645,2649,2688,2845,2908,3172,3484,3553,3624,3953,4488,5021,5618,5732,5916,6095,6096,6121,6548,6696,6770,7040,7352,7391,7490,8431,8660,9564,9604,9734,9971,10266,10524,10886,23175,23426,26291,26508,54331,54658,54852,57085,65992,80115,85315,85397,122876,388581,730249	ACACA,ADCY2,ADCY7,ADRA2A,AGT,AGTR2,ANXA1,APEX1,ATP1A2,CEACAM1,CHRNA4,CHRNA7,ABCC2,CTSL,DAB2,NR2F6,ESR1,ESR2,FGB,FHL2,FSHB,FSHR,GCK,NR6A1,GH1,GPR22,NR3C1,HNF4A,IGFBP1,IL1B,INHBA,LEPR,MSX2,OXTR,PRLR,PTGER2,RARG,RORA,RORB,RPE65,SLC9A1,SPP1,STAR,TGFB1,UCP3,USF1,WT1,NR0B2,IRS2,BCAR1,RNF14,HDAC9,NR1H4,RAMP2,KAT5,NPFFR2,LPIN1,GRIP1,FGF21,HEYL,GNG2,UGT1A1,PAQR5,AGTRAP,DDRGK1,BAIAP2L2,PAQR8,RGS8,GPHB5,C1Q…
7_Member	GO Biological Processes	GO:0071407	cellular response to organic cyclic compound	-7.56774	-5.11034	57/569	19,108,186,301,328,343,477,845,999,1244,1581,1601,1816,1958,2063,2099,2100,2274,2348,2649,2908,3172,3553,3624,3956,4488,5027,5062,5764,5888,5916,6095,6096,6262,6532,6548,6696,6770,7040,7226,7257,7442,7490,8431,9604,9971,10524,23209,23426,26508,54331,54658,54852,65010,65992,85315,730249	ABCA1,ADCY2,AGTR2,ANXA1,APEX1,AQP8,ATP1A2,CASQ2,CDH1,ABCC2,CYP7A1,DAB2,DRD5,EGR1,NR2F6,ESR1,ESR2,FHL2,FOLR1,NR6A1,NR3C1,HNF4A,IL1B,INHBA,LGALS1,MSX2,P2RX7,PAK2,PTN,RAD51,RARG,RORA,RORB,RYR2,SLC6A4,SLC9A1,SPP1,STAR,TGFB1,TRPM2,TSNAX,TRPV1,WT1,NR0B2,RNF14,NR1H4,KAT5,MLC1,GRIP1,HEYL,GNG2,UGT1A1,PAQR5,SLC26A6,DDRGK1,PAQR8,ACOD1
7_Member	GO Biological Processes	GO:0048545	response to steroid hormone	-7.03019	-4.72688	43/389	186,189,301,336,477,1244,1369,1490,1601,2063,2099,2100,2274,2649,2908,3172,3291,5021,5732,5764,5916,6095,6096,6285,6678,6696,6716,6770,7040,7352,8431,9604,9971,10266,10524,23426,26508,54658,54852,65992,85315,121278,730249	AGTR2,AGXT,ANXA1,APOA2,ATP1A2,ABCC2,CPN1,CTGF,DAB2,NR2F6,ESR1,ESR2,FHL2,NR6A1,NR3C1,HNF4A,HSD11B2,OXTR,PTGER2,PTN,RARG,RORA,RORB,S100B,SPARC,SPP1,SRD5A2,STAR,TGFB1,UCP3,NR0B2,RNF14,NR1H4,RAMP2,KAT5,GRIP1,HEYL,UGT1A1,PAQR5,DDRGK1,PAQR8,TPH2,ACOD1
7_Member	GO Biological Processes	GO:0071396	cellular response to lipid	-5.43796	-3.47604	51/567	19,27,31,108,186,301,477,1244,1374,1581,1601,2063,2099,2100,2274,2649,2908,3172,3553,3592,3624,4488,5599,5732,5764,5916,6095,6096,6532,6696,6770,7040,7099,8431,9604,9646,9971,10417,10524,23209,23426,26191,26508,54331,54658,54852,65992,81029,85315,115727,730249	ABCA1,ABL2,ACACA,ADCY2,AGTR2,ANXA1,ATP1A2,ABCC2,CPT1A,CYP7A1,DAB2,NR2F6,ESR1,ESR2,FHL2,NR6A1,NR3C1,HNF4A,IL1B,IL12A,INHBA,MSX2,MAPK8,PTGER2,PTN,RARG,RORA,RORB,SLC6A4,SPP1,STAR,TGFB1,TLR4,NR0B2,RNF14,CTR9,NR1H4,SPON2,KAT5,MLC1,GRIP1,PTPN22,HEYL,GNG2,UGT1A1,PAQR5,DDRGK1,WNT5B,PAQR8,RASGRP4,ACOD1
7_Member	GO Biological Processes	GO:0071383	cellular response to steroid hormone stimulus	-4.65447	-2.86446	28/258	186,301,477,1244,1601,2063,2099,2100,2274,2649,2908,3172,5916,6095,6096,6770,7040,8431,9604,9971,10524,23426,26508,54658,54852,65992,85315,730249	AGTR2,ANXA1,ATP1A2,ABCC2,DAB2,NR2F6,ESR1,ESR2,FHL2,NR6A1,NR3C1,HNF4A,RARG,RORA,RORB,STAR,TGFB1,NR0B2,RNF14,NR1H4,KAT5,GRIP1,HEYL,UGT1A1,PAQR5,DDRGK1,PAQR8,ACOD1
7_Member	GO Biological Processes	GO:0009755	hormone-mediated signaling pathway	-3.75679	-2.19128	24/232	1601,2063,2099,2100,2274,2488,2492,2649,2908,3172,5618,5916,6095,6096,8431,9604,9971,10524,23426,26508,54852,65992,85315,122876	DAB2,NR2F6,ESR1,ESR2,FHL2,FSHB,FSHR,NR6A1,NR3C1,HNF4A,PRLR,RARG,RORA,RORB,NR0B2,RNF14,NR1H4,KAT5,GRIP1,HEYL,PAQR5,DDRGK1,PAQR8,GPHB5
7_Member	GO Biological Processes	GO:0043401	steroid hormone mediated signaling pathway	-3.29867	-1.85846	20/191	1601,2063,2099,2100,2274,2649,2908,3172,5916,6095,6096,8431,9604,9971,10524,23426,26508,54852,65992,85315	DAB2,NR2F6,ESR1,ESR2,FHL2,NR6A1,NR3C1,HNF4A,RARG,RORA,RORB,NR0B2,RNF14,NR1H4,KAT5,GRIP1,HEYL,PAQR5,DDRGK1,PAQR8
7_Member	GO Biological Processes	GO:0030522	intracellular receptor signaling pathway	-3.16255	-1.75879	26/285	1488,1601,2063,2099,2100,2274,2649,2908,3172,5916,6095,6096,6233,7099,9604,9971,10524,23426,26007,26191,26508,55765,65992,84174,90268,122876	CTBP2,DAB2,NR2F6,ESR1,ESR2,FHL2,NR6A1,NR3C1,HNF4A,RARG,RORA,RORB,RPS27A,TLR4,RNF14,NR1H4,KAT5,GRIP1,TKFC,PTPN22,HEYL,C1orf106,DDRGK1,SLA2,OTULIN,GPHB5
8_Summary	GO Biological Processes	GO:0001817	regulation of cytokine production	-9.76883	-6.75512	66/620	150,183,186,284,301,335,336,347,567,634,718,920,1139,1411,1813,1958,2147,3071,3098,3113,3315,3553,3566,3592,3620,3623,3624,3965,4049,4060,5027,5443,5966,6095,6233,6850,7040,7096,7099,7784,7855,9971,10148,10417,10524,10622,10631,10666,11334,23213,26007,26191,26253,27159,50848,55765,55959,59067,59272,64109,64170,84265,89795,147372,149233,730249,19,3702,9289,1244,1439,1634,2255,3587,5599,5732,6401,6…	ADRA2A,AGT,AGTR2,ANGPT1,ANXA1,APOA1,APOA2,APOD,B2M,CEACAM1,C3,CD4,CHRNA7,CRYBA1,DRD2,EGR1,F2,NCKAP1L,HK1,HLA-DPA1,HSPB1,IL1B,IL4R,IL12A,IDO1,INHA,INHBA,LGALS9,LTA,LUM,P2RX7,POMC,REL,RORA,RPS27A,SYK,TGFB1,TLR1,TLR4,ZP3,FZD5,NR1H4,EBI3,SPON2,KAT5,POLR3G,POSTN,CD226,TUSC2,SULF1,TKFC,PTPN22,CLEC4E,CHIA,F11R,C1orf106,SULF2,IL21,ACE2,CRLF2,CARD9,POLR3GL,NAV3,CCBE1,IL23R,ACOD1,ABCA1,ITK,ADGRG1,ABCC2,CSF…
8_Member	GO Biological Processes	GO:0001817	regulation of cytokine production	-9.76883	-6.75512	66/620	150,183,186,284,301,335,336,347,567,634,718,920,1139,1411,1813,1958,2147,3071,3098,3113,3315,3553,3566,3592,3620,3623,3624,3965,4049,4060,5027,5443,5966,6095,6233,6850,7040,7096,7099,7784,7855,9971,10148,10417,10524,10622,10631,10666,11334,23213,26007,26191,26253,27159,50848,55765,55959,59067,59272,64109,64170,84265,89795,147372,149233,730249	ADRA2A,AGT,AGTR2,ANGPT1,ANXA1,APOA1,APOA2,APOD,B2M,CEACAM1,C3,CD4,CHRNA7,CRYBA1,DRD2,EGR1,F2,NCKAP1L,HK1,HLA-DPA1,HSPB1,IL1B,IL4R,IL12A,IDO1,INHA,INHBA,LGALS9,LTA,LUM,P2RX7,POMC,REL,RORA,RPS27A,SYK,TGFB1,TLR1,TLR4,ZP3,FZD5,NR1H4,EBI3,SPON2,KAT5,POLR3G,POSTN,CD226,TUSC2,SULF1,TKFC,PTPN22,CLEC4E,CHIA,F11R,C1orf106,SULF2,IL21,ACE2,CRLF2,CARD9,POLR3GL,NAV3,CCBE1,IL23R,ACOD1
8_Member	GO Biological Processes	GO:0001816	cytokine production	-9.14608	-6.27851	69/685	19,150,183,186,284,301,335,336,347,567,634,718,920,1139,1411,1813,1958,2147,3071,3098,3113,3315,3553,3566,3592,3620,3623,3624,3702,3965,4049,4060,5027,5443,5966,6095,6233,6850,7040,7096,7099,7784,7855,9289,9971,10148,10417,10524,10622,10631,10666,11334,23213,26007,26191,26253,27159,50848,55765,55959,59067,59272,64109,64170,84265,89795,147372,149233,730249	ABCA1,ADRA2A,AGT,AGTR2,ANGPT1,ANXA1,APOA1,APOA2,APOD,B2M,CEACAM1,C3,CD4,CHRNA7,CRYBA1,DRD2,EGR1,F2,NCKAP1L,HK1,HLA-DPA1,HSPB1,IL1B,IL4R,IL12A,IDO1,INHA,INHBA,ITK,LGALS9,LTA,LUM,P2RX7,POMC,REL,RORA,RPS27A,SYK,TGFB1,TLR1,TLR4,ZP3,FZD5,ADGRG1,NR1H4,EBI3,SPON2,KAT5,POLR3G,POSTN,CD226,TUSC2,SULF1,TKFC,PTPN22,CLEC4E,CHIA,F11R,C1orf106,SULF2,IL21,ACE2,CRLF2,CARD9,POLR3GL,NAV3,CCBE1,IL23R,ACOD1
8_Member	GO Biological Processes	GO:0001819	positive regulation of cytokine production	-8.18923	-5.61222	47/408	150,183,186,301,336,567,718,920,1813,1958,3098,3113,3315,3553,3566,3592,3620,3965,4049,4060,5027,6095,6850,7040,7096,7099,7784,7855,10148,10417,10622,10631,10666,11334,23213,26007,26191,26253,27159,55765,55959,59067,64109,64170,84265,147372,149233	ADRA2A,AGT,AGTR2,ANXA1,APOA2,B2M,C3,CD4,DRD2,EGR1,HK1,HLA-DPA1,HSPB1,IL1B,IL4R,IL12A,IDO1,LGALS9,LTA,LUM,P2RX7,RORA,SYK,TGFB1,TLR1,TLR4,ZP3,FZD5,EBI3,SPON2,POLR3G,POSTN,CD226,TUSC2,SULF1,TKFC,PTPN22,CLEC4E,CHIA,C1orf106,SULF2,IL21,CRLF2,CARD9,POLR3GL,CCBE1,IL23R
8_Member	GO Biological Processes	GO:0002237	response to molecule of bacterial origin	-5.05163	-3.16718	34/329	19,567,1244,1439,1634,2255,3553,3587,3592,3620,3965,4049,5027,5599,5732,6401,6403,6678,6770,7040,7096,7099,7855,8784,9646,9971,10417,10804,26191,54658,55765,64170,149233,730249	ABCA1,B2M,ABCC2,CSF2RB,DCN,FGF10,IL1B,IL10RA,IL12A,IDO1,LGALS9,LTA,P2RX7,MAPK8,PTGER2,SELE,SELP,SPARC,STAR,TGFB1,TLR1,TLR4,FZD5,TNFRSF18,CTR9,NR1H4,SPON2,GJB6,PTPN22,UGT1A1,C1orf106,CARD9,IL23R,ACOD1
8_Member	GO Biological Processes	GO:0001818	negative regulation of cytokine production	-4.59762	-2.82447	27/246	284,301,335,336,347,634,1139,1411,2147,3071,3592,3620,3623,3624,3965,5443,5966,6233,7040,7099,9971,10524,11334,26191,89795,149233,730249	ANGPT1,ANXA1,APOA1,APOA2,APOD,CEACAM1,CHRNA7,CRYBA1,F2,NCKAP1L,IL12A,IDO1,INHA,INHBA,LGALS9,POMC,REL,RPS27A,TGFB1,TLR4,NR1H4,KAT5,TUSC2,PTPN22,NAV3,IL23R,ACOD1
8_Member	GO Biological Processes	GO:0009617	response to bacterium	-4.26282	-2.57922	48/578	19,567,920,1244,1439,1634,1690,2147,2244,2255,3553,3587,3592,3620,3965,4049,4153,5027,5199,5599,5732,6401,6403,6678,6770,6850,7040,7096,7099,7429,7855,8784,9646,9971,10417,10804,11334,23166,26191,26253,51316,54658,55576,55765,64170,149233,254773,730249	ABCA1,B2M,CD4,ABCC2,CSF2RB,DCN,COCH,F2,FGB,FGF10,IL1B,IL10RA,IL12A,IDO1,LGALS9,LTA,MBL2,P2RX7,CFP,MAPK8,PTGER2,SELE,SELP,SPARC,STAR,SYK,TGFB1,TLR1,TLR4,VIL1,FZD5,TNFRSF18,CTR9,NR1H4,SPON2,GJB6,TUSC2,STAB1,PTPN22,CLEC4E,PLAC8,UGT1A1,STAB2,C1orf106,CARD9,IL23R,LYG2,ACOD1
8_Member	GO Biological Processes	GO:0032496	response to lipopolysaccharide	-3.59328	-2.06435	29/312	19,1244,1439,1634,2255,3553,3587,3592,3620,3965,4049,5027,5599,5732,6401,6403,6678,6770,7040,7099,8784,9646,9971,10417,10804,26191,54658,149233,730249	ABCA1,ABCC2,CSF2RB,DCN,FGF10,IL1B,IL10RA,IL12A,IDO1,LGALS9,LTA,P2RX7,MAPK8,PTGER2,SELE,SELP,SPARC,STAR,TGFB1,TLR4,TNFRSF18,CTR9,NR1H4,SPON2,GJB6,PTPN22,UGT1A1,IL23R,ACOD1
8_Member	GO Biological Processes	GO:0042742	defense response to bacterium	-2.1478	-1.01326	23/288	920,1690,2147,2244,3592,4049,4153,5027,5199,6403,6850,7096,7099,9971,10417,11334,23166,26253,51316,55576,64170,149233,254773	CD4,COCH,F2,FGB,IL12A,LTA,MBL2,P2RX7,CFP,SELP,SYK,TLR1,TLR4,NR1H4,SPON2,TUSC2,STAB1,CLEC4E,PLAC8,STAB2,CARD9,IL23R,LYG2
9_Summary	GO Biological Processes	GO:0003018	vascular process in circulatory system	-9.57278	-6.5871	29/162	40,150,151,152,154,155,183,186,284,477,634,1816,1907,2244,4878,4881,5021,5023,5997,6532,7040,8862,10242,10266,11156,59272,143282,219537,257313,375,822,2258,3071,4868,5027,5341,5357,5916,6696,6712,7429,9463,9535,10093,10095,10371,10602,22902,23108,23566,23580,80115,85477,100287171,1813,2013,2028,3291,5443,5742,10631,50848,57085,7442,23213,51196,55959	ASIC2,ADRA2A,ADRA2B,ADRA2C,ADRB2,ADRB3,AGT,AGTR2,ANGPT1,ATP1A2,CEACAM1,DRD5,EDN2,FGB,NPPA,NPR1,OXTR,P2RX1,RGS2,SLC6A4,TGFB1,APLN,KCNMB2,RAMP2,PTP4A3,ACE2,FGFBP3,SMTNL1,UTS2B,ARF1,CAPG,FGF13,NCKAP1L,NPHS1,P2RX7,PLEK,PLS1,RARG,SPP1,SPTBN2,VIL1,PICK1,GMFG,ARPC4,ARPC1B,SEMA3A,CDC42EP3,RUFY3,RAP1GAP2,LPAR3,CDC42EP4,BAIAP2L2,SCIN,WASHC1,DRD2,EMP2,ENPEP,HSD11B2,POMC,PTGS1,POSTN,F11R,AGTRAP,TRPV1,SULF1,P…
9_Member	GO Biological Processes	GO:0003018	vascular process in circulatory system	-9.57278	-6.5871	29/162	40,150,151,152,154,155,183,186,284,477,634,1816,1907,2244,4878,4881,5021,5023,5997,6532,7040,8862,10242,10266,11156,59272,143282,219537,257313	ASIC2,ADRA2A,ADRA2B,ADRA2C,ADRB2,ADRB3,AGT,AGTR2,ANGPT1,ATP1A2,CEACAM1,DRD5,EDN2,FGB,NPPA,NPR1,OXTR,P2RX1,RGS2,SLC6A4,TGFB1,APLN,KCNMB2,RAMP2,PTP4A3,ACE2,FGFBP3,SMTNL1,UTS2B
9_Member	GO Biological Processes	GO:0090066	regulation of anatomical structure size	-7.08449	-4.75801	48/457	40,150,151,152,154,155,183,186,375,477,822,1816,1907,2244,2258,3071,4868,4878,4881,5021,5023,5027,5341,5357,5916,5997,6532,6696,6712,7429,8862,9463,9535,10093,10095,10242,10371,10602,22902,23108,23566,23580,59272,80115,85477,219537,257313,100287171	ASIC2,ADRA2A,ADRA2B,ADRA2C,ADRB2,ADRB3,AGT,AGTR2,ARF1,ATP1A2,CAPG,DRD5,EDN2,FGB,FGF13,NCKAP1L,NPHS1,NPPA,NPR1,OXTR,P2RX1,P2RX7,PLEK,PLS1,RARG,RGS2,SLC6A4,SPP1,SPTBN2,VIL1,APLN,PICK1,GMFG,ARPC4,ARPC1B,KCNMB2,SEMA3A,CDC42EP3,RUFY3,RAP1GAP2,LPAR3,CDC42EP4,ACE2,BAIAP2L2,SCIN,SMTNL1,UTS2B,WASHC1
9_Member	GO Biological Processes	GO:0050880	regulation of blood vessel size	-7.07052	-4.75578	23/139	40,150,151,152,154,155,183,186,477,1816,1907,2244,4878,4881,5021,5023,5997,6532,8862,10242,59272,219537,257313	ASIC2,ADRA2A,ADRA2B,ADRA2C,ADRB2,ADRB3,AGT,AGTR2,ATP1A2,DRD5,EDN2,FGB,NPPA,NPR1,OXTR,P2RX1,RGS2,SLC6A4,APLN,KCNMB2,ACE2,SMTNL1,UTS2B
9_Member	GO Biological Processes	GO:0035150	regulation of tube size	-7.01152	-4.71935	23/140	40,150,151,152,154,155,183,186,477,1816,1907,2244,4878,4881,5021,5023,5997,6532,8862,10242,59272,219537,257313	ASIC2,ADRA2A,ADRA2B,ADRA2C,ADRB2,ADRB3,AGT,AGTR2,ATP1A2,DRD5,EDN2,FGB,NPPA,NPR1,OXTR,P2RX1,RGS2,SLC6A4,APLN,KCNMB2,ACE2,SMTNL1,UTS2B
9_Member	GO Biological Processes	GO:0008217	regulation of blood pressure	-6.97824	-4.69692	26/174	40,151,154,155,183,186,477,1813,1816,1907,2013,2028,3291,4878,4881,5021,5023,5443,5742,8862,10266,10631,50848,57085,59272,257313	ASIC2,ADRA2B,ADRB2,ADRB3,AGT,AGTR2,ATP1A2,DRD2,DRD5,EDN2,EMP2,ENPEP,HSD11B2,NPPA,NPR1,OXTR,P2RX1,POMC,PTGS1,APLN,RAMP2,POSTN,F11R,AGTRAP,ACE2,UTS2B
9_Member	GO Biological Processes	GO:0035296	regulation of tube diameter	-6.90896	-4.64344	22/131	40,150,151,152,154,155,183,186,477,1816,1907,2244,4881,5021,5023,5997,6532,8862,10242,59272,219537,257313	ASIC2,ADRA2A,ADRA2B,ADRA2C,ADRB2,ADRB3,AGT,AGTR2,ATP1A2,DRD5,EDN2,FGB,NPR1,OXTR,P2RX1,RGS2,SLC6A4,APLN,KCNMB2,ACE2,SMTNL1,UTS2B
9_Member	GO Biological Processes	GO:0097746	regulation of blood vessel diameter	-6.90896	-4.64344	22/131	40,150,151,152,154,155,183,186,477,1816,1907,2244,4881,5021,5023,5997,6532,8862,10242,59272,219537,257313	ASIC2,ADRA2A,ADRA2B,ADRA2C,ADRB2,ADRB3,AGT,AGTR2,ATP1A2,DRD5,EDN2,FGB,NPR1,OXTR,P2RX1,RGS2,SLC6A4,APLN,KCNMB2,ACE2,SMTNL1,UTS2B
9_Member	GO Biological Processes	GO:0042310	vasoconstriction	-6.56804	-4.37824	16/76	40,150,151,152,183,477,1816,1907,2244,5021,5023,6532,8862,10242,59272,219537	ASIC2,ADRA2A,ADRA2B,ADRA2C,AGT,ATP1A2,DRD5,EDN2,FGB,OXTR,P2RX1,SLC6A4,APLN,KCNMB2,ACE2,SMTNL1
9_Member	GO Biological Processes	GO:0019229	regulation of vasoconstriction	-6.40467	-4.23191	14/60	40,150,151,152,183,477,1907,2244,5021,5023,8862,10242,59272,219537	ASIC2,ADRA2A,ADRA2B,ADRA2C,AGT,ATP1A2,EDN2,FGB,OXTR,P2RX1,APLN,KCNMB2,ACE2,SMTNL1
9_Member	GO Biological Processes	GO:0097756	negative regulation of blood vessel diameter	-5.94675	-3.87422	16/84	40,150,151,152,183,477,1816,1907,2244,5021,5023,6532,8862,10242,59272,219537	ASIC2,ADRA2A,ADRA2B,ADRA2C,AGT,ATP1A2,DRD5,EDN2,FGB,OXTR,P2RX1,SLC6A4,APLN,KCNMB2,ACE2,SMTNL1
9_Member	GO Biological Processes	GO:0003073	regulation of systemic arterial blood pressure	-5.0558	-3.16718	15/87	40,154,155,183,186,1813,1816,1907,2013,2028,3291,4878,5021,10631,59272	ASIC2,ADRB2,ADRB3,AGT,AGTR2,DRD2,DRD5,EDN2,EMP2,ENPEP,HSD11B2,NPPA,OXTR,POSTN,ACE2
9_Member	GO Biological Processes	GO:0003044	regulation of systemic arterial blood pressure mediated by a chemical signal	-4.20443	-2.53471	10/49	154,155,183,186,1816,1907,2028,3291,5021,59272	ADRB2,ADRB3,AGT,AGTR2,DRD5,EDN2,ENPEP,HSD11B2,OXTR,ACE2
9_Member	GO Biological Processes	GO:0006939	smooth muscle contraction	-4.01615	-2.39021	15/106	150,151,152,154,183,477,1813,1907,5021,5023,5997,7442,23213,51196,55959	ADRA2A,ADRA2B,ADRA2C,ADRB2,AGT,ATP1A2,DRD2,EDN2,OXTR,P2RX1,RGS2,TRPV1,SULF1,PLCE1,SULF2
9_Member	GO Biological Processes	GO:0001990	regulation of systemic arterial blood pressure by hormone	-3.487	-1.99269	8/39	183,186,1816,1907,2028,3291,5021,59272	AGT,AGTR2,DRD5,EDN2,ENPEP,HSD11B2,OXTR,ACE2
9_Member	GO Biological Processes	GO:0006940	regulation of smooth muscle contraction	-3.15374	-1.75422	10/65	150,151,152,154,477,1907,5021,5023,5997,51196	ADRA2A,ADRA2B,ADRA2C,ADRB2,ATP1A2,EDN2,OXTR,P2RX1,RGS2,PLCE1
9_Member	GO Biological Processes	GO:0045777	positive regulation of blood pressure	-2.20399	-1.04641	6/37	151,183,1816,3291,5021,50848	ADRA2B,AGT,DRD5,HSD11B2,OXTR,F11R
10_Summary	GO Biological Processes	GO:0008015	blood circulation	-9.45213	-6.49278	58/519	40,70,150,151,152,154,155,183,186,284,477,634,845,1193,1490,1573,1813,1816,1907,2013,2028,2153,2244,3291,4607,4625,4878,4881,5021,5023,5443,5742,5997,6262,6330,6444,6532,6548,7040,7135,8862,9254,10060,10242,10266,10371,10631,11156,27302,50848,57085,59272,59284,59285,64091,143282,219537,257313,335,336,2255,2258,3553,3623,3624,3814,4868,6285,7140,7442,9727,22871,51196,57555,64240,64241,114897,1144,…	ASIC2,ACTC1,ADRA2A,ADRA2B,ADRA2C,ADRB2,ADRB3,AGT,AGTR2,ANGPT1,ATP1A2,CEACAM1,CASQ2,CLIC2,CTGF,CYP2J2,DRD2,DRD5,EDN2,EMP2,ENPEP,F5,FGB,HSD11B2,MYBPC3,MYH7,NPPA,NPR1,OXTR,P2RX1,POMC,PTGS1,RGS2,RYR2,SCN4B,SGCD,SLC6A4,SLC9A1,TGFB1,TNNI1,APLN,CACNA2D2,ABCC9,KCNMB2,RAMP2,SEMA3A,POSTN,PTP4A3,BMP10,F11R,AGTRAP,ACE2,CACNG7,CACNG6,POPDC2,FGFBP3,SMTNL1,UTS2B,APOA1,APOA2,FGF10,FGF13,IL1B,INHA,INHBA,KISS1,NPH…
10_Member	GO Biological Processes	GO:0008015	blood circulation	-9.45213	-6.49278	58/519	40,70,150,151,152,154,155,183,186,284,477,634,845,1193,1490,1573,1813,1816,1907,2013,2028,2153,2244,3291,4607,4625,4878,4881,5021,5023,5443,5742,5997,6262,6330,6444,6532,6548,7040,7135,8862,9254,10060,10242,10266,10371,10631,11156,27302,50848,57085,59272,59284,59285,64091,143282,219537,257313	ASIC2,ACTC1,ADRA2A,ADRA2B,ADRA2C,ADRB2,ADRB3,AGT,AGTR2,ANGPT1,ATP1A2,CEACAM1,CASQ2,CLIC2,CTGF,CYP2J2,DRD2,DRD5,EDN2,EMP2,ENPEP,F5,FGB,HSD11B2,MYBPC3,MYH7,NPPA,NPR1,OXTR,P2RX1,POMC,PTGS1,RGS2,RYR2,SCN4B,SGCD,SLC6A4,SLC9A1,TGFB1,TNNI1,APLN,CACNA2D2,ABCC9,KCNMB2,RAMP2,SEMA3A,POSTN,PTP4A3,BMP10,F11R,AGTRAP,ACE2,CACNG7,CACNG6,POPDC2,FGFBP3,SMTNL1,UTS2B
10_Member	GO Biological Processes	GO:0003013	circulatory system process	-9.32378	-6.38926	58/523	40,70,150,151,152,154,155,183,186,284,477,634,845,1193,1490,1573,1813,1816,1907,2013,2028,2153,2244,3291,4607,4625,4878,4881,5021,5023,5443,5742,5997,6262,6330,6444,6532,6548,7040,7135,8862,9254,10060,10242,10266,10371,10631,11156,27302,50848,57085,59272,59284,59285,64091,143282,219537,257313	ASIC2,ACTC1,ADRA2A,ADRA2B,ADRA2C,ADRB2,ADRB3,AGT,AGTR2,ANGPT1,ATP1A2,CEACAM1,CASQ2,CLIC2,CTGF,CYP2J2,DRD2,DRD5,EDN2,EMP2,ENPEP,F5,FGB,HSD11B2,MYBPC3,MYH7,NPPA,NPR1,OXTR,P2RX1,POMC,PTGS1,RGS2,RYR2,SCN4B,SGCD,SLC6A4,SLC9A1,TGFB1,TNNI1,APLN,CACNA2D2,ABCC9,KCNMB2,RAMP2,SEMA3A,POSTN,PTP4A3,BMP10,F11R,AGTRAP,ACE2,CACNG7,CACNG6,POPDC2,FGFBP3,SMTNL1,UTS2B
10_Member	GO Biological Processes	GO:0044057	regulation of system process	-8.94861	-6.1224	58/535	40,150,151,152,154,183,186,335,336,477,845,1193,1490,1573,1813,1907,2013,2244,2255,2258,3553,3623,3624,3814,4607,4625,4868,4878,4881,5021,5023,5443,5997,6262,6285,6330,6548,7135,7140,7442,8862,9254,9727,10060,10242,10371,22871,27302,51196,57555,59272,59284,59285,64091,64240,64241,114897,219537	ASIC2,ADRA2A,ADRA2B,ADRA2C,ADRB2,AGT,AGTR2,APOA1,APOA2,ATP1A2,CASQ2,CLIC2,CTGF,CYP2J2,DRD2,EDN2,EMP2,FGB,FGF10,FGF13,IL1B,INHA,INHBA,KISS1,MYBPC3,MYH7,NPHS1,NPPA,NPR1,OXTR,P2RX1,POMC,RGS2,RYR2,S100B,SCN4B,SLC9A1,TNNI1,TNNT3,TRPV1,APLN,CACNA2D2,RAB11FIP3,ABCC9,KCNMB2,SEMA3A,NLGN1,BMP10,PLCE1,NLGN2,ACE2,CACNG7,CACNG6,POPDC2,ABCG5,ABCG8,C1QTNF1,SMTNL1
10_Member	GO Biological Processes	GO:0006936	muscle contraction	-6.87089	-4.62061	40/353	70,150,151,152,154,183,477,845,1144,1146,1193,1490,1813,1907,2280,4604,4606,4607,4622,4625,4878,5021,5023,5997,6262,6330,6548,7135,7140,7169,7442,8082,8291,23213,23363,23676,27302,51196,55959,59272	ACTC1,ADRA2A,ADRA2B,ADRA2C,ADRB2,AGT,ATP1A2,CASQ2,CHRND,CHRNG,CLIC2,CTGF,DRD2,EDN2,FKBP1A,MYBPC1,MYBPC2,MYBPC3,MYH4,MYH7,NPPA,OXTR,P2RX1,RGS2,RYR2,SCN4B,SLC9A1,TNNI1,TNNT3,TPM2,TRPV1,SSPN,DYSF,SULF1,OBSL1,SMPX,BMP10,PLCE1,SULF2,ACE2
10_Member	GO Biological Processes	GO:1903522	regulation of blood circulation	-6.67706	-4.46953	35/292	40,150,151,152,183,186,477,845,1193,1490,1573,1813,1907,2244,2258,4625,4878,4881,5021,5023,5997,6262,6330,6548,8862,9254,10060,10242,10371,27302,59272,59284,59285,64091,219537	ASIC2,ADRA2A,ADRA2B,ADRA2C,AGT,AGTR2,ATP1A2,CASQ2,CLIC2,CTGF,CYP2J2,DRD2,EDN2,FGB,FGF13,MYH7,NPPA,NPR1,OXTR,P2RX1,RGS2,RYR2,SCN4B,SLC9A1,APLN,CACNA2D2,ABCC9,KCNMB2,SEMA3A,BMP10,ACE2,CACNG7,CACNG6,POPDC2,SMTNL1
10_Member	GO Biological Processes	GO:0006937	regulation of muscle contraction	-5.71113	-3.69452	23/165	150,151,152,154,477,845,1193,1490,1907,2258,4607,4625,4878,5021,5023,5997,6262,6548,7135,7140,27302,51196,59272	ADRA2A,ADRA2B,ADRA2C,ADRB2,ATP1A2,CASQ2,CLIC2,CTGF,EDN2,FGF13,MYBPC3,MYH7,NPPA,OXTR,P2RX1,RGS2,RYR2,SLC9A1,TNNI1,TNNT3,BMP10,PLCE1,ACE2
10_Member	GO Biological Processes	GO:0003012	muscle system process	-5.67478	-3.66465	44/451	70,150,151,152,154,183,186,477,845,1144,1146,1193,1490,1813,1907,2280,3553,4604,4606,4607,4622,4625,4653,4878,5021,5023,5997,6262,6330,6548,7135,7140,7169,7442,8082,8291,10611,23213,23363,23676,27302,51196,55959,59272	ACTC1,ADRA2A,ADRA2B,ADRA2C,ADRB2,AGT,AGTR2,ATP1A2,CASQ2,CHRND,CHRNG,CLIC2,CTGF,DRD2,EDN2,FKBP1A,IL1B,MYBPC1,MYBPC2,MYBPC3,MYH4,MYH7,MYOC,NPPA,OXTR,P2RX1,RGS2,RYR2,SCN4B,SLC9A1,TNNI1,TNNT3,TPM2,TRPV1,SSPN,DYSF,PDLIM5,SULF1,OBSL1,SMPX,BMP10,PLCE1,SULF2,ACE2
10_Member	GO Biological Processes	GO:0006942	regulation of striated muscle contraction	-4.75251	-2.94111	15/92	477,845,1193,1490,2258,4607,4625,4878,5997,6262,6548,7135,7140,27302,59272	ATP1A2,CASQ2,CLIC2,CTGF,FGF13,MYBPC3,MYH7,NPPA,RGS2,RYR2,SLC9A1,TNNI1,TNNT3,BMP10,ACE2
10_Member	GO Biological Processes	GO:0060047	heart contraction	-4.62293	-2.84475	29/273	70,183,186,477,845,1193,1490,1573,1813,1907,4607,4625,4878,4881,5997,6262,6330,6444,6548,7135,8862,9254,10060,10371,27302,59272,59284,59285,64091	ACTC1,AGT,AGTR2,ATP1A2,CASQ2,CLIC2,CTGF,CYP2J2,DRD2,EDN2,MYBPC3,MYH7,NPPA,NPR1,RGS2,RYR2,SCN4B,SGCD,SLC9A1,TNNI1,APLN,CACNA2D2,ABCC9,SEMA3A,BMP10,ACE2,CACNG7,CACNG6,POPDC2
10_Member	GO Biological Processes	GO:0003015	heart process	-4.53463	-2.7794	29/276	70,183,186,477,845,1193,1490,1573,1813,1907,4607,4625,4878,4881,5997,6262,6330,6444,6548,7135,8862,9254,10060,10371,27302,59272,59284,59285,64091	ACTC1,AGT,AGTR2,ATP1A2,CASQ2,CLIC2,CTGF,CYP2J2,DRD2,EDN2,MYBPC3,MYH7,NPPA,NPR1,RGS2,RYR2,SCN4B,SGCD,SLC9A1,TNNI1,APLN,CACNA2D2,ABCC9,SEMA3A,BMP10,ACE2,CACNG7,CACNG6,POPDC2
10_Member	GO Biological Processes	GO:0006941	striated muscle contraction	-4.34349	-2.63369	21/173	70,477,845,1144,1193,1490,4604,4606,4607,4625,4878,5997,6262,6330,6548,7135,7140,23363,23676,27302,59272	ACTC1,ATP1A2,CASQ2,CHRND,CLIC2,CTGF,MYBPC1,MYBPC2,MYBPC3,MYH7,NPPA,RGS2,RYR2,SCN4B,SLC9A1,TNNI1,TNNT3,OBSL1,SMPX,BMP10,ACE2
10_Member	GO Biological Processes	GO:0008016	regulation of heart contraction	-4.20262	-2.53471	26/245	183,186,477,845,1193,1490,1573,1813,1907,2258,4625,4878,4881,5997,6262,6330,6548,8862,9254,10060,10371,27302,59272,59284,59285,64091	AGT,AGTR2,ATP1A2,CASQ2,CLIC2,CTGF,CYP2J2,DRD2,EDN2,FGF13,MYH7,NPPA,NPR1,RGS2,RYR2,SCN4B,SLC9A1,APLN,CACNA2D2,ABCC9,SEMA3A,BMP10,ACE2,CACNG7,CACNG6,POPDC2
10_Member	GO Biological Processes	GO:1903524	positive regulation of blood circulation	-3.49636	-1.99941	11/70	152,1490,1907,2244,4878,5021,5997,6262,8862,59272,219537	ADRA2C,CTGF,EDN2,FGB,NPPA,OXTR,RGS2,RYR2,APLN,ACE2,SMTNL1
10_Member	GO Biological Processes	GO:0090257	regulation of muscle system process	-3.48209	-1.98865	24/242	150,151,152,154,183,477,845,1193,1490,1907,2258,4607,4625,4878,5021,5023,5997,6262,6548,7135,7140,27302,51196,59272	ADRA2A,ADRA2B,ADRA2C,ADRB2,AGT,ATP1A2,CASQ2,CLIC2,CTGF,EDN2,FGF13,MYBPC3,MYH7,NPPA,OXTR,P2RX1,RGS2,RYR2,SLC9A1,TNNI1,TNNT3,BMP10,PLCE1,ACE2
10_Member	GO Biological Processes	GO:0055117	regulation of cardiac muscle contraction	-3.08504	-1.70615	11/78	477,845,1193,1490,2258,4878,5997,6262,6548,27302,59272	ATP1A2,CASQ2,CLIC2,CTGF,FGF13,NPPA,RGS2,RYR2,SLC9A1,BMP10,ACE2
10_Member	GO Biological Processes	GO:0060048	cardiac muscle contraction	-3.04202	-1.67439	15/130	70,477,845,1193,1490,4607,4625,4878,5997,6262,6330,6548,7135,27302,59272	ACTC1,ATP1A2,CASQ2,CLIC2,CTGF,MYBPC3,MYH7,NPPA,RGS2,RYR2,SCN4B,SLC9A1,TNNI1,BMP10,ACE2
10_Member	GO Biological Processes	GO:0045823	positive regulation of heart contraction	-2.89459	-1.55482	7/37	1490,1907,4878,5997,6262,8862,59272	CTGF,EDN2,NPPA,RGS2,RYR2,APLN,ACE2
10_Member	GO Biological Processes	GO:0060452	positive regulation of cardiac muscle contraction	-2.64951	-1.37721	4/13	1490,4878,5997,59272	CTGF,NPPA,RGS2,ACE2
10_Member	GO Biological Processes	GO:0002027	regulation of heart rate	-2.3191	-1.12974	11/97	183,186,845,1813,1907,4625,4878,6262,6330,10371,64091	AGT,AGTR2,CASQ2,DRD2,EDN2,MYH7,NPPA,RYR2,SCN4B,SEMA3A,POPDC2
10_Member	GO Biological Processes	GO:0045989	positive regulation of striated muscle contraction	-2.29139	-1.11443	4/16	1490,4878,5997,59272	CTGF,NPPA,RGS2,ACE2
10_Member	GO Biological Processes	GO:0045933	positive regulation of muscle contraction	-2.13107	-1.00008	7/50	151,1490,1907,4878,5021,5997,59272	ADRA2B,CTGF,EDN2,NPPA,OXTR,RGS2,ACE2
11_Summary	GO Biological Processes	GO:1901652	response to peptide	-9.26008	-6.34904	55/484	108,113,154,183,186,301,328,634,1139,1244,1421,1490,1663,1958,2155,2170,2645,2688,2695,2845,3291,3484,3553,4878,4914,5021,5618,5663,6121,6548,6678,6716,6770,7040,7099,7352,7391,7442,8660,8743,9564,9734,9971,10886,23175,26191,26291,27101,51141,54331,55765,57085,64170,80115,388581,343,845,999,1290,1788,1816,2348,5888,6262,6532,7226,7490,65010,1137,2099,5027,7257,85397	ADCY2,ADCY7,ADRB2,AGT,AGTR2,ANXA1,APEX1,CEACAM1,CHRNA7,ABCC2,CRYGD,CTGF,DDX11,EGR1,F7,FABP3,GCK,GH1,GIP,GPR22,HSD11B2,IGFBP1,IL1B,NPPA,NTRK1,OXTR,PRLR,PSEN1,RPE65,SLC9A1,SPARC,SRD5A2,STAR,TGFB1,TLR4,UCP3,USF1,TRPV1,IRS2,TNFSF10,BCAR1,HDAC9,NR1H4,NPFFR2,LPIN1,PTPN22,FGF21,CACYBP,INSIG2,GNG2,C1orf106,AGTRAP,CARD9,BAIAP2L2,C1QTNF12,AQP8,CASQ2,CDH1,COL5A2,DNMT3A,DRD5,FOLR1,RAD51,RYR2,SLC6A4,TRPM2,WT1…
11_Member	GO Biological Processes	GO:1901652	response to peptide	-9.26008	-6.34904	55/484	108,113,154,183,186,301,328,634,1139,1244,1421,1490,1663,1958,2155,2170,2645,2688,2695,2845,3291,3484,3553,4878,4914,5021,5618,5663,6121,6548,6678,6716,6770,7040,7099,7352,7391,7442,8660,8743,9564,9734,9971,10886,23175,26191,26291,27101,51141,54331,55765,57085,64170,80115,388581	ADCY2,ADCY7,ADRB2,AGT,AGTR2,ANXA1,APEX1,CEACAM1,CHRNA7,ABCC2,CRYGD,CTGF,DDX11,EGR1,F7,FABP3,GCK,GH1,GIP,GPR22,HSD11B2,IGFBP1,IL1B,NPPA,NTRK1,OXTR,PRLR,PSEN1,RPE65,SLC9A1,SPARC,SRD5A2,STAR,TGFB1,TLR4,UCP3,USF1,TRPV1,IRS2,TNFSF10,BCAR1,HDAC9,NR1H4,NPFFR2,LPIN1,PTPN22,FGF21,CACYBP,INSIG2,GNG2,C1orf106,AGTRAP,CARD9,BAIAP2L2,C1QTNF12
11_Member	GO Biological Processes	GO:0043434	response to peptide hormone	-6.66078	-4.45775	44/415	108,113,183,186,301,328,634,1244,1421,1490,1958,2155,2170,2645,2688,2695,3291,3484,3553,4878,5021,5618,6121,6548,6678,6716,6770,7040,7352,7391,7442,8660,8743,9564,9734,9971,23175,26291,27101,51141,54331,57085,80115,388581	ADCY2,ADCY7,AGT,AGTR2,ANXA1,APEX1,CEACAM1,ABCC2,CRYGD,CTGF,EGR1,F7,FABP3,GCK,GH1,GIP,HSD11B2,IGFBP1,IL1B,NPPA,OXTR,PRLR,RPE65,SLC9A1,SPARC,SRD5A2,STAR,TGFB1,UCP3,USF1,TRPV1,IRS2,TNFSF10,BCAR1,HDAC9,NR1H4,LPIN1,FGF21,CACYBP,INSIG2,GNG2,AGTRAP,BAIAP2L2,C1QTNF12
11_Member	GO Biological Processes	GO:0071417	cellular response to organonitrogen compound	-4.89901	-3.05164	47/530	108,113,154,183,186,328,343,634,845,999,1290,1663,1788,1816,1958,2348,2645,2688,3484,3553,4914,5618,5663,5888,6121,6262,6532,6548,6770,7040,7099,7226,7391,7442,7490,8660,9564,9734,9971,23175,26191,26291,54331,57085,65010,80115,388581	ADCY2,ADCY7,ADRB2,AGT,AGTR2,APEX1,AQP8,CEACAM1,CASQ2,CDH1,COL5A2,DDX11,DNMT3A,DRD5,EGR1,FOLR1,GCK,GH1,IGFBP1,IL1B,NTRK1,PRLR,PSEN1,RAD51,RPE65,RYR2,SLC6A4,SLC9A1,STAR,TGFB1,TLR4,TRPM2,USF1,TRPV1,WT1,IRS2,BCAR1,HDAC9,NR1H4,LPIN1,PTPN22,FGF21,GNG2,AGTRAP,SLC26A6,BAIAP2L2,C1QTNF12
11_Member	GO Biological Processes	GO:1901699	cellular response to nitrogen compound	-4.81708	-2.99463	53/629	108,113,154,183,186,328,343,634,845,999,1137,1139,1290,1663,1788,1816,1958,2099,2348,2645,2688,3484,3553,4914,5027,5618,5663,5888,6121,6262,6532,6548,6770,7040,7099,7226,7257,7391,7442,7490,8660,9564,9734,9971,23175,26191,26291,54331,57085,65010,80115,85397,388581	ADCY2,ADCY7,ADRB2,AGT,AGTR2,APEX1,AQP8,CEACAM1,CASQ2,CDH1,CHRNA4,CHRNA7,COL5A2,DDX11,DNMT3A,DRD5,EGR1,ESR1,FOLR1,GCK,GH1,IGFBP1,IL1B,NTRK1,P2RX7,PRLR,PSEN1,RAD51,RPE65,RYR2,SLC6A4,SLC9A1,STAR,TGFB1,TLR4,TRPM2,TSNAX,USF1,TRPV1,WT1,IRS2,BCAR1,HDAC9,NR1H4,LPIN1,PTPN22,FGF21,GNG2,AGTRAP,SLC26A6,BAIAP2L2,RGS8,C1QTNF12
11_Member	GO Biological Processes	GO:1901653	cellular response to peptide	-3.79265	-2.21564	32/349	108,113,154,183,186,328,634,1663,2645,2688,3484,3553,4914,5618,5663,6121,6548,6770,7040,7099,7391,8660,9564,9734,9971,23175,26191,26291,54331,57085,80115,388581	ADCY2,ADCY7,ADRB2,AGT,AGTR2,APEX1,CEACAM1,DDX11,GCK,GH1,IGFBP1,IL1B,NTRK1,PRLR,PSEN1,RPE65,SLC9A1,STAR,TGFB1,TLR4,USF1,IRS2,BCAR1,HDAC9,NR1H4,LPIN1,PTPN22,FGF21,GNG2,AGTRAP,BAIAP2L2,C1QTNF12
11_Member	GO Biological Processes	GO:0032868	response to insulin	-2.91425	-1.57264	23/250	183,634,1958,2170,2645,3291,3484,3553,4878,6121,6548,6770,7352,7391,8660,8743,9564,9734,9971,23175,51141,80115,388581	AGT,CEACAM1,EGR1,FABP3,GCK,HSD11B2,IGFBP1,IL1B,NPPA,RPE65,SLC9A1,STAR,UCP3,USF1,IRS2,TNFSF10,BCAR1,HDAC9,NR1H4,LPIN1,INSIG2,BAIAP2L2,C1QTNF12
11_Member	GO Biological Processes	GO:0071375	cellular response to peptide hormone stimulus	-2.75789	-1.45907	26/304	108,113,183,186,328,634,2645,2688,3484,3553,5618,6121,6548,6770,7040,7391,8660,9564,9734,9971,23175,26291,54331,57085,80115,388581	ADCY2,ADCY7,AGT,AGTR2,APEX1,CEACAM1,GCK,GH1,IGFBP1,IL1B,PRLR,RPE65,SLC9A1,STAR,TGFB1,USF1,IRS2,BCAR1,HDAC9,NR1H4,LPIN1,FGF21,GNG2,AGTRAP,BAIAP2L2,C1QTNF12
12_Summary	GO Biological Processes	GO:0002576	platelet degranulation	-9.16622	-6.27851	25/128	2,335,928,1675,2153,2162,2244,2277,3959,5023,5175,5265,5340,5341,6403,6414,6678,6850,7040,7277,7450,8407,10184,54676,83706	A2M,APOA1,CD9,CFD,F5,F13A1,FGB,VEGFD,LGALS3BP,P2RX1,PECAM1,SERPINA1,PLG,PLEK,SELP,SELENOP,SPARC,SYK,TGFB1,TUBA4A,VWF,TAGLN2,LHFPL2,GTPBP2,FERMT3
12_Member	GO Biological Processes	GO:0002576	platelet degranulation	-9.16622	-6.27851	25/128	2,335,928,1675,2153,2162,2244,2277,3959,5023,5175,5265,5340,5341,6403,6414,6678,6850,7040,7277,7450,8407,10184,54676,83706	A2M,APOA1,CD9,CFD,F5,F13A1,FGB,VEGFD,LGALS3BP,P2RX1,PECAM1,SERPINA1,PLG,PLEK,SELP,SELENOP,SPARC,SYK,TGFB1,TUBA4A,VWF,TAGLN2,LHFPL2,GTPBP2,FERMT3
13_Summary	GO Biological Processes	GO:0032101	regulation of response to external stimulus	-8.93199	-6.1224	75/782	2,183,239,285,301,302,335,347,634,712,718,729,731,928,1003,1361,1369,1588,1813,1880,1907,2099,2147,2152,2155,2244,2255,2277,2792,3071,3075,3315,3553,3592,3620,3965,4049,4681,4878,5159,5199,5328,5340,5341,5692,5792,6095,6401,6403,6542,6696,6850,7040,7099,7391,7784,7852,8817,9378,9750,9971,10371,23122,23332,26007,58189,59067,59272,79626,90268,114897,149233,163702,388581,730249,23,186,336,658,2833,3…	A2M,AGT,ALOX12,ANGPT2,ANXA1,ANXA2,APOA1,APOD,CEACAM1,C1QA,C3,C6,C8A,CD9,CDH5,CPB2,CPN1,CYP19A1,DRD2,GPR183,EDN2,ESR1,F2,F3,F7,FGB,FGF10,VEGFD,GNGT1,NCKAP1L,CFH,HSPB1,IL1B,IL12A,IDO1,LGALS9,LTA,NBL1,NPPA,PDGFRB,CFP,PLAU,PLG,PLEK,PSMB4,PTPRF,RORA,SELE,SELP,SLC7A2,SPP1,SYK,TGFB1,TLR4,USF1,ZP3,CXCR4,FGF18,NRXN1,RIPOR2,NR1H4,SEMA3A,CLASP2,CLASP1,TKFC,WFDC1,IL21,ACE2,TNFAIP8L2,OTULIN,C1QTNF1,IL23R,IFNL…
13_Member	GO Biological Processes	GO:0032101	regulation of response to external stimulus	-8.93199	-6.1224	75/782	2,183,239,285,301,302,335,347,634,712,718,729,731,928,1003,1361,1369,1588,1813,1880,1907,2099,2147,2152,2155,2244,2255,2277,2792,3071,3075,3315,3553,3592,3620,3965,4049,4681,4878,5159,5199,5328,5340,5341,5692,5792,6095,6401,6403,6542,6696,6850,7040,7099,7391,7784,7852,8817,9378,9750,9971,10371,23122,23332,26007,58189,59067,59272,79626,90268,114897,149233,163702,388581,730249	A2M,AGT,ALOX12,ANGPT2,ANXA1,ANXA2,APOA1,APOD,CEACAM1,C1QA,C3,C6,C8A,CD9,CDH5,CPB2,CPN1,CYP19A1,DRD2,GPR183,EDN2,ESR1,F2,F3,F7,FGB,FGF10,VEGFD,GNGT1,NCKAP1L,CFH,HSPB1,IL1B,IL12A,IDO1,LGALS9,LTA,NBL1,NPPA,PDGFRB,CFP,PLAU,PLG,PLEK,PSMB4,PTPRF,RORA,SELE,SELP,SLC7A2,SPP1,SYK,TGFB1,TLR4,USF1,ZP3,CXCR4,FGF18,NRXN1,RIPOR2,NR1H4,SEMA3A,CLASP2,CLASP1,TKFC,WFDC1,IL21,ACE2,TNFAIP8L2,OTULIN,C1QTNF1,IL23R,IFNL…
13_Member	GO Biological Processes	GO:0006954	inflammatory response	-7.76972	-5.27889	70/755	2,23,183,186,301,335,336,347,658,712,718,729,731,1003,1361,1369,1588,2099,2147,2152,2833,3075,3553,3566,3620,3965,4049,4153,4798,4878,5023,5027,5199,5265,5359,5692,5742,5966,6095,6401,6403,6542,6696,6850,7040,7096,7099,7442,7784,7852,8372,8534,8605,8784,9734,9971,11334,23166,27159,29760,50848,54658,58189,59067,59272,79626,90268,149233,388581,730249	A2M,ABCF1,AGT,AGTR2,ANXA1,APOA1,APOA2,APOD,BMPR1B,C1QA,C3,C6,C8A,CDH5,CPB2,CPN1,CYP19A1,ESR1,F2,F3,CXCR3,CFH,IL1B,IL4R,IDO1,LGALS9,LTA,MBL2,NFRKB,NPPA,P2RX1,P2RX7,CFP,SERPINA1,PLSCR1,PSMB4,PTGS1,REL,RORA,SELE,SELP,SLC7A2,SPP1,SYK,TGFB1,TLR1,TLR4,TRPV1,ZP3,CXCR4,HYAL3,CHST1,PLA2G4C,TNFRSF18,HDAC9,NR1H4,TUSC2,STAB1,CHIA,BLNK,F11R,UGT1A1,WFDC1,IL21,ACE2,TNFAIP8L2,OTULIN,IL23R,C1QTNF12,ACOD1
13_Member	GO Biological Processes	GO:0032102	negative regulation of response to external stimulus	-5.57315	-3.57369	32/284	239,285,302,335,347,634,928,1003,1361,1588,1813,2147,2244,4681,5328,5340,5692,6095,6696,7391,9378,9971,10371,23122,23332,26007,58189,79626,90268,114897,388581,730249	ALOX12,ANGPT2,ANXA2,APOA1,APOD,CEACAM1,CD9,CDH5,CPB2,CYP19A1,DRD2,F2,FGB,NBL1,PLAU,PLG,PSMB4,RORA,SPP1,USF1,NRXN1,NR1H4,SEMA3A,CLASP2,CLASP1,TKFC,WFDC1,TNFAIP8L2,OTULIN,C1QTNF1,C1QTNF12,ACOD1
13_Member	GO Biological Processes	GO:0031347	regulation of defense response	-4.23126	-2.55334	61/795	2,183,301,335,347,634,712,718,729,731,1003,1361,1369,1514,1588,1690,1813,2099,2147,2244,3075,3553,3592,3620,3965,4049,4878,5062,5199,5359,5682,5692,5699,5777,6095,6233,6401,6542,6850,7040,7096,7099,7784,9971,10622,10666,26007,26191,26253,55765,58189,59067,59272,64170,79626,90268,122706,149233,163702,388581,730249	A2M,AGT,ANXA1,APOA1,APOD,CEACAM1,C1QA,C3,C6,C8A,CDH5,CPB2,CPN1,CTSL,CYP19A1,COCH,DRD2,ESR1,F2,FGB,CFH,IL1B,IL12A,IDO1,LGALS9,LTA,NPPA,PAK2,CFP,PLSCR1,PSMA1,PSMB4,PSMB10,PTPN6,RORA,RPS27A,SELE,SLC7A2,SYK,TGFB1,TLR1,TLR4,ZP3,NR1H4,POLR3G,CD226,TKFC,PTPN22,CLEC4E,C1orf106,WFDC1,IL21,ACE2,CARD9,TNFAIP8L2,OTULIN,PSMB11,IL23R,IFNLR1,C1QTNF12,ACOD1
13_Member	GO Biological Processes	GO:0050727	regulation of inflammatory response	-3.82	-2.23872	35/394	2,183,301,335,347,712,718,729,731,1003,1361,1369,1588,2099,2147,3075,3553,3620,4049,4878,5199,5692,6095,6401,6542,7099,7784,9971,58189,59067,59272,79626,90268,388581,730249	A2M,AGT,ANXA1,APOA1,APOD,C1QA,C3,C6,C8A,CDH5,CPB2,CPN1,CYP19A1,ESR1,F2,CFH,IL1B,IDO1,LTA,NPPA,CFP,PSMB4,RORA,SELE,SLC7A2,TLR4,ZP3,NR1H4,WFDC1,IL21,ACE2,TNFAIP8L2,OTULIN,C1QTNF12,ACOD1
13_Member	GO Biological Processes	GO:0031348	negative regulation of defense response	-2.96654	-1.61684	18/174	2,335,347,634,1003,1588,1813,2147,3965,5692,6095,9971,26007,58189,79626,90268,388581,730249	A2M,APOA1,APOD,CEACAM1,CDH5,CYP19A1,DRD2,F2,LGALS9,PSMB4,RORA,NR1H4,TKFC,WFDC1,TNFAIP8L2,OTULIN,C1QTNF12,ACOD1
13_Member	GO Biological Processes	GO:0050728	negative regulation of inflammatory response	-2.53213	-1.28559	13/118	335,347,1003,1588,2147,5692,6095,9971,58189,79626,90268,388581,730249	APOA1,APOD,CDH5,CYP19A1,F2,PSMB4,RORA,NR1H4,WFDC1,TNFAIP8L2,OTULIN,C1QTNF12,ACOD1
14_Summary	GO Biological Processes	GO:0071363	cellular response to growth factor stimulus	-8.84611	-6.07129	67/667	183,186,268,285,301,335,658,1003,1490,1601,1634,1958,2064,2066,2255,2280,2331,2348,2488,2908,2963,3315,3491,3553,3623,3688,4488,4681,4803,4914,5159,5335,5764,6233,6262,6425,6660,6678,6770,7040,7122,7429,7442,8817,8862,9564,9638,10253,10266,10631,10818,11156,23213,23767,26291,26508,27302,50848,55959,64081,79652,79812,143282,147372,375567,388585,642658,4060,3172,3624	AGT,AGTR2,AMH,ANGPT2,ANXA1,APOA1,BMPR1B,CDH5,CTGF,DAB2,DCN,EGR1,ERBB2,ERBB4,FGF10,FKBP1A,FMOD,FOLR1,FSHB,NR3C1,GTF2F2,HSPB1,CYR61,IL1B,INHA,ITGB1,MSX2,NBL1,NGF,NTRK1,PDGFRB,PLCG1,PTN,RPS27A,RYR2,SFRP5,SOX5,SPARC,STAR,TGFB1,CLDN5,VIL1,TRPV1,FGF18,APLN,BCAR1,FEZ1,SPRY2,RAMP2,POSTN,FRS2,PTP4A3,SULF1,FLRT3,FGF21,HEYL,BMP10,F11R,SULF2,PBLD,TMEM204,MMRN2,FGFBP3,CCBE1,VWC2,HES5,SCX,LUM,HNF4A,INHBA
14_Member	GO Biological Processes	GO:0071363	cellular response to growth factor stimulus	-8.84611	-6.07129	67/667	183,186,268,285,301,335,658,1003,1490,1601,1634,1958,2064,2066,2255,2280,2331,2348,2488,2908,2963,3315,3491,3553,3623,3688,4488,4681,4803,4914,5159,5335,5764,6233,6262,6425,6660,6678,6770,7040,7122,7429,7442,8817,8862,9564,9638,10253,10266,10631,10818,11156,23213,23767,26291,26508,27302,50848,55959,64081,79652,79812,143282,147372,375567,388585,642658	AGT,AGTR2,AMH,ANGPT2,ANXA1,APOA1,BMPR1B,CDH5,CTGF,DAB2,DCN,EGR1,ERBB2,ERBB4,FGF10,FKBP1A,FMOD,FOLR1,FSHB,NR3C1,GTF2F2,HSPB1,CYR61,IL1B,INHA,ITGB1,MSX2,NBL1,NGF,NTRK1,PDGFRB,PLCG1,PTN,RPS27A,RYR2,SFRP5,SOX5,SPARC,STAR,TGFB1,CLDN5,VIL1,TRPV1,FGF18,APLN,BCAR1,FEZ1,SPRY2,RAMP2,POSTN,FRS2,PTP4A3,SULF1,FLRT3,FGF21,HEYL,BMP10,F11R,SULF2,PBLD,TMEM204,MMRN2,FGFBP3,CCBE1,VWC2,HES5,SCX
14_Member	GO Biological Processes	GO:0070848	response to growth factor	-8.52311	-5.86796	68/694	183,186,268,285,301,335,658,1003,1490,1601,1634,1958,2064,2066,2255,2280,2331,2348,2488,2908,2963,3315,3491,3553,3623,3688,4060,4488,4681,4803,4914,5159,5335,5764,6233,6262,6425,6660,6678,6770,7040,7122,7429,7442,8817,8862,9564,9638,10253,10266,10631,10818,11156,23213,23767,26291,26508,27302,50848,55959,64081,79652,79812,143282,147372,375567,388585,642658	AGT,AGTR2,AMH,ANGPT2,ANXA1,APOA1,BMPR1B,CDH5,CTGF,DAB2,DCN,EGR1,ERBB2,ERBB4,FGF10,FKBP1A,FMOD,FOLR1,FSHB,NR3C1,GTF2F2,HSPB1,CYR61,IL1B,INHA,ITGB1,LUM,MSX2,NBL1,NGF,NTRK1,PDGFRB,PLCG1,PTN,RPS27A,RYR2,SFRP5,SOX5,SPARC,STAR,TGFB1,CLDN5,VIL1,TRPV1,FGF18,APLN,BCAR1,FEZ1,SPRY2,RAMP2,POSTN,FRS2,PTP4A3,SULF1,FLRT3,FGF21,HEYL,BMP10,F11R,SULF2,PBLD,TMEM204,MMRN2,FGFBP3,CCBE1,VWC2,HES5,SCX
14_Member	GO Biological Processes	GO:0090287	regulation of cellular response to growth factor stimulus	-3.54513	-2.03385	26/269	183,186,1601,1634,2255,2348,3491,3553,4488,4681,6233,6425,7040,8817,8862,10253,11156,23213,55959,64081,79652,79812,143282,147372,375567,388585	AGT,AGTR2,DAB2,DCN,FGF10,FOLR1,CYR61,IL1B,MSX2,NBL1,RPS27A,SFRP5,TGFB1,FGF18,APLN,SPRY2,PTP4A3,SULF1,SULF2,PBLD,TMEM204,MMRN2,FGFBP3,CCBE1,VWC2,HES5
14_Member	GO Biological Processes	GO:0007178	transmembrane receptor protein serine/threonine kinase signaling pathway	-3.46372	-1.97463	30/333	268,335,658,1003,1601,1958,2255,2280,2331,2348,2488,3172,3491,3623,3624,3688,4488,4681,6233,6262,6425,7040,7122,23213,27302,50848,64081,375567,388585,642658	AMH,APOA1,BMPR1B,CDH5,DAB2,EGR1,FGF10,FKBP1A,FMOD,FOLR1,FSHB,HNF4A,CYR61,INHA,INHBA,ITGB1,MSX2,NBL1,RPS27A,RYR2,SFRP5,TGFB1,CLDN5,SULF1,BMP10,F11R,PBLD,VWC2,HES5,SCX
14_Member	GO Biological Processes	GO:0071772	response to BMP	-2.29207	-1.11443	16/170	268,658,1958,3491,3623,4488,4681,6262,6425,7040,23213,26508,27302,375567,388585,642658	AMH,BMPR1B,EGR1,CYR61,INHA,MSX2,NBL1,RYR2,SFRP5,TGFB1,SULF1,HEYL,BMP10,VWC2,HES5,SCX
14_Member	GO Biological Processes	GO:0071773	cellular response to BMP stimulus	-2.29207	-1.11443	16/170	268,658,1958,3491,3623,4488,4681,6262,6425,7040,23213,26508,27302,375567,388585,642658	AMH,BMPR1B,EGR1,CYR61,INHA,MSX2,NBL1,RYR2,SFRP5,TGFB1,SULF1,HEYL,BMP10,VWC2,HES5,SCX
14_Member	GO Biological Processes	GO:0030509	BMP signaling pathway	-2.21659	-1.05618	15/158	268,658,1958,3491,3623,4488,4681,6262,6425,7040,23213,27302,375567,388585,642658	AMH,BMPR1B,EGR1,CYR61,INHA,MSX2,NBL1,RYR2,SFRP5,TGFB1,SULF1,BMP10,VWC2,HES5,SCX
15_Summary	GO Biological Processes	GO:0098609	cell-cell adhesion	-8.71071	-5.96807	74/776	239,301,302,335,634,920,928,999,1003,1004,1005,1008,1015,1296,1465,2064,2244,2995,3071,3113,3315,3491,3553,3566,3592,3620,3688,3875,3932,3956,3965,4868,5062,5100,5175,5340,5341,5663,5777,6282,6401,6403,6404,6850,7040,7122,7535,7784,8379,9080,9378,9402,9750,10148,10332,10611,10666,10673,22871,23767,26191,29091,56132,56140,57178,57555,59067,79626,81671,83706,92211,114897,149233,149461,567,925,1137,…	ALOX12,ANXA1,ANXA2,APOA1,CEACAM1,CD4,CD9,CDH1,CDH5,CDH6,CDH7,CDH10,CDH17,COL8A2,CSRP1,ERBB2,FGB,GYPC,NCKAP1L,HLA-DPA1,HSPB1,CYR61,IL1B,IL4R,IL12A,IDO1,ITGB1,KRT18,LCK,LGALS1,LGALS9,NPHS1,PAK2,PCDH8,PECAM1,PLG,PLEK,PSEN1,PTPN6,S100A11,SELE,SELP,SELPLG,SYK,TGFB1,CLDN5,ZAP70,ZP3,MAD1L1,CLDN9,NRXN1,GRAP2,RIPOR2,EBI3,CLEC4M,PDLIM5,CD226,TNFSF13B,NLGN1,FLRT3,PTPN22,STXBP6,PCDHB3,PCDHA8,ZMIZ1,NLGN2,IL21…
15_Member	GO Biological Processes	GO:0098609	cell-cell adhesion	-8.71071	-5.96807	74/776	239,301,302,335,634,920,928,999,1003,1004,1005,1008,1015,1296,1465,2064,2244,2995,3071,3113,3315,3491,3553,3566,3592,3620,3688,3875,3932,3956,3965,4868,5062,5100,5175,5340,5341,5663,5777,6282,6401,6403,6404,6850,7040,7122,7535,7784,8379,9080,9378,9402,9750,10148,10332,10611,10666,10673,22871,23767,26191,29091,56132,56140,57178,57555,59067,79626,81671,83706,92211,114897,149233,149461	ALOX12,ANXA1,ANXA2,APOA1,CEACAM1,CD4,CD9,CDH1,CDH5,CDH6,CDH7,CDH10,CDH17,COL8A2,CSRP1,ERBB2,FGB,GYPC,NCKAP1L,HLA-DPA1,HSPB1,CYR61,IL1B,IL4R,IL12A,IDO1,ITGB1,KRT18,LCK,LGALS1,LGALS9,NPHS1,PAK2,PCDH8,PECAM1,PLG,PLEK,PSEN1,PTPN6,S100A11,SELE,SELP,SELPLG,SYK,TGFB1,CLDN5,ZAP70,ZP3,MAD1L1,CLDN9,NRXN1,GRAP2,RIPOR2,EBI3,CLEC4M,PDLIM5,CD226,TNFSF13B,NLGN1,FLRT3,PTPN22,STXBP6,PCDHB3,PCDHA8,ZMIZ1,NLGN2,IL21…
15_Member	GO Biological Processes	GO:0046649	lymphocyte activation	-8.47746	-5.85586	67/681	301,567,634,920,925,1015,1137,1880,1958,2064,2255,2280,2529,3071,3113,3553,3566,3592,3620,3623,3624,3688,3702,3932,3953,3956,3965,4868,4914,5027,5062,5551,5618,5663,5777,6095,6850,7040,7099,7535,7784,7855,8326,8379,8660,8741,8784,9402,9734,9750,10148,10673,10803,11334,26191,26253,29760,50615,54518,57178,59067,64092,79626,79840,84174,122706,149233	ANXA1,B2M,CEACAM1,CD4,CD8A,CDH17,CHRNA4,GPR183,EGR1,ERBB2,FGF10,FKBP1A,FUT7,NCKAP1L,HLA-DPA1,IL1B,IL4R,IL12A,IDO1,INHA,INHBA,ITGB1,ITK,LCK,LEPR,LGALS1,LGALS9,NPHS1,NTRK1,P2RX7,PAK2,PRF1,PRLR,PSEN1,PTPN6,RORA,SYK,TGFB1,TLR4,ZAP70,ZP3,FZD5,FZD9,MAD1L1,IRS2,TNFSF13,TNFRSF18,GRAP2,HDAC9,RIPOR2,EBI3,TNFSF13B,CCR9,TUSC2,PTPN22,CLEC4E,BLNK,IL21R,APBB1IP,ZMIZ1,IL21,SAMSN1,TNFAIP8L2,NHEJ1,SLA2,PSMB11,IL23R
15_Member	GO Biological Processes	GO:0030155	regulation of cell adhesion	-8.42414	-5.8254	64/639	27,239,284,285,301,335,347,634,920,928,999,2013,2064,2244,3071,3113,3491,3553,3566,3592,3620,3908,3910,3932,3956,3965,4287,4653,4868,5062,5328,5340,5618,5764,5777,6281,6548,6850,7040,7535,7784,8379,8784,9289,9402,9723,9750,10148,10276,10631,10673,23122,23332,26191,54518,57178,59067,79626,83706,114897,149233,151887,285613,375567	ABL2,ALOX12,ANGPT1,ANGPT2,ANXA1,APOA1,APOD,CEACAM1,CD4,CD9,CDH1,EMP2,ERBB2,FGB,NCKAP1L,HLA-DPA1,CYR61,IL1B,IL4R,IL12A,IDO1,LAMA2,LAMA4,LCK,LGALS1,LGALS9,ATXN3,MYOC,NPHS1,PAK2,PLAU,PLG,PRLR,PTN,PTPN6,S100A10,SLC9A1,SYK,TGFB1,ZAP70,ZP3,MAD1L1,TNFRSF18,ADGRG1,GRAP2,SEMA3E,RIPOR2,EBI3,NET1,POSTN,TNFSF13B,CLASP2,CLASP1,PTPN22,APBB1IP,ZMIZ1,IL21,TNFAIP8L2,FERMT3,C1QTNF1,IL23R,CCDC80,RELL2,VWC2
15_Member	GO Biological Processes	GO:0042110	T cell activation	-7.89511	-5.36689	50/458	301,567,634,920,925,1880,1958,2064,2280,2529,3071,3113,3553,3566,3592,3620,3702,3932,3953,3956,3965,4868,5027,5062,5618,5663,5777,6095,6850,7040,7535,7784,7855,8379,8784,9402,9750,10148,10673,10803,26191,26253,54518,57178,59067,79626,79840,84174,122706,149233	ANXA1,B2M,CEACAM1,CD4,CD8A,GPR183,EGR1,ERBB2,FKBP1A,FUT7,NCKAP1L,HLA-DPA1,IL1B,IL4R,IL12A,IDO1,ITK,LCK,LEPR,LGALS1,LGALS9,NPHS1,P2RX7,PAK2,PRLR,PSEN1,PTPN6,RORA,SYK,TGFB1,ZAP70,ZP3,FZD5,MAD1L1,TNFRSF18,GRAP2,RIPOR2,EBI3,TNFSF13B,CCR9,PTPN22,CLEC4E,APBB1IP,ZMIZ1,IL21,TNFAIP8L2,NHEJ1,SLA2,PSMB11,IL23R
15_Member	GO Biological Processes	GO:0050865	regulation of cell activation	-7.81121	-5.30265	57/560	239,301,634,920,928,1490,1880,2064,2147,2255,3071,3113,3553,3566,3592,3598,3620,3623,3624,3932,3956,3965,4868,4878,5062,5159,5341,5359,5777,6095,6403,6542,6850,7040,7099,7535,7784,8379,8660,8741,8784,9402,9750,10148,10666,10673,26191,57102,57178,59067,64092,64109,79626,84174,114757,114897,149233	ALOX12,ANXA1,CEACAM1,CD4,CD9,CTGF,GPR183,ERBB2,F2,FGF10,NCKAP1L,HLA-DPA1,IL1B,IL4R,IL12A,IL13RA2,IDO1,INHA,INHBA,LCK,LGALS1,LGALS9,NPHS1,NPPA,PAK2,PDGFRB,PLEK,PLSCR1,PTPN6,RORA,SELP,SLC7A2,SYK,TGFB1,TLR4,ZAP70,ZP3,MAD1L1,IRS2,TNFSF13,TNFRSF18,GRAP2,RIPOR2,EBI3,CD226,TNFSF13B,PTPN22,C12orf4,ZMIZ1,IL21,SAMSN1,CRLF2,TNFAIP8L2,SLA2,CYGB,C1QTNF1,IL23R
15_Member	GO Biological Processes	GO:0030098	lymphocyte differentiation	-7.30718	-4.90978	39/327	301,567,920,925,1015,1880,1958,2064,2529,3071,3566,3592,3623,3624,3688,3702,3932,3953,3956,3965,4914,5777,6095,6850,7040,7535,7855,8326,8784,9734,10803,11334,26191,26253,29760,57178,79840,122706,149233	ANXA1,B2M,CD4,CD8A,CDH17,GPR183,EGR1,ERBB2,FUT7,NCKAP1L,IL4R,IL12A,INHA,INHBA,ITGB1,ITK,LCK,LEPR,LGALS1,LGALS9,NTRK1,PTPN6,RORA,SYK,TGFB1,ZAP70,FZD5,FZD9,TNFRSF18,HDAC9,CCR9,TUSC2,PTPN22,CLEC4E,BLNK,ZMIZ1,NHEJ1,PSMB11,IL23R
15_Member	GO Biological Processes	GO:0002521	leukocyte differentiation	-6.838	-4.59268	49/480	301,302,567,634,920,925,1015,1880,1958,2064,2488,2492,2529,2739,3071,3566,3592,3623,3624,3688,3702,3932,3953,3956,3965,4914,5663,5777,6095,6850,7040,7099,7226,7305,7535,7855,8326,8784,9734,10234,10803,11334,26191,26253,29760,57178,79840,122706,149233	ANXA1,ANXA2,B2M,CEACAM1,CD4,CD8A,CDH17,GPR183,EGR1,ERBB2,FSHB,FSHR,FUT7,GLO1,NCKAP1L,IL4R,IL12A,INHA,INHBA,ITGB1,ITK,LCK,LEPR,LGALS1,LGALS9,NTRK1,PSEN1,PTPN6,RORA,SYK,TGFB1,TLR4,TRPM2,TYROBP,ZAP70,FZD5,FZD9,TNFRSF18,HDAC9,LRRC17,CCR9,TUSC2,PTPN22,CLEC4E,BLNK,ZMIZ1,NHEJ1,PSMB11,IL23R
15_Member	GO Biological Processes	GO:0007159	leukocyte cell-cell adhesion	-6.29004	-4.15332	37/330	301,634,920,2064,3071,3113,3553,3566,3592,3620,3688,3932,3956,3965,4868,5062,5175,5777,6401,6403,6404,6850,7040,7535,7784,8379,9402,9750,10148,10332,10673,26191,57178,59067,79626,83706,149233	ANXA1,CEACAM1,CD4,ERBB2,NCKAP1L,HLA-DPA1,IL1B,IL4R,IL12A,IDO1,ITGB1,LCK,LGALS1,LGALS9,NPHS1,PAK2,PECAM1,PTPN6,SELE,SELP,SELPLG,SYK,TGFB1,ZAP70,ZP3,MAD1L1,GRAP2,RIPOR2,EBI3,CLEC4M,TNFSF13B,PTPN22,ZMIZ1,IL21,TNFAIP8L2,FERMT3,IL23R
15_Member	GO Biological Processes	GO:0030217	T cell differentiation	-5.91069	-3.84474	28/222	301,567,920,925,1880,1958,2064,2529,3071,3566,3592,3702,3932,3953,3965,6095,6850,7040,7535,7855,8784,10803,26191,26253,57178,79840,122706,149233	ANXA1,B2M,CD4,CD8A,GPR183,EGR1,ERBB2,FUT7,NCKAP1L,IL4R,IL12A,ITK,LCK,LEPR,LGALS9,RORA,SYK,TGFB1,ZAP70,FZD5,TNFRSF18,CCR9,PTPN22,CLEC4E,ZMIZ1,NHEJ1,PSMB11,IL23R
15_Member	GO Biological Processes	GO:0045785	positive regulation of cell adhesion	-5.46248	-3.48753	39/386	284,301,335,920,2013,2064,2244,3071,3113,3491,3553,3566,3592,3932,3956,3965,4653,4868,5062,5764,5777,6281,6850,7040,7535,7784,8784,9289,9402,10148,10276,10673,54518,57178,59067,149233,151887,285613,375567	ANGPT1,ANXA1,APOA1,CD4,EMP2,ERBB2,FGB,NCKAP1L,HLA-DPA1,CYR61,IL1B,IL4R,IL12A,LCK,LGALS1,LGALS9,MYOC,NPHS1,PAK2,PTN,PTPN6,S100A10,SYK,TGFB1,ZAP70,ZP3,TNFRSF18,ADGRG1,GRAP2,EBI3,NET1,TNFSF13B,APBB1IP,ZMIZ1,IL21,IL23R,CCDC80,RELL2,VWC2
15_Member	GO Biological Processes	GO:0002694	regulation of leukocyte activation	-5.41305	-3.45878	48/522	301,634,920,1880,2064,2255,3071,3113,3553,3566,3592,3598,3620,3623,3624,3932,3956,3965,4868,4878,5062,5359,5777,6095,6542,6850,7040,7099,7535,7784,8379,8660,8741,8784,9402,9750,10148,10666,10673,26191,57102,57178,59067,64092,64109,79626,84174,149233	ANXA1,CEACAM1,CD4,GPR183,ERBB2,FGF10,NCKAP1L,HLA-DPA1,IL1B,IL4R,IL12A,IL13RA2,IDO1,INHA,INHBA,LCK,LGALS1,LGALS9,NPHS1,NPPA,PAK2,PLSCR1,PTPN6,RORA,SLC7A2,SYK,TGFB1,TLR4,ZAP70,ZP3,MAD1L1,IRS2,TNFSF13,TNFRSF18,GRAP2,RIPOR2,EBI3,CD226,TNFSF13B,PTPN22,C12orf4,ZMIZ1,IL21,SAMSN1,CRLF2,TNFAIP8L2,SLA2,IL23R
15_Member	GO Biological Processes	GO:0022407	regulation of cell-cell adhesion	-5.10249	-3.20273	38/385	239,301,335,634,920,928,999,2064,2244,3071,3113,3553,3566,3592,3620,3932,3956,3965,4868,5062,5340,5777,6850,7040,7535,7784,8379,9402,9750,10148,10673,26191,57178,59067,79626,83706,114897,149233	ALOX12,ANXA1,APOA1,CEACAM1,CD4,CD9,CDH1,ERBB2,FGB,NCKAP1L,HLA-DPA1,IL1B,IL4R,IL12A,IDO1,LCK,LGALS1,LGALS9,NPHS1,PAK2,PLG,PTPN6,SYK,TGFB1,ZAP70,ZP3,MAD1L1,GRAP2,RIPOR2,EBI3,TNFSF13B,PTPN22,ZMIZ1,IL21,TNFAIP8L2,FERMT3,C1QTNF1,IL23R
15_Member	GO Biological Processes	GO:0050670	regulation of lymphocyte proliferation	-4.86344	-3.02775	24/198	301,920,1880,2064,2255,3071,3113,3553,3592,3620,3965,5777,6850,7040,7099,7535,7784,8379,8660,10148,10673,26191,59067,149233	ANXA1,CD4,GPR183,ERBB2,FGF10,NCKAP1L,HLA-DPA1,IL1B,IL12A,IDO1,LGALS9,PTPN6,SYK,TGFB1,TLR4,ZAP70,ZP3,MAD1L1,IRS2,EBI3,TNFSF13B,PTPN22,IL21,IL23R
15_Member	GO Biological Processes	GO:0032944	regulation of mononuclear cell proliferation	-4.82651	-3.00219	24/199	301,920,1880,2064,2255,3071,3113,3553,3592,3620,3965,5777,6850,7040,7099,7535,7784,8379,8660,10148,10673,26191,59067,149233	ANXA1,CD4,GPR183,ERBB2,FGF10,NCKAP1L,HLA-DPA1,IL1B,IL12A,IDO1,LGALS9,PTPN6,SYK,TGFB1,TLR4,ZAP70,ZP3,MAD1L1,IRS2,EBI3,TNFSF13B,PTPN22,IL21,IL23R
15_Member	GO Biological Processes	GO:0050867	positive regulation of cell activation	-4.68762	-2.88699	35/357	301,920,1490,1880,2255,3071,3113,3553,3566,3592,3932,3956,3965,4868,4878,5062,5159,5341,5777,6403,6850,7040,7099,7535,7784,8660,8741,9402,10148,10666,10673,57178,59067,64109,149233	ANXA1,CD4,CTGF,GPR183,FGF10,NCKAP1L,HLA-DPA1,IL1B,IL4R,IL12A,LCK,LGALS1,LGALS9,NPHS1,NPPA,PAK2,PDGFRB,PLEK,PTPN6,SELP,SYK,TGFB1,TLR4,ZAP70,ZP3,IRS2,TNFSF13,GRAP2,EBI3,CD226,TNFSF13B,ZMIZ1,IL21,CRLF2,IL23R
15_Member	GO Biological Processes	GO:0050671	positive regulation of lymphocyte proliferation	-4.61335	-2.83685	18/129	301,920,1880,2255,3071,3113,3553,3592,3965,6850,7099,7535,7784,8660,10148,10673,59067,149233	ANXA1,CD4,GPR183,FGF10,NCKAP1L,HLA-DPA1,IL1B,IL12A,LGALS9,SYK,TLR4,ZAP70,ZP3,IRS2,EBI3,TNFSF13B,IL21,IL23R
15_Member	GO Biological Processes	GO:0032946	positive regulation of mononuclear cell proliferation	-4.5673	-2.80075	18/130	301,920,1880,2255,3071,3113,3553,3592,3965,6850,7099,7535,7784,8660,10148,10673,59067,149233	ANXA1,CD4,GPR183,FGF10,NCKAP1L,HLA-DPA1,IL1B,IL12A,LGALS9,SYK,TLR4,ZAP70,ZP3,IRS2,EBI3,TNFSF13B,IL21,IL23R
15_Member	GO Biological Processes	GO:0070663	regulation of leukocyte proliferation	-4.47295	-2.7334	24/209	301,920,1880,2064,2255,3071,3113,3553,3592,3620,3965,5777,6850,7040,7099,7535,7784,8379,8660,10148,10673,26191,59067,149233	ANXA1,CD4,GPR183,ERBB2,FGF10,NCKAP1L,HLA-DPA1,IL1B,IL12A,IDO1,LGALS9,PTPN6,SYK,TGFB1,TLR4,ZAP70,ZP3,MAD1L1,IRS2,EBI3,TNFSF13B,PTPN22,IL21,IL23R
15_Member	GO Biological Processes	GO:0042129	regulation of T cell proliferation	-4.36205	-2.64792	19/147	301,920,2064,3071,3113,3553,3592,3620,3965,5777,6850,7040,7535,7784,8379,10148,10673,59067,149233	ANXA1,CD4,ERBB2,NCKAP1L,HLA-DPA1,IL1B,IL12A,IDO1,LGALS9,PTPN6,SYK,TGFB1,ZAP70,ZP3,MAD1L1,EBI3,TNFSF13B,IL21,IL23R
15_Member	GO Biological Processes	GO:1903037	regulation of leukocyte cell-cell adhesion	-4.34588	-2.63369	30/297	301,634,920,2064,3071,3113,3553,3566,3592,3620,3932,3956,3965,4868,5062,5777,6850,7040,7535,7784,8379,9402,9750,10148,10673,26191,57178,59067,79626,149233	ANXA1,CEACAM1,CD4,ERBB2,NCKAP1L,HLA-DPA1,IL1B,IL4R,IL12A,IDO1,LCK,LGALS1,LGALS9,NPHS1,PAK2,PTPN6,SYK,TGFB1,ZAP70,ZP3,MAD1L1,GRAP2,RIPOR2,EBI3,TNFSF13B,PTPN22,ZMIZ1,IL21,TNFAIP8L2,IL23R
15_Member	GO Biological Processes	GO:0042098	T cell proliferation	-4.3064	-2.60656	21/174	301,920,2064,2280,3071,3113,3553,3592,3620,3965,5027,5777,6850,7040,7535,7784,8379,10148,10673,59067,149233	ANXA1,CD4,ERBB2,FKBP1A,NCKAP1L,HLA-DPA1,IL1B,IL12A,IDO1,LGALS9,P2RX7,PTPN6,SYK,TGFB1,ZAP70,ZP3,MAD1L1,EBI3,TNFSF13B,IL21,IL23R
15_Member	GO Biological Processes	GO:0051249	regulation of lymphocyte activation	-4.26252	-2.57922	40/451	301,634,920,1880,2064,2255,3071,3113,3553,3566,3592,3620,3623,3624,3932,3956,3965,4868,5062,5777,6850,7040,7099,7535,7784,8379,8660,8741,8784,9402,9750,10148,10673,26191,57178,59067,64092,79626,84174,149233	ANXA1,CEACAM1,CD4,GPR183,ERBB2,FGF10,NCKAP1L,HLA-DPA1,IL1B,IL4R,IL12A,IDO1,INHA,INHBA,LCK,LGALS1,LGALS9,NPHS1,PAK2,PTPN6,SYK,TGFB1,TLR4,ZAP70,ZP3,MAD1L1,IRS2,TNFSF13,TNFRSF18,GRAP2,RIPOR2,EBI3,TNFSF13B,PTPN22,ZMIZ1,IL21,SAMSN1,TNFAIP8L2,SLA2,IL23R
15_Member	GO Biological Processes	GO:0070665	positive regulation of leukocyte proliferation	-4.25933	-2.57739	18/137	301,920,1880,2255,3071,3113,3553,3592,3965,6850,7099,7535,7784,8660,10148,10673,59067,149233	ANXA1,CD4,GPR183,FGF10,NCKAP1L,HLA-DPA1,IL1B,IL12A,LGALS9,SYK,TLR4,ZAP70,ZP3,IRS2,EBI3,TNFSF13B,IL21,IL23R
15_Member	GO Biological Processes	GO:0050863	regulation of T cell activation	-4.22882	-2.55224	31/316	301,634,920,2064,3071,3113,3553,3566,3592,3620,3932,3956,3965,4868,5062,5777,6850,7040,7535,7784,8379,8784,9402,9750,10148,10673,26191,57178,59067,79626,149233	ANXA1,CEACAM1,CD4,ERBB2,NCKAP1L,HLA-DPA1,IL1B,IL4R,IL12A,IDO1,LCK,LGALS1,LGALS9,NPHS1,PAK2,PTPN6,SYK,TGFB1,ZAP70,ZP3,MAD1L1,TNFRSF18,GRAP2,RIPOR2,EBI3,TNFSF13B,PTPN22,ZMIZ1,IL21,TNFAIP8L2,IL23R
15_Member	GO Biological Processes	GO:0050870	positive regulation of T cell activation	-4.05861	-2.42026	23/208	301,920,3071,3113,3553,3566,3592,3932,3956,3965,4868,5062,5777,6850,7040,7535,7784,9402,10148,10673,57178,59067,149233	ANXA1,CD4,NCKAP1L,HLA-DPA1,IL1B,IL4R,IL12A,LCK,LGALS1,LGALS9,NPHS1,PAK2,PTPN6,SYK,TGFB1,ZAP70,ZP3,GRAP2,EBI3,TNFSF13B,ZMIZ1,IL21,IL23R
15_Member	GO Biological Processes	GO:0042102	positive regulation of T cell proliferation	-4.03124	-2.39654	14/94	301,920,3071,3113,3553,3592,3965,6850,7535,7784,10148,10673,59067,149233	ANXA1,CD4,NCKAP1L,HLA-DPA1,IL1B,IL12A,LGALS9,SYK,ZAP70,ZP3,EBI3,TNFSF13B,IL21,IL23R
15_Member	GO Biological Processes	GO:0046651	lymphocyte proliferation	-3.80602	-2.22688	26/259	301,920,1880,2064,2255,2280,3071,3113,3553,3592,3620,3965,5027,5777,6850,7040,7099,7535,7784,8379,8660,10148,10673,26191,59067,149233	ANXA1,CD4,GPR183,ERBB2,FGF10,FKBP1A,NCKAP1L,HLA-DPA1,IL1B,IL12A,IDO1,LGALS9,P2RX7,PTPN6,SYK,TGFB1,TLR4,ZAP70,ZP3,MAD1L1,IRS2,EBI3,TNFSF13B,PTPN22,IL21,IL23R
15_Member	GO Biological Processes	GO:0032943	mononuclear cell proliferation	-3.75241	-2.18904	26/261	301,920,1880,2064,2255,2280,3071,3113,3553,3592,3620,3965,5027,5777,6850,7040,7099,7535,7784,8379,8660,10148,10673,26191,59067,149233	ANXA1,CD4,GPR183,ERBB2,FGF10,FKBP1A,NCKAP1L,HLA-DPA1,IL1B,IL12A,IDO1,LGALS9,P2RX7,PTPN6,SYK,TGFB1,TLR4,ZAP70,ZP3,MAD1L1,IRS2,EBI3,TNFSF13B,PTPN22,IL21,IL23R
15_Member	GO Biological Processes	GO:1903039	positive regulation of leukocyte cell-cell adhesion	-3.72207	-2.16675	23/219	301,920,3071,3113,3553,3566,3592,3932,3956,3965,4868,5062,5777,6850,7040,7535,7784,9402,10148,10673,57178,59067,149233	ANXA1,CD4,NCKAP1L,HLA-DPA1,IL1B,IL4R,IL12A,LCK,LGALS1,LGALS9,NPHS1,PAK2,PTPN6,SYK,TGFB1,ZAP70,ZP3,GRAP2,EBI3,TNFSF13B,ZMIZ1,IL21,IL23R
15_Member	GO Biological Processes	GO:0002696	positive regulation of leukocyte activation	-3.53916	-2.02969	31/345	301,920,1880,2255,3071,3113,3553,3566,3592,3932,3956,3965,4868,4878,5062,5777,6850,7040,7099,7535,7784,8660,8741,9402,10148,10666,10673,57178,59067,64109,149233	ANXA1,CD4,GPR183,FGF10,NCKAP1L,HLA-DPA1,IL1B,IL4R,IL12A,LCK,LGALS1,LGALS9,NPHS1,NPPA,PAK2,PTPN6,SYK,TGFB1,TLR4,ZAP70,ZP3,IRS2,TNFSF13,GRAP2,EBI3,CD226,TNFSF13B,ZMIZ1,IL21,CRLF2,IL23R
15_Member	GO Biological Processes	GO:0046635	positive regulation of alpha-beta T cell activation	-3.40534	-1.93735	9/50	301,3071,3566,3592,3965,6850,7535,10148,149233	ANXA1,NCKAP1L,IL4R,IL12A,LGALS9,SYK,ZAP70,EBI3,IL23R
15_Member	GO Biological Processes	GO:1903706	regulation of hemopoiesis	-3.36079	-1.90096	37/449	301,567,634,920,1441,2064,2488,2492,3071,3566,3592,3623,3624,3956,3965,5682,5692,5699,5777,5916,6233,6850,6938,7040,7099,7305,7535,8350,8784,9646,10234,57178,85477,122706,123169,149233,388585	ANXA1,B2M,CEACAM1,CD4,CSF3R,ERBB2,FSHB,FSHR,NCKAP1L,IL4R,IL12A,INHA,INHBA,LGALS1,LGALS9,PSMA1,PSMB4,PSMB10,PTPN6,RARG,RPS27A,SYK,TCF12,TGFB1,TLR4,TYROBP,ZAP70,HIST1H3A,TNFRSF18,CTR9,LRRC17,ZMIZ1,SCIN,PSMB11,LEO1,IL23R,HES5
15_Member	GO Biological Processes	GO:0070661	leukocyte proliferation	-3.34873	-1.89133	26/277	301,920,1880,2064,2255,2280,3071,3113,3553,3592,3620,3965,5027,5777,6850,7040,7099,7535,7784,8379,8660,10148,10673,26191,59067,149233	ANXA1,CD4,GPR183,ERBB2,FGF10,FKBP1A,NCKAP1L,HLA-DPA1,IL1B,IL12A,IDO1,LGALS9,P2RX7,PTPN6,SYK,TGFB1,TLR4,ZAP70,ZP3,MAD1L1,IRS2,EBI3,TNFSF13B,PTPN22,IL21,IL23R
15_Member	GO Biological Processes	GO:0051251	positive regulation of lymphocyte activation	-3.31301	-1.86751	28/309	301,920,1880,2255,3071,3113,3553,3566,3592,3932,3956,3965,4868,5062,5777,6850,7040,7099,7535,7784,8660,8741,9402,10148,10673,57178,59067,149233	ANXA1,CD4,GPR183,FGF10,NCKAP1L,HLA-DPA1,IL1B,IL4R,IL12A,LCK,LGALS1,LGALS9,NPHS1,PAK2,PTPN6,SYK,TGFB1,TLR4,ZAP70,ZP3,IRS2,TNFSF13,GRAP2,EBI3,TNFSF13B,ZMIZ1,IL21,IL23R
15_Member	GO Biological Processes	GO:0022409	positive regulation of cell-cell adhesion	-3.22684	-1.80642	24/252	301,920,2244,3071,3113,3553,3566,3592,3932,3956,3965,4868,5062,5777,6850,7040,7535,7784,9402,10148,10673,57178,59067,149233	ANXA1,CD4,FGB,NCKAP1L,HLA-DPA1,IL1B,IL4R,IL12A,LCK,LGALS1,LGALS9,NPHS1,PAK2,PTPN6,SYK,TGFB1,ZAP70,ZP3,GRAP2,EBI3,TNFSF13B,ZMIZ1,IL21,IL23R
15_Member	GO Biological Processes	GO:0046631	alpha-beta T cell activation	-3.06902	-1.69213	14/116	301,1880,2529,3071,3566,3592,3702,3965,6095,6850,7535,10148,122706,149233	ANXA1,GPR183,FUT7,NCKAP1L,IL4R,IL12A,ITK,LGALS9,RORA,SYK,ZAP70,EBI3,PSMB11,IL23R
15_Member	GO Biological Processes	GO:0046632	alpha-beta T cell differentiation	-3.04827	-1.67833	12/91	301,1880,2529,3071,3566,3702,3965,6095,6850,7535,122706,149233	ANXA1,GPR183,FUT7,NCKAP1L,IL4R,ITK,LGALS9,RORA,SYK,ZAP70,PSMB11,IL23R
15_Member	GO Biological Processes	GO:0045582	positive regulation of T cell differentiation	-2.80236	-1.47944	10/72	301,3071,3566,3592,3965,6850,7040,7535,57178,149233	ANXA1,NCKAP1L,IL4R,IL12A,LGALS9,SYK,TGFB1,ZAP70,ZMIZ1,IL23R
15_Member	GO Biological Processes	GO:1902105	regulation of leukocyte differentiation	-2.80075	-1.47842	23/255	301,634,920,2064,2488,2492,3071,3566,3592,3623,3624,3956,3965,5777,6850,7040,7099,7305,7535,8784,10234,57178,149233	ANXA1,CEACAM1,CD4,ERBB2,FSHB,FSHR,NCKAP1L,IL4R,IL12A,INHA,INHBA,LGALS1,LGALS9,PTPN6,SYK,TGFB1,TLR4,TYROBP,ZAP70,TNFRSF18,LRRC17,ZMIZ1,IL23R
15_Member	GO Biological Processes	GO:0046638	positive regulation of alpha-beta T cell differentiation	-2.75477	-1.45651	7/39	301,3071,3566,3965,6850,7535,149233	ANXA1,NCKAP1L,IL4R,LGALS9,SYK,ZAP70,IL23R
15_Member	GO Biological Processes	GO:0045621	positive regulation of lymphocyte differentiation	-2.34131	-1.14495	10/83	301,3071,3566,3592,3965,6850,7040,7535,57178,149233	ANXA1,NCKAP1L,IL4R,IL12A,LGALS9,SYK,TGFB1,ZAP70,ZMIZ1,IL23R
15_Member	GO Biological Processes	GO:0043372	positive regulation of CD4-positive, alpha-beta T cell differentiation	-2.30754	-1.1212	5/25	301,3071,3566,3965,149233	ANXA1,NCKAP1L,IL4R,LGALS9,IL23R
15_Member	GO Biological Processes	GO:0045619	regulation of lymphocyte differentiation	-2.29279	-1.11443	15/155	301,2064,3071,3566,3592,3623,3624,3965,5777,6850,7040,7535,8784,57178,149233	ANXA1,ERBB2,NCKAP1L,IL4R,IL12A,INHA,INHBA,LGALS9,PTPN6,SYK,TGFB1,ZAP70,TNFRSF18,ZMIZ1,IL23R
15_Member	GO Biological Processes	GO:0046641	positive regulation of alpha-beta T cell proliferation	-2.19071	-1.04597	4/17	3965,6850,7535,10148	LGALS9,SYK,ZAP70,EBI3
15_Member	GO Biological Processes	GO:0046634	regulation of alpha-beta T cell activation	-2.18462	-1.04597	9/74	301,3071,3566,3592,3965,6850,7535,10148,149233	ANXA1,NCKAP1L,IL4R,IL12A,LGALS9,SYK,ZAP70,EBI3,IL23R
15_Member	GO Biological Processes	GO:0002285	lymphocyte activation involved in immune response	-2.09515	-0.97168	15/163	301,634,1015,1880,3566,3956,3965,5663,6095,7040,7099,8741,26253,54518,149233	ANXA1,CEACAM1,CDH17,GPR183,IL4R,LGALS1,LGALS9,PSEN1,RORA,TGFB1,TLR4,TNFSF13,CLEC4E,APBB1IP,IL23R
15_Member	GO Biological Processes	GO:0042088	T-helper 1 type immune response	-2.09037	-0.969082	6/39	301,3566,3592,7099,10148,149233	ANXA1,IL4R,IL12A,TLR4,EBI3,IL23R
15_Member	GO Biological Processes	GO:0030099	myeloid cell differentiation	-2.08792	-0.967793	29/393	302,567,634,920,1441,1880,2488,2492,2739,3050,3071,3623,3624,3965,4891,5663,5777,5916,6005,7040,7099,7305,8350,9646,10234,85477,115727,123169,149233	ANXA2,B2M,CEACAM1,CD4,CSF3R,GPR183,FSHB,FSHR,GLO1,HBZ,NCKAP1L,INHA,INHBA,LGALS9,SLC11A2,PSEN1,PTPN6,RARG,RHAG,TGFB1,TLR4,TYROBP,HIST1H3A,CTR9,LRRC17,SCIN,RASGRP4,LEO1,IL23R
15_Member	GO Biological Processes	GO:0043367	CD4-positive, alpha-beta T cell differentiation	-2.06648	-0.948562	8/64	301,1880,2529,3071,3566,3965,6095,149233	ANXA1,GPR183,FUT7,NCKAP1L,IL4R,LGALS9,RORA,IL23R
15_Member	GO Biological Processes	GO:2000516	positive regulation of CD4-positive, alpha-beta T cell activation	-2.02374	-0.921013	5/29	301,3071,3566,3965,149233	ANXA1,NCKAP1L,IL4R,LGALS9,IL23R
16_Summary	GO Biological Processes	GO:0007586	digestion	-8.65658	-5.95801	28/166	150,248,279,335,336,1056,2028,2168,2169,2255,4224,5021,5027,5357,5950,6564,7099,7429,7442,27159,50848,54658,59272,64081,64240,64241,65010,440387	ADRA2A,ALPI,AMY2A,APOA1,APOA2,CEL,ENPEP,FABP1,FABP2,FGF10,MEP1A,OXTR,P2RX7,PLS1,RBP4,SLC15A1,TLR4,VIL1,TRPV1,CHIA,F11R,UGT1A1,ACE2,PBLD,ABCG5,ABCG8,SLC26A6,CTRB2
16_Member	GO Biological Processes	GO:0007586	digestion	-8.65658	-5.95801	28/166	150,248,279,335,336,1056,2028,2168,2169,2255,4224,5021,5027,5357,5950,6564,7099,7429,7442,27159,50848,54658,59272,64081,64240,64241,65010,440387	ADRA2A,ALPI,AMY2A,APOA1,APOA2,CEL,ENPEP,FABP1,FABP2,FGF10,MEP1A,OXTR,P2RX7,PLS1,RBP4,SLC15A1,TLR4,VIL1,TRPV1,CHIA,F11R,UGT1A1,ACE2,PBLD,ABCG5,ABCG8,SLC26A6,CTRB2
16_Member	GO Biological Processes	GO:0050892	intestinal absorption	-6.71999	-4.49867	11/34	150,335,336,1056,2168,5357,7429,50848,64240,64241,65010	ADRA2A,APOA1,APOA2,CEL,FABP1,PLS1,VIL1,F11R,ABCG5,ABCG8,SLC26A6
16_Member	GO Biological Processes	GO:0022600	digestive system process	-6.08391	-3.98047	17/92	150,335,336,1056,2168,2255,5021,5357,5950,7099,7429,7442,50848,64081,64240,64241,65010	ADRA2A,APOA1,APOA2,CEL,FABP1,FGF10,OXTR,PLS1,RBP4,TLR4,VIL1,TRPV1,F11R,PBLD,ABCG5,ABCG8,SLC26A6
17_Summary	GO Biological Processes	GO:0050778	positive regulation of immune response	-8.64004	-5.95539	75/794	2,301,567,634,712,718,729,731,920,1361,1369,1514,1675,1690,2099,2147,2244,3071,3075,3098,3113,3553,3566,3592,3620,3702,3932,3965,4049,4153,4878,5027,5062,5199,5335,5359,5663,5682,5692,5699,5777,6233,6850,7040,7096,7099,7535,7784,7855,8741,9402,9564,9844,9971,10093,10095,10417,10622,10666,10673,26007,26191,26253,51324,55765,59067,64170,78989,84174,89857,90268,122706,149233,257144,730249,183,5599,1…	A2M,ANXA1,B2M,CEACAM1,C1QA,C3,C6,C8A,CD4,CPB2,CPN1,CTSL,CFD,COCH,ESR1,F2,FGB,NCKAP1L,CFH,HK1,HLA-DPA1,IL1B,IL4R,IL12A,IDO1,ITK,LCK,LGALS9,LTA,MBL2,NPPA,P2RX7,PAK2,CFP,PLCG1,PLSCR1,PSEN1,PSMA1,PSMB4,PSMB10,PTPN6,RPS27A,SYK,TGFB1,TLR1,TLR4,ZAP70,ZP3,FZD5,TNFSF13,GRAP2,BCAR1,ELMO1,NR1H4,ARPC4,ARPC1B,SPON2,POLR3G,CD226,TNFSF13B,TKFC,PTPN22,CLEC4E,SPG21,C1orf106,IL21,CARD9,COLEC11,SLA2,KLHL6,OTULIN,PS…
17_Member	GO Biological Processes	GO:0050778	positive regulation of immune response	-8.64004	-5.95539	75/794	2,301,567,634,712,718,729,731,920,1361,1369,1514,1675,1690,2099,2147,2244,3071,3075,3098,3113,3553,3566,3592,3620,3702,3932,3965,4049,4153,4878,5027,5062,5199,5335,5359,5663,5682,5692,5699,5777,6233,6850,7040,7096,7099,7535,7784,7855,8741,9402,9564,9844,9971,10093,10095,10417,10622,10666,10673,26007,26191,26253,51324,55765,59067,64170,78989,84174,89857,90268,122706,149233,257144,730249	A2M,ANXA1,B2M,CEACAM1,C1QA,C3,C6,C8A,CD4,CPB2,CPN1,CTSL,CFD,COCH,ESR1,F2,FGB,NCKAP1L,CFH,HK1,HLA-DPA1,IL1B,IL4R,IL12A,IDO1,ITK,LCK,LGALS9,LTA,MBL2,NPPA,P2RX7,PAK2,CFP,PLCG1,PLSCR1,PSEN1,PSMA1,PSMB4,PSMB10,PTPN6,RPS27A,SYK,TGFB1,TLR1,TLR4,ZAP70,ZP3,FZD5,TNFSF13,GRAP2,BCAR1,ELMO1,NR1H4,ARPC4,ARPC1B,SPON2,POLR3G,CD226,TNFSF13B,TKFC,PTPN22,CLEC4E,SPG21,C1orf106,IL21,CARD9,COLEC11,SLA2,KLHL6,OTULIN,PS…
17_Member	GO Biological Processes	GO:0002253	activation of immune response	-5.08665	-3.1891	55/647	2,634,712,718,729,731,920,1361,1369,1514,1675,2099,2147,2244,3071,3075,3113,3702,3932,3965,4153,5062,5199,5335,5359,5663,5682,5692,5699,5777,6233,6850,7096,7099,7535,9402,9564,9844,9971,10093,10095,10666,26007,26191,26253,51324,55765,64170,78989,84174,89857,90268,122706,257144,730249	A2M,CEACAM1,C1QA,C3,C6,C8A,CD4,CPB2,CPN1,CTSL,CFD,ESR1,F2,FGB,NCKAP1L,CFH,HLA-DPA1,ITK,LCK,LGALS9,MBL2,PAK2,CFP,PLCG1,PLSCR1,PSEN1,PSMA1,PSMB4,PSMB10,PTPN6,RPS27A,SYK,TLR1,TLR4,ZAP70,GRAP2,BCAR1,ELMO1,NR1H4,ARPC4,ARPC1B,CD226,TKFC,PTPN22,CLEC4E,SPG21,C1orf106,CARD9,COLEC11,SLA2,KLHL6,OTULIN,PSMB11,GCSAM,ACOD1
17_Member	GO Biological Processes	GO:0050851	antigen receptor-mediated signaling pathway	-3.52554	-2.01958	25/255	634,920,3071,3113,3702,3932,5062,5335,5663,5682,5692,5699,5777,6233,6850,7535,9402,9564,10666,26191,51324,84174,89857,122706,257144	CEACAM1,CD4,NCKAP1L,HLA-DPA1,ITK,LCK,PAK2,PLCG1,PSEN1,PSMA1,PSMB4,PSMB10,PTPN6,RPS27A,SYK,ZAP70,GRAP2,BCAR1,CD226,PTPN22,SPG21,SLA2,KLHL6,PSMB11,GCSAM
17_Member	GO Biological Processes	GO:0050852	T cell receptor signaling pathway	-3.45298	-1.96647	19/172	634,920,3113,3702,3932,5062,5335,5663,5682,5692,5699,5777,6233,7535,9402,9564,10666,26191,122706	CEACAM1,CD4,HLA-DPA1,ITK,LCK,PAK2,PLCG1,PSEN1,PSMA1,PSMB4,PSMB10,PTPN6,RPS27A,ZAP70,GRAP2,BCAR1,CD226,PTPN22,PSMB11
17_Member	GO Biological Processes	GO:0002757	immune response-activating signal transduction	-2.70298	-1.41081	42/574	634,920,1514,2099,2244,3071,3113,3702,3932,3965,5062,5335,5359,5663,5682,5692,5699,5777,6233,6850,7096,7099,7535,9402,9564,9844,9971,10093,10095,10666,26007,26191,26253,51324,55765,64170,84174,89857,90268,122706,257144,730249	CEACAM1,CD4,CTSL,ESR1,FGB,NCKAP1L,HLA-DPA1,ITK,LCK,LGALS9,PAK2,PLCG1,PLSCR1,PSEN1,PSMA1,PSMB4,PSMB10,PTPN6,RPS27A,SYK,TLR1,TLR4,ZAP70,GRAP2,BCAR1,ELMO1,NR1H4,ARPC4,ARPC1B,CD226,TKFC,PTPN22,CLEC4E,SPG21,C1orf106,CARD9,SLA2,KLHL6,OTULIN,PSMB11,GCSAM,ACOD1
17_Member	GO Biological Processes	GO:0031349	positive regulation of defense response	-2.67995	-1.39216	35/456	183,718,1514,1690,2099,2244,3553,3592,3620,3965,4049,4878,5062,5359,5682,5692,5699,6233,6850,7040,7096,7099,7784,9971,10622,10666,26007,26191,26253,55765,59067,64170,90268,122706,730249	AGT,C3,CTSL,COCH,ESR1,FGB,IL1B,IL12A,IDO1,LGALS9,LTA,NPPA,PAK2,PLSCR1,PSMA1,PSMB4,PSMB10,RPS27A,SYK,TGFB1,TLR1,TLR4,ZP3,NR1H4,POLR3G,CD226,TKFC,PTPN22,CLEC4E,C1orf106,IL21,CARD9,OTULIN,PSMB11,ACOD1
17_Member	GO Biological Processes	GO:0002764	immune response-regulating signaling pathway	-2.50708	-1.27008	43/606	634,920,1514,2099,2244,3071,3113,3702,3932,3965,5062,5335,5359,5599,5663,5682,5692,5699,5777,6233,6850,7096,7099,7535,9402,9564,9844,9971,10093,10095,10666,26007,26191,26253,51324,55765,64170,84174,89857,90268,122706,257144,730249	CEACAM1,CD4,CTSL,ESR1,FGB,NCKAP1L,HLA-DPA1,ITK,LCK,LGALS9,PAK2,PLCG1,PLSCR1,MAPK8,PSEN1,PSMA1,PSMB4,PSMB10,PTPN6,RPS27A,SYK,TLR1,TLR4,ZAP70,GRAP2,BCAR1,ELMO1,NR1H4,ARPC4,ARPC1B,CD226,TKFC,PTPN22,CLEC4E,SPG21,C1orf106,CARD9,SLA2,KLHL6,OTULIN,PSMB11,GCSAM,ACOD1
17_Member	GO Biological Processes	GO:0045089	positive regulation of innate immune response	-2.19321	-1.04597	27/352	1514,1690,2099,2244,3592,3965,5062,5359,5682,5692,5699,6233,6850,7096,7099,9971,10622,10666,26007,26191,26253,55765,59067,64170,90268,122706,730249	CTSL,COCH,ESR1,FGB,IL12A,LGALS9,PAK2,PLSCR1,PSMA1,PSMB4,PSMB10,RPS27A,SYK,TLR1,TLR4,NR1H4,POLR3G,CD226,TKFC,PTPN22,CLEC4E,C1orf106,IL21,CARD9,OTULIN,PSMB11,ACOD1
17_Member	GO Biological Processes	GO:0002429	immune response-activating cell surface receptor signaling pathway	-2.15231	-1.01674	31/423	634,920,3071,3113,3702,3932,5062,5335,5359,5663,5682,5692,5699,5777,6233,6850,7535,9402,9564,9844,10093,10095,10666,26191,26253,51324,64170,84174,89857,122706,257144	CEACAM1,CD4,NCKAP1L,HLA-DPA1,ITK,LCK,PAK2,PLCG1,PLSCR1,PSEN1,PSMA1,PSMB4,PSMB10,PTPN6,RPS27A,SYK,ZAP70,GRAP2,BCAR1,ELMO1,ARPC4,ARPC1B,CD226,PTPN22,CLEC4E,SPG21,CARD9,SLA2,KLHL6,PSMB11,GCSAM
17_Member	GO Biological Processes	GO:0045088	regulation of innate immune response	-2.12401	-0.99377	31/425	2,634,1514,1690,1813,2099,2244,3592,3965,5062,5359,5682,5692,5699,5777,6233,6850,7096,7099,9971,10622,10666,26007,26191,26253,55765,59067,64170,90268,122706,730249	A2M,CEACAM1,CTSL,COCH,DRD2,ESR1,FGB,IL12A,LGALS9,PAK2,PLSCR1,PSMA1,PSMB4,PSMB10,PTPN6,RPS27A,SYK,TLR1,TLR4,NR1H4,POLR3G,CD226,TKFC,PTPN22,CLEC4E,C1orf106,IL21,CARD9,OTULIN,PSMB11,ACOD1
18_Summary	GO Biological Processes	GO:0097435	supramolecular fiber organization	-8.60627	-5.93499	61/589	70,302,335,375,822,845,871,1139,1290,1490,2013,2258,2280,2331,3071,3312,3688,3856,3872,4060,4239,4604,4606,4607,4653,4868,5159,5341,5357,5358,5663,5997,6281,6548,6712,7169,7429,9463,9535,9564,9938,10093,10095,10602,10844,22902,23122,23332,23363,23580,27302,51673,51778,80115,81551,85477,89795,203228,285527,642658,100287171,27,150,301,477,2255,4287,4622,4625,5062,6262,6330,6401,7040,7135,7140,7226,…	ACTC1,ANXA2,APOA1,ARF1,CAPG,CASQ2,SERPINH1,CHRNA7,COL5A2,CTGF,EMP2,FGF13,FKBP1A,FMOD,NCKAP1L,HSPA8,ITGB1,KRT8,KRT17,LUM,MFAP4,MYBPC1,MYBPC2,MYBPC3,MYOC,NPHS1,PDGFRB,PLEK,PLS1,PLS3,PSEN1,RGS2,S100A10,SLC9A1,SPTBN2,TPM2,VIL1,PICK1,GMFG,BCAR1,ARHGAP25,ARPC4,ARPC1B,CDC42EP3,TUBGCP2,RUFY3,CLASP2,CLASP1,OBSL1,CDC42EP4,BMP10,TPPP3,MYOZ2,BAIAP2L2,STMN4,SCIN,NAV3,C9orf72,FRYL,SCX,WASHC1,ABL2,ADRA2A,ANXA1,…
18_Member	GO Biological Processes	GO:0097435	supramolecular fiber organization	-8.60627	-5.93499	61/589	70,302,335,375,822,845,871,1139,1290,1490,2013,2258,2280,2331,3071,3312,3688,3856,3872,4060,4239,4604,4606,4607,4653,4868,5159,5341,5357,5358,5663,5997,6281,6548,6712,7169,7429,9463,9535,9564,9938,10093,10095,10602,10844,22902,23122,23332,23363,23580,27302,51673,51778,80115,81551,85477,89795,203228,285527,642658,100287171	ACTC1,ANXA2,APOA1,ARF1,CAPG,CASQ2,SERPINH1,CHRNA7,COL5A2,CTGF,EMP2,FGF13,FKBP1A,FMOD,NCKAP1L,HSPA8,ITGB1,KRT8,KRT17,LUM,MFAP4,MYBPC1,MYBPC2,MYBPC3,MYOC,NPHS1,PDGFRB,PLEK,PLS1,PLS3,PSEN1,RGS2,S100A10,SLC9A1,SPTBN2,TPM2,VIL1,PICK1,GMFG,BCAR1,ARHGAP25,ARPC4,ARPC1B,CDC42EP3,TUBGCP2,RUFY3,CLASP2,CLASP1,OBSL1,CDC42EP4,BMP10,TPPP3,MYOZ2,BAIAP2L2,STMN4,SCIN,NAV3,C9orf72,FRYL,SCX,WASHC1
18_Member	GO Biological Processes	GO:0030029	actin filament-based process	-7.68263	-5.20883	66/698	27,70,150,301,335,375,477,822,845,1490,2013,2255,3071,3688,3856,4287,4604,4606,4607,4622,4625,4653,4868,5062,5159,5341,5357,5358,6262,6281,6330,6401,6548,6712,7040,7135,7140,7169,7226,7429,9463,9535,9564,9723,9844,9938,10093,10095,10602,22902,23122,23332,23363,23580,27302,30846,50848,51778,64098,80115,85477,89846,121512,203228,285527,100287171	ABL2,ACTC1,ADRA2A,ANXA1,APOA1,ARF1,ATP1A2,CAPG,CASQ2,CTGF,EMP2,FGF10,NCKAP1L,ITGB1,KRT8,ATXN3,MYBPC1,MYBPC2,MYBPC3,MYH4,MYH7,MYOC,NPHS1,PAK2,PDGFRB,PLEK,PLS1,PLS3,RYR2,S100A10,SCN4B,SELE,SLC9A1,SPTBN2,TGFB1,TNNI1,TNNT3,TPM2,TRPM2,VIL1,PICK1,GMFG,BCAR1,SEMA3E,ELMO1,ARHGAP25,ARPC4,ARPC1B,CDC42EP3,RUFY3,CLASP2,CLASP1,OBSL1,CDC42EP4,BMP10,EHD2,F11R,MYOZ2,PARVG,BAIAP2L2,SCIN,FGD3,FGD4,C9orf72,FRYL,WAS…
18_Member	GO Biological Processes	GO:0030036	actin cytoskeleton organization	-7.02387	-4.72616	58/605	27,70,150,301,335,375,822,845,1490,2013,2255,3071,3688,3856,4287,4604,4606,4607,4653,4868,5062,5159,5341,5357,5358,6281,6548,6712,7040,7169,7226,7429,9463,9535,9564,9723,9844,9938,10093,10095,10602,22902,23122,23332,23363,23580,27302,30846,50848,51778,64098,80115,85477,89846,121512,203228,285527,100287171	ABL2,ACTC1,ADRA2A,ANXA1,APOA1,ARF1,CAPG,CASQ2,CTGF,EMP2,FGF10,NCKAP1L,ITGB1,KRT8,ATXN3,MYBPC1,MYBPC2,MYBPC3,MYOC,NPHS1,PAK2,PDGFRB,PLEK,PLS1,PLS3,S100A10,SLC9A1,SPTBN2,TGFB1,TPM2,TRPM2,VIL1,PICK1,GMFG,BCAR1,SEMA3E,ELMO1,ARHGAP25,ARPC4,ARPC1B,CDC42EP3,RUFY3,CLASP2,CLASP1,OBSL1,CDC42EP4,BMP10,EHD2,F11R,MYOZ2,PARVG,BAIAP2L2,SCIN,FGD3,FGD4,C9orf72,FRYL,WASHC1
18_Member	GO Biological Processes	GO:0007015	actin filament organization	-5.88097	-3.82378	38/357	70,335,375,822,1490,2013,3071,3688,4604,4606,4607,4653,4868,5341,5357,5358,6281,6548,6712,7169,7429,9463,9535,9564,9938,10093,10095,10602,22902,23122,23332,23363,23580,80115,85477,203228,285527,100287171	ACTC1,APOA1,ARF1,CAPG,CTGF,EMP2,NCKAP1L,ITGB1,MYBPC1,MYBPC2,MYBPC3,MYOC,NPHS1,PLEK,PLS1,PLS3,S100A10,SLC9A1,SPTBN2,TPM2,VIL1,PICK1,GMFG,BCAR1,ARHGAP25,ARPC4,ARPC1B,CDC42EP3,RUFY3,CLASP2,CLASP1,OBSL1,CDC42EP4,BAIAP2L2,SCIN,C9orf72,FRYL,WASHC1
18_Member	GO Biological Processes	GO:0044089	positive regulation of cellular component biogenesis	-5.59506	-3.58995	47/499	40,183,335,375,638,822,1015,1490,2099,2823,2963,2967,3071,4653,4868,4914,5021,5027,5341,5997,6281,7040,7099,7336,7429,8655,9378,9463,9535,9750,10093,10095,10602,10801,22871,23122,23332,23580,23767,27302,57555,59272,80115,85477,89795,114049,100287171	ASIC2,AGT,APOA1,ARF1,BIK,CAPG,CDH17,CTGF,ESR1,GPM6A,GTF2F2,GTF2H3,NCKAP1L,MYOC,NPHS1,NTRK1,OXTR,P2RX7,PLEK,RGS2,S100A10,TGFB1,TLR4,UBE2V2,VIL1,DYNLL1,NRXN1,PICK1,GMFG,RIPOR2,ARPC4,ARPC1B,CDC42EP3,SEPT9,NLGN1,CLASP2,CLASP1,CDC42EP4,FLRT3,BMP10,NLGN2,ACE2,BAIAP2L2,SCIN,NAV3,BUD23,WASHC1
18_Member	GO Biological Processes	GO:0032970	regulation of actin filament-based process	-5.00575	-3.13402	35/345	27,335,375,477,822,1490,2258,3071,4607,4653,4868,5159,5341,6262,6281,6548,6712,7040,7226,7429,9463,9535,9723,10093,10095,10602,23122,23332,23580,27302,50848,80115,85477,203228,100287171	ABL2,APOA1,ARF1,ATP1A2,CAPG,CTGF,FGF13,NCKAP1L,MYBPC3,MYOC,NPHS1,PDGFRB,PLEK,RYR2,S100A10,SLC9A1,SPTBN2,TGFB1,TRPM2,VIL1,PICK1,GMFG,SEMA3E,ARPC4,ARPC1B,CDC42EP3,CLASP2,CLASP1,CDC42EP4,BMP10,F11R,BAIAP2L2,SCIN,C9orf72,WASHC1
18_Member	GO Biological Processes	GO:1902905	positive regulation of supramolecular fiber organization	-4.79045	-2.9754	23/187	335,375,1490,3071,4653,4868,5341,5663,5997,6281,7429,9463,9535,10093,10095,10602,23332,23580,27302,80115,85477,89795,100287171	APOA1,ARF1,CTGF,NCKAP1L,MYOC,NPHS1,PLEK,PSEN1,RGS2,S100A10,VIL1,PICK1,GMFG,ARPC4,ARPC1B,CDC42EP3,CLASP1,CDC42EP4,BMP10,BAIAP2L2,SCIN,NAV3,WASHC1
18_Member	GO Biological Processes	GO:0032956	regulation of actin cytoskeleton organization	-4.6329	-2.85304	31/301	27,335,375,822,1490,3071,4653,4868,5159,5341,6281,6548,6712,7040,7226,7429,9463,9535,9723,10093,10095,10602,23122,23332,23580,27302,50848,80115,85477,203228,100287171	ABL2,APOA1,ARF1,CAPG,CTGF,NCKAP1L,MYOC,NPHS1,PDGFRB,PLEK,S100A10,SLC9A1,SPTBN2,TGFB1,TRPM2,VIL1,PICK1,GMFG,SEMA3E,ARPC4,ARPC1B,CDC42EP3,CLASP2,CLASP1,CDC42EP4,BMP10,F11R,BAIAP2L2,SCIN,C9orf72,WASHC1
18_Member	GO Biological Processes	GO:1902903	regulation of supramolecular fiber organization	-4.30687	-2.60656	31/313	335,375,822,1139,1490,2258,3071,3312,4653,4868,5341,5663,5997,6281,6548,6712,7429,9463,9535,10093,10095,10602,23122,23332,23580,27302,80115,85477,89795,203228,100287171	APOA1,ARF1,CAPG,CHRNA7,CTGF,FGF13,NCKAP1L,HSPA8,MYOC,NPHS1,PLEK,PSEN1,RGS2,S100A10,SLC9A1,SPTBN2,VIL1,PICK1,GMFG,ARPC4,ARPC1B,CDC42EP3,CLASP2,CLASP1,CDC42EP4,BMP10,BAIAP2L2,SCIN,NAV3,C9orf72,WASHC1
18_Member	GO Biological Processes	GO:0051495	positive regulation of cytoskeleton organization	-4.02679	-2.3957	23/209	335,375,1490,3071,4653,4868,5027,5341,5997,6281,7429,9463,9535,10093,10095,10602,23332,23580,27302,80115,85477,89795,100287171	APOA1,ARF1,CTGF,NCKAP1L,MYOC,NPHS1,P2RX7,PLEK,RGS2,S100A10,VIL1,PICK1,GMFG,ARPC4,ARPC1B,CDC42EP3,CLASP1,CDC42EP4,BMP10,BAIAP2L2,SCIN,NAV3,WASHC1
18_Member	GO Biological Processes	GO:0010638	positive regulation of organelle organization	-3.88989	-2.29338	50/632	86,154,301,302,335,375,638,822,1487,1490,1634,1663,3071,3305,3553,4488,4604,4653,4868,5027,5073,5159,5341,5599,5997,6281,7040,7307,7429,7855,8655,8743,9463,9535,9646,10093,10095,10400,10602,10801,23332,23580,27141,27302,55823,80115,84334,85477,89795,100287171	ACTL6A,ADRB2,ANXA1,ANXA2,APOA1,ARF1,BIK,CAPG,CTBP1,CTGF,DCN,DDX11,NCKAP1L,HSPA1L,IL1B,MSX2,MYBPC1,MYOC,NPHS1,P2RX7,PARN,PDGFRB,PLEK,MAPK8,RGS2,S100A10,TGFB1,U2AF1,VIL1,FZD5,DYNLL1,TNFSF10,PICK1,GMFG,CTR9,ARPC4,ARPC1B,PEMT,CDC42EP3,SEPT9,CLASP1,CDC42EP4,CIDEB,BMP10,VPS11,BAIAP2L2,APOPT1,SCIN,NAV3,WASHC1
18_Member	GO Biological Processes	GO:0032273	positive regulation of protein polymerization	-3.8865	-2.29109	16/121	375,3071,4868,5997,7429,9463,9535,10093,10095,10602,23332,23580,80115,85477,89795,100287171	ARF1,NCKAP1L,NPHS1,RGS2,VIL1,PICK1,GMFG,ARPC4,ARPC1B,CDC42EP3,CLASP1,CDC42EP4,BAIAP2L2,SCIN,NAV3,WASHC1
18_Member	GO Biological Processes	GO:0051493	regulation of cytoskeleton organization	-3.85607	-2.26724	40/471	27,335,375,822,1490,2258,3071,4653,4682,4868,5027,5159,5341,5997,6281,6548,6712,7040,7226,7429,9463,9535,9723,10093,10095,10602,11186,23122,23332,23580,27302,50848,51652,79884,80115,81551,85477,89795,203228,100287171	ABL2,APOA1,ARF1,CAPG,CTGF,FGF13,NCKAP1L,MYOC,NUBP1,NPHS1,P2RX7,PDGFRB,PLEK,RGS2,S100A10,SLC9A1,SPTBN2,TGFB1,TRPM2,VIL1,PICK1,GMFG,SEMA3E,ARPC4,ARPC1B,CDC42EP3,RASSF1,CLASP2,CLASP1,CDC42EP4,BMP10,F11R,CHMP3,MAP9,BAIAP2L2,STMN4,SCIN,NAV3,C9orf72,WASHC1
18_Member	GO Biological Processes	GO:0031334	positive regulation of protein complex assembly	-3.7387	-2.17831	25/247	375,638,822,1015,2099,2963,2967,3071,4868,5341,5997,7040,7099,7429,9463,9535,10093,10095,10602,23332,23580,80115,85477,89795,100287171	ARF1,BIK,CAPG,CDH17,ESR1,GTF2F2,GTF2H3,NCKAP1L,NPHS1,PLEK,RGS2,TGFB1,TLR4,VIL1,PICK1,GMFG,ARPC4,ARPC1B,CDC42EP3,CLASP1,CDC42EP4,BAIAP2L2,SCIN,NAV3,WASHC1
18_Member	GO Biological Processes	GO:0110053	regulation of actin filament organization	-3.64447	-2.104	24/236	335,375,822,1490,3071,4653,4868,5341,6281,6548,6712,7429,9463,9535,10093,10095,10602,23122,23332,23580,80115,85477,203228,100287171	APOA1,ARF1,CAPG,CTGF,NCKAP1L,MYOC,NPHS1,PLEK,S100A10,SLC9A1,SPTBN2,VIL1,PICK1,GMFG,ARPC4,ARPC1B,CDC42EP3,CLASP2,CLASP1,CDC42EP4,BAIAP2L2,SCIN,C9orf72,WASHC1
18_Member	GO Biological Processes	GO:0030838	positive regulation of actin filament polymerization	-3.55245	-2.0373	13/92	375,3071,4868,7429,9463,9535,10093,10095,10602,23580,80115,85477,100287171	ARF1,NCKAP1L,NPHS1,VIL1,PICK1,GMFG,ARPC4,ARPC1B,CDC42EP3,CDC42EP4,BAIAP2L2,SCIN,WASHC1
18_Member	GO Biological Processes	GO:0051258	protein polymerization	-3.49973	-2.00062	25/256	375,822,845,2244,2258,3071,4868,5997,6712,7429,9463,9535,10093,10095,10602,10844,23122,23332,23580,51652,51673,80115,85477,89795,100287171	ARF1,CAPG,CASQ2,FGB,FGF13,NCKAP1L,NPHS1,RGS2,SPTBN2,VIL1,PICK1,GMFG,ARPC4,ARPC1B,CDC42EP3,TUBGCP2,CLASP2,CLASP1,CDC42EP4,CHMP3,TPPP3,BAIAP2L2,SCIN,NAV3,WASHC1
18_Member	GO Biological Processes	GO:0045010	actin nucleation	-2.8573	-1.52543	8/48	375,7429,9463,9535,10093,10095,85477,100287171	ARF1,VIL1,PICK1,GMFG,ARPC4,ARPC1B,SCIN,WASHC1
18_Member	GO Biological Processes	GO:0030833	regulation of actin filament polymerization	-2.62504	-1.35534	15/143	375,822,3071,4868,6712,7429,9463,9535,10093,10095,10602,23580,80115,85477,100287171	ARF1,CAPG,NCKAP1L,NPHS1,SPTBN2,VIL1,PICK1,GMFG,ARPC4,ARPC1B,CDC42EP3,CDC42EP4,BAIAP2L2,SCIN,WASHC1
18_Member	GO Biological Processes	GO:0032271	regulation of protein polymerization	-2.54026	-1.28792	18/190	375,822,3071,4868,5997,6712,7429,9463,9535,10093,10095,10602,23332,23580,80115,85477,89795,100287171	ARF1,CAPG,NCKAP1L,NPHS1,RGS2,SPTBN2,VIL1,PICK1,GMFG,ARPC4,ARPC1B,CDC42EP3,CLASP1,CDC42EP4,BAIAP2L2,SCIN,NAV3,WASHC1
18_Member	GO Biological Processes	GO:0008064	regulation of actin polymerization or depolymerization	-2.49667	-1.26304	16/162	375,822,3071,4868,5341,6712,7429,9463,9535,10093,10095,10602,23580,80115,85477,100287171	ARF1,CAPG,NCKAP1L,NPHS1,PLEK,SPTBN2,VIL1,PICK1,GMFG,ARPC4,ARPC1B,CDC42EP3,CDC42EP4,BAIAP2L2,SCIN,WASHC1
18_Member	GO Biological Processes	GO:0043254	regulation of protein complex assembly	-2.4824	-1.24925	32/418	19,375,638,822,1015,2099,2963,2967,3071,3312,4868,5341,5997,6403,6712,6804,7040,7099,7429,9463,9535,10093,10095,10602,23332,23580,29091,55823,80115,85477,89795,100287171	ABCA1,ARF1,BIK,CAPG,CDH17,ESR1,GTF2F2,GTF2H3,NCKAP1L,HSPA8,NPHS1,PLEK,RGS2,SELP,SPTBN2,STX1A,TGFB1,TLR4,VIL1,PICK1,GMFG,ARPC4,ARPC1B,CDC42EP3,CLASP1,CDC42EP4,STXBP6,VPS11,BAIAP2L2,SCIN,NAV3,WASHC1
18_Member	GO Biological Processes	GO:0030832	regulation of actin filament length	-2.47013	-1.24176	16/163	375,822,3071,4868,5341,6712,7429,9463,9535,10093,10095,10602,23580,80115,85477,100287171	ARF1,CAPG,NCKAP1L,NPHS1,PLEK,SPTBN2,VIL1,PICK1,GMFG,ARPC4,ARPC1B,CDC42EP3,CDC42EP4,BAIAP2L2,SCIN,WASHC1
18_Member	GO Biological Processes	GO:0051125	regulation of actin nucleation	-2.30754	-1.1212	5/25	375,7429,9463,9535,85477	ARF1,VIL1,PICK1,GMFG,SCIN
18_Member	GO Biological Processes	GO:0034314	Arp2/3 complex-mediated actin nucleation	-2.26403	-1.09251	6/36	375,9463,9535,10093,10095,100287171	ARF1,PICK1,GMFG,ARPC4,ARPC1B,WASHC1
18_Member	GO Biological Processes	GO:0030041	actin filament polymerization	-2.21659	-1.05618	15/158	375,822,3071,4868,6712,7429,9463,9535,10093,10095,10602,23580,80115,85477,100287171	ARF1,CAPG,NCKAP1L,NPHS1,SPTBN2,VIL1,PICK1,GMFG,ARPC4,ARPC1B,CDC42EP3,CDC42EP4,BAIAP2L2,SCIN,WASHC1
18_Member	GO Biological Processes	GO:0051014	actin filament severing	-2.18495	-1.04597	3/9	7429,9535,85477	VIL1,GMFG,SCIN
18_Member	GO Biological Processes	GO:0032535	regulation of cellular component size	-2.11868	-0.988827	25/323	375,822,2258,3071,4868,5027,5341,5357,5916,6696,6712,7429,9463,9535,10093,10095,10371,10602,22902,23108,23566,23580,80115,85477,100287171	ARF1,CAPG,FGF13,NCKAP1L,NPHS1,P2RX7,PLEK,PLS1,RARG,SPP1,SPTBN2,VIL1,PICK1,GMFG,ARPC4,ARPC1B,SEMA3A,CDC42EP3,RUFY3,RAP1GAP2,LPAR3,CDC42EP4,BAIAP2L2,SCIN,WASHC1
19_Summary	GO Biological Processes	GO:0042445	hormone metabolic process	-8.49461	-5.86112	32/213	183,335,1369,1381,1586,1588,1958,2028,2099,2488,3291,3292,3293,3553,4803,5443,5950,5959,6121,6696,6716,6770,6817,8228,8528,10948,54658,54659,54884,59272,83875,112724,336,64220	AGT,APOA1,CPN1,CRABP1,CYP17A1,CYP19A1,EGR1,ENPEP,ESR1,FSHB,HSD11B2,HSD17B1,HSD17B3,IL1B,NGF,POMC,RBP4,RDH5,RPE65,SPP1,SRD5A2,STAR,SULT1A1,PNPLA4,DDO,STARD3,UGT1A1,UGT1A3,RETSAT,ACE2,BCO2,RDH13,APOA2,STRA6
19_Member	GO Biological Processes	GO:0042445	hormone metabolic process	-8.49461	-5.86112	32/213	183,335,1369,1381,1586,1588,1958,2028,2099,2488,3291,3292,3293,3553,4803,5443,5950,5959,6121,6696,6716,6770,6817,8228,8528,10948,54658,54659,54884,59272,83875,112724	AGT,APOA1,CPN1,CRABP1,CYP17A1,CYP19A1,EGR1,ENPEP,ESR1,FSHB,HSD11B2,HSD17B1,HSD17B3,IL1B,NGF,POMC,RBP4,RDH5,RPE65,SPP1,SRD5A2,STAR,SULT1A1,PNPLA4,DDO,STARD3,UGT1A1,UGT1A3,RETSAT,ACE2,BCO2,RDH13
19_Member	GO Biological Processes	GO:0034754	cellular hormone metabolic process	-8.04497	-5.48864	22/114	1381,1586,1588,1958,2099,2488,3292,3293,5950,5959,6121,6696,6716,6770,6817,8228,10948,54658,54659,54884,83875,112724	CRABP1,CYP17A1,CYP19A1,EGR1,ESR1,FSHB,HSD17B1,HSD17B3,RBP4,RDH5,RPE65,SPP1,SRD5A2,STAR,SULT1A1,PNPLA4,STARD3,UGT1A1,UGT1A3,RETSAT,BCO2,RDH13
19_Member	GO Biological Processes	GO:0016101	diterpenoid metabolic process	-3.88106	-2.28676	14/97	335,336,1381,5950,5959,6121,6770,8228,54658,54659,54884,64220,83875,112724	APOA1,APOA2,CRABP1,RBP4,RDH5,RPE65,STAR,PNPLA4,UGT1A1,UGT1A3,RETSAT,STRA6,BCO2,RDH13
19_Member	GO Biological Processes	GO:0001523	retinoid metabolic process	-3.64898	-2.10656	13/90	335,336,1381,5950,5959,6121,8228,54658,54659,54884,64220,83875,112724	APOA1,APOA2,CRABP1,RBP4,RDH5,RPE65,PNPLA4,UGT1A1,UGT1A3,RETSAT,STRA6,BCO2,RDH13
19_Member	GO Biological Processes	GO:0006721	terpenoid metabolic process	-3.42638	-1.95508	14/107	335,336,1381,5950,5959,6121,6770,8228,54658,54659,54884,64220,83875,112724	APOA1,APOA2,CRABP1,RBP4,RDH5,RPE65,STAR,PNPLA4,UGT1A1,UGT1A3,RETSAT,STRA6,BCO2,RDH13
19_Member	GO Biological Processes	GO:0042572	retinol metabolic process	-2.67872	-1.39201	6/30	5950,5959,6121,8228,54884,112724	RBP4,RDH5,RPE65,PNPLA4,RETSAT,RDH13
19_Member	GO Biological Processes	GO:0006720	isoprenoid metabolic process	-2.6551	-1.37721	14/128	335,336,1381,5950,5959,6121,6770,8228,54658,54659,54884,64220,83875,112724	APOA1,APOA2,CRABP1,RBP4,RDH5,RPE65,STAR,PNPLA4,UGT1A1,UGT1A3,RETSAT,STRA6,BCO2,RDH13
20_Summary	GO Biological Processes	GO:0010469	regulation of signaling receptor activity	-8.40742	-5.81968	57/539	150,151,152,154,183,268,1490,1907,2147,2255,2258,2277,2488,2688,2695,2797,3553,3592,3623,3624,3688,4049,4681,4803,4878,4969,5328,5443,5663,5764,6696,7040,7784,8190,8741,8743,8817,8862,9535,9542,10148,10673,22871,23624,26291,26508,27302,55258,57555,59067,59284,114900,122876,130576,254263,257313,388581	ADRA2A,ADRA2B,ADRA2C,ADRB2,AGT,AMH,CTGF,EDN2,F2,FGF10,FGF13,VEGFD,FSHB,GH1,GIP,GNRH2,IL1B,IL12A,INHA,INHBA,ITGB1,LTA,NBL1,NGF,NPPA,OGN,PLAU,POMC,PSEN1,PTN,SPP1,TGFB1,ZP3,MIA,TNFSF13,TNFSF10,FGF18,APLN,GMFG,NRG2,EBI3,TNFSF13B,NLGN1,CBLC,FGF21,HEYL,BMP10,THNSL2,NLGN2,IL21,CACNG7,C1QTNF4,GPHB5,LYPD6B,CNIH2,UTS2B,C1QTNF12
20_Member	GO Biological Processes	GO:0010469	regulation of signaling receptor activity	-8.40742	-5.81968	57/539	150,151,152,154,183,268,1490,1907,2147,2255,2258,2277,2488,2688,2695,2797,3553,3592,3623,3624,3688,4049,4681,4803,4878,4969,5328,5443,5663,5764,6696,7040,7784,8190,8741,8743,8817,8862,9535,9542,10148,10673,22871,23624,26291,26508,27302,55258,57555,59067,59284,114900,122876,130576,254263,257313,388581	ADRA2A,ADRA2B,ADRA2C,ADRB2,AGT,AMH,CTGF,EDN2,F2,FGF10,FGF13,VEGFD,FSHB,GH1,GIP,GNRH2,IL1B,IL12A,INHA,INHBA,ITGB1,LTA,NBL1,NGF,NPPA,OGN,PLAU,POMC,PSEN1,PTN,SPP1,TGFB1,ZP3,MIA,TNFSF13,TNFSF10,FGF18,APLN,GMFG,NRG2,EBI3,TNFSF13B,NLGN1,CBLC,FGF21,HEYL,BMP10,THNSL2,NLGN2,IL21,CACNG7,C1QTNF4,GPHB5,LYPD6B,CNIH2,UTS2B,C1QTNF12

## Sheet: testis hypomethylated
Table S7 GO terms for DMPs between testis and ovary
Note: GO terms for testis hypomethylated genes.
Group ID	Category	Term	Description	Log P	Log (q-value)	InTerm_InList	Genes	Symbols
1_Summary	GO Biological Processes	GO:0009952	anterior/posterior pattern specification	-9.08653	-4.89673	16/202	1046,1952,3200,3211,3212,3214,3218,3232,3233,6928,6997,8928,60529,163589,201164,343930,25928,51668,2624,3198,3651,3678,5079,6692,7545,8323,9021,9496,10586,79923,83881,3294,9470,166863,553115,5027,632,4017	CDX4,CELSR2,HOXA3,HOXB1,HOXB2,HOXB4,HOXB8,HOXD3,HOXD4,HNF1B,TDGF1,FOXH1,ALX4,TDRD5,PLD6,MSGN1,SOSTDC1,HSPB11,GATA2,HOXA1,PDX1,ITGA5,PAX5,SPINT1,ZIC1,FZD6,SOCS3,TBX4,MAB21L2,NANOG,MIXL1,HSD17B2,EIF4E2,RBM46,PEF1,P2RX7,BGLAP,LOXL2
1_Member	GO Biological Processes	GO:0009952	anterior/posterior pattern specification	-9.08653	-4.89673	16/202	1046,1952,3200,3211,3212,3214,3218,3232,3233,6928,6997,8928,60529,163589,201164,343930	CDX4,CELSR2,HOXA3,HOXB1,HOXB2,HOXB4,HOXB8,HOXD3,HOXD4,HNF1B,TDGF1,FOXH1,ALX4,TDRD5,PLD6,MSGN1
1_Member	GO Biological Processes	GO:0003002	regionalization	-7.5964	-3.82372	18/329	1046,1952,3200,3211,3212,3214,3218,3232,3233,6928,6997,8928,25928,51668,60529,163589,201164,343930	CDX4,CELSR2,HOXA3,HOXB1,HOXB2,HOXB4,HOXB8,HOXD3,HOXD4,HNF1B,TDGF1,FOXH1,SOSTDC1,HSPB11,ALX4,TDRD5,PLD6,MSGN1
1_Member	GO Biological Processes	GO:0048598	embryonic morphogenesis	-7.5364	-3.82372	24/583	2624,3198,3200,3211,3212,3214,3218,3232,3233,3651,3678,5079,6692,6928,7545,8323,8928,9021,9496,10586,60529,79923,83881,343930	GATA2,HOXA1,HOXA3,HOXB1,HOXB2,HOXB4,HOXB8,HOXD3,HOXD4,PDX1,ITGA5,PAX5,SPINT1,HNF1B,ZIC1,FZD6,FOXH1,SOCS3,TBX4,MAB21L2,ALX4,NANOG,MIXL1,MSGN1
1_Member	GO Biological Processes	GO:0048704	embryonic skeletal system morphogenesis	-7.13654	-3.7249	10/93	3198,3200,3211,3212,3214,3218,3232,3233,5079,60529	HOXA1,HOXA3,HOXB1,HOXB2,HOXB4,HOXB8,HOXD3,HOXD4,PAX5,ALX4
1_Member	GO Biological Processes	GO:0007389	pattern specification process	-6.70379	-3.41708	19/419	1046,1952,3200,3211,3212,3214,3218,3232,3233,6928,6997,7545,8928,25928,51668,60529,163589,201164,343930	CDX4,CELSR2,HOXA3,HOXB1,HOXB2,HOXB4,HOXB8,HOXD3,HOXD4,HNF1B,TDGF1,ZIC1,FOXH1,SOSTDC1,HSPB11,ALX4,TDRD5,PLD6,MSGN1
1_Member	GO Biological Processes	GO:0009792	embryo development ending in birth or egg hatching	-6.34095	-3.1054	22/580	1046,2624,3198,3200,3211,3212,3214,3218,3232,3233,3294,5079,6692,6928,6997,8323,9021,9470,60529,166863,343930,553115	CDX4,GATA2,HOXA1,HOXA3,HOXB1,HOXB2,HOXB4,HOXB8,HOXD3,HOXD4,HSD17B2,PAX5,SPINT1,HNF1B,TDGF1,FZD6,SOCS3,EIF4E2,ALX4,RBM46,MSGN1,PEF1
1_Member	GO Biological Processes	GO:0048562	embryonic organ morphogenesis	-6.18727	-3.06152	15/286	2624,3198,3200,3211,3212,3214,3218,3232,3233,5079,6928,7545,8323,8928,60529	GATA2,HOXA1,HOXA3,HOXB1,HOXB2,HOXB4,HOXB8,HOXD3,HOXD4,PAX5,HNF1B,ZIC1,FZD6,FOXH1,ALX4
1_Member	GO Biological Processes	GO:0048706	embryonic skeletal system development	-5.99189	-2.95077	10/123	3198,3200,3211,3212,3214,3218,3232,3233,5079,60529	HOXA1,HOXA3,HOXB1,HOXB2,HOXB4,HOXB8,HOXD3,HOXD4,PAX5,ALX4
1_Member	GO Biological Processes	GO:0043009	chordate embryonic development	-5.97083	-2.95077	21/562	1046,2624,3198,3200,3211,3212,3214,3218,3232,3233,3294,5079,6692,6928,8323,9021,9470,60529,166863,343930,553115	CDX4,GATA2,HOXA1,HOXA3,HOXB1,HOXB2,HOXB4,HOXB8,HOXD3,HOXD4,HSD17B2,PAX5,SPINT1,HNF1B,FZD6,SOCS3,EIF4E2,ALX4,RBM46,MSGN1,PEF1
1_Member	GO Biological Processes	GO:0048568	embryonic organ development	-5.93645	-2.95077	18/426	1046,2624,3198,3200,3211,3212,3214,3218,3232,3233,5079,6692,6928,7545,8323,8928,9021,60529	CDX4,GATA2,HOXA1,HOXA3,HOXB1,HOXB2,HOXB4,HOXB8,HOXD3,HOXD4,PAX5,SPINT1,HNF1B,ZIC1,FZD6,FOXH1,SOCS3,ALX4
1_Member	GO Biological Processes	GO:0048705	skeletal system morphogenesis	-5.46194	-2.58817	12/209	3198,3200,3211,3212,3214,3218,3232,3233,5027,5079,9496,60529	HOXA1,HOXA3,HOXB1,HOXB2,HOXB4,HOXB8,HOXD3,HOXD4,P2RX7,PAX5,TBX4,ALX4
1_Member	GO Biological Processes	GO:0021602	cranial nerve morphogenesis	-4.92431	-2.13245	5/28	3198,3200,3211,3212,3232	HOXA1,HOXA3,HOXB1,HOXB2,HOXD3
1_Member	GO Biological Processes	GO:0021545	cranial nerve development	-3.76037	-1.10205	5/48	3198,3200,3211,3212,3232	HOXA1,HOXA3,HOXB1,HOXB2,HOXD3
1_Member	GO Biological Processes	GO:0001501	skeletal system development	-3.45611	-0.947557	15/491	632,3198,3200,3211,3212,3214,3218,3232,3233,4017,5027,5079,9496,51668,60529	BGLAP,HOXA1,HOXA3,HOXB1,HOXB2,HOXB4,HOXB8,HOXD3,HOXD4,LOXL2,P2RX7,PAX5,TBX4,HSPB11,ALX4
1_Member	GO Biological Processes	GO:0021675	nerve development	-2.94021	-0.561318	5/72	3198,3200,3211,3212,3232	HOXA1,HOXA3,HOXB1,HOXB2,HOXD3
2_Summary	GO Biological Processes	GO:0043046	DNA methylation involved in gamete generation	-7.26571	-3.7249	6/20	54514,56165,122402,136991,163589,201164,1618,1761,4201,5079,6847,10491,11189,23424,23626,50511,120892,121355,130951,132612,221400,259266,142,1789,84501,30827,51106,27232,685	DDX4,TDRD1,TDRD9,ASZ1,TDRD5,PLD6,DAZL,DMRT1,MEA1,PAX5,SYCP1,CRTAP,CELF3,TDRD7,SPO11,SYCP3,LRRK2,GTSF1,M1AP,ADAD1,TDRD6,ASPM,PARP1,DNMT3B,SPIRE2,CXXC1,TFB1M,GNMT,BTC
2_Member	GO Biological Processes	GO:0043046	DNA methylation involved in gamete generation	-7.26571	-3.7249	6/20	54514,56165,122402,136991,163589,201164	DDX4,TDRD1,TDRD9,ASZ1,TDRD5,PLD6
2_Member	GO Biological Processes	GO:0007283	spermatogenesis	-7.15308	-3.7249	22/520	1618,1761,4201,5079,6847,10491,11189,23424,23626,50511,54514,56165,120892,121355,122402,130951,132612,136991,163589,201164,221400,259266	DAZL,DMRT1,MEA1,PAX5,SYCP1,CRTAP,CELF3,TDRD7,SPO11,SYCP3,DDX4,TDRD1,LRRK2,GTSF1,TDRD9,M1AP,ADAD1,ASZ1,TDRD5,PLD6,TDRD6,ASPM
2_Member	GO Biological Processes	GO:0048232	male gamete generation	-6.8829	-3.5382	22/539	1618,1761,4201,5079,6847,10491,11189,23424,23626,50511,54514,56165,120892,121355,122402,130951,132612,136991,163589,201164,221400,259266	DAZL,DMRT1,MEA1,PAX5,SYCP1,CRTAP,CELF3,TDRD7,SPO11,SYCP3,DDX4,TDRD1,LRRK2,GTSF1,TDRD9,M1AP,ADAD1,ASZ1,TDRD5,PLD6,TDRD6,ASPM
2_Member	GO Biological Processes	GO:0006305	DNA alkylation	-6.17214	-3.06152	8/67	142,1789,54514,56165,122402,136991,163589,201164	PARP1,DNMT3B,DDX4,TDRD1,TDRD9,ASZ1,TDRD5,PLD6
2_Member	GO Biological Processes	GO:0006306	DNA methylation	-6.17214	-3.06152	8/67	142,1789,54514,56165,122402,136991,163589,201164	PARP1,DNMT3B,DDX4,TDRD1,TDRD9,ASZ1,TDRD5,PLD6
2_Member	GO Biological Processes	GO:0034587	piRNA metabolic process	-5.94516	-2.95077	5/18	54514,56165,122402,136991,201164	DDX4,TDRD1,TDRD9,ASZ1,PLD6
2_Member	GO Biological Processes	GO:0007276	gamete generation	-5.88201	-2.92266	23/668	1618,1761,4201,5079,6847,10491,11189,23424,23626,50511,54514,56165,84501,120892,121355,122402,130951,132612,136991,163589,201164,221400,259266	DAZL,DMRT1,MEA1,PAX5,SYCP1,CRTAP,CELF3,TDRD7,SPO11,SYCP3,DDX4,TDRD1,SPIRE2,LRRK2,GTSF1,TDRD9,M1AP,ADAD1,ASZ1,TDRD5,PLD6,TDRD6,ASPM
2_Member	GO Biological Processes	GO:0051321	meiotic cell cycle	-5.53036	-2.59584	13/243	1618,1761,6847,23626,50511,54514,56165,84501,122402,130951,136991,201164,259266	DAZL,DMRT1,SYCP1,SPO11,SYCP3,DDX4,TDRD1,SPIRE2,TDRD9,M1AP,ASZ1,PLD6,ASPM
2_Member	GO Biological Processes	GO:0140013	meiotic nuclear division	-5.50166	-2.59062	11/172	1618,1761,6847,23626,50511,54514,84501,122402,130951,136991,259266	DAZL,DMRT1,SYCP1,SPO11,SYCP3,DDX4,SPIRE2,TDRD9,M1AP,ASZ1,ASPM
2_Member	GO Biological Processes	GO:0044728	DNA methylation or demethylation	-5.45575	-2.58817	8/83	142,1789,54514,56165,122402,136991,163589,201164	PARP1,DNMT3B,DDX4,TDRD1,TDRD9,ASZ1,TDRD5,PLD6
2_Member	GO Biological Processes	GO:0022412	cellular process involved in reproduction in multicellular organism	-5.35407	-2.5067	15/334	1618,1761,6847,23626,50511,54514,56165,84501,122402,130951,132612,136991,163589,201164,259266	DAZL,DMRT1,SYCP1,SPO11,SYCP3,DDX4,TDRD1,SPIRE2,TDRD9,M1AP,ADAD1,ASZ1,TDRD5,PLD6,ASPM
2_Member	GO Biological Processes	GO:1903046	meiotic cell cycle process	-5.17502	-2.34695	11/186	1618,1761,6847,23626,50511,54514,84501,122402,130951,136991,259266	DAZL,DMRT1,SYCP1,SPO11,SYCP3,DDX4,SPIRE2,TDRD9,M1AP,ASZ1,ASPM
2_Member	GO Biological Processes	GO:0007140	male meiotic nuclear division	-4.93027	-2.13245	6/47	23626,50511,54514,122402,130951,136991	SPO11,SYCP3,DDX4,TDRD9,M1AP,ASZ1
2_Member	GO Biological Processes	GO:0006304	DNA modification	-4.69586	-1.92103	8/105	142,1789,54514,56165,122402,136991,163589,201164	PARP1,DNMT3B,DDX4,TDRD1,TDRD9,ASZ1,TDRD5,PLD6
2_Member	GO Biological Processes	GO:0007141	male meiosis I	-3.98232	-1.29767	4/23	23626,50511,54514,122402	SPO11,SYCP3,DDX4,TDRD9
2_Member	GO Biological Processes	GO:0007127	meiosis I	-3.54091	-0.96389	7/116	1761,6847,23626,50511,54514,122402,130951	DMRT1,SYCP1,SPO11,SYCP3,DDX4,TDRD9,M1AP
2_Member	GO Biological Processes	GO:0061982	meiosis I cell cycle process	-3.49554	-0.951158	7/118	1761,6847,23626,50511,54514,122402,130951	DMRT1,SYCP1,SPO11,SYCP3,DDX4,TDRD9,M1AP
2_Member	GO Biological Processes	GO:0043414	macromolecule methylation	-3.47403	-0.951158	11/287	142,1789,5079,30827,51106,54514,56165,122402,136991,163589,201164	PARP1,DNMT3B,PAX5,CXXC1,TFB1M,DDX4,TDRD1,TDRD9,ASZ1,TDRD5,PLD6
2_Member	GO Biological Processes	GO:0032259	methylation	-3.32543	-0.851635	12/348	142,1789,5079,27232,30827,51106,54514,56165,122402,136991,163589,201164	PARP1,DNMT3B,PAX5,GNMT,CXXC1,TFB1M,DDX4,TDRD1,TDRD9,ASZ1,TDRD5,PLD6
2_Member	GO Biological Processes	GO:0048285	organelle fission	-2.81285	-0.476989	13/454	685,1618,1761,6847,23626,50511,54514,84501,120892,122402,130951,136991,259266	BTC,DAZL,DMRT1,SYCP1,SPO11,SYCP3,DDX4,SPIRE2,LRRK2,TDRD9,M1AP,ASZ1,ASPM
2_Member	GO Biological Processes	GO:0000280	nuclear division	-2.732	-0.428692	12/408	685,1618,1761,6847,23626,50511,54514,84501,122402,130951,136991,259266	BTC,DAZL,DMRT1,SYCP1,SPO11,SYCP3,DDX4,SPIRE2,TDRD9,M1AP,ASZ1,ASPM
3_Summary	GO Biological Processes	GO:0051900	regulation of mitochondrial depolarization	-4.32622	-1.5704	4/19	142,5027,84941,120892,482,483,869,2030,2281,3784,56659,1687,3651,8725,27429,632,718,831,60559,60560	PARP1,P2RX7,HSH2D,LRRK2,ATP1B2,ATP1B3,CBLN1,SLC29A1,FKBP1B,KCNQ1,KCNK13,GSDME,PDX1,URI1,HTRA2,BGLAP,C3,CAST,SPCS3,NAA35
3_Member	GO Biological Processes	GO:0051900	regulation of mitochondrial depolarization	-4.32622	-1.5704	4/19	142,5027,84941,120892	PARP1,P2RX7,HSH2D,LRRK2
3_Member	GO Biological Processes	GO:0051882	mitochondrial depolarization	-4.06157	-1.34889	4/22	142,5027,84941,120892	PARP1,P2RX7,HSH2D,LRRK2
3_Member	GO Biological Processes	GO:0003254	regulation of membrane depolarization	-2.76721	-0.458223	4/47	142,5027,84941,120892	PARP1,P2RX7,HSH2D,LRRK2
3_Member	GO Biological Processes	GO:0051881	regulation of mitochondrial membrane potential	-2.27807	-0.0839062	4/64	142,5027,84941,120892	PARP1,P2RX7,HSH2D,LRRK2
3_Member	GO Biological Processes	GO:0042391	regulation of membrane potential	-2.27298	-0.0831814	11/407	142,482,483,869,2030,2281,3784,5027,56659,84941,120892	PARP1,ATP1B2,ATP1B3,CBLN1,SLC29A1,FKBP1B,KCNQ1,P2RX7,KCNK13,HSH2D,LRRK2
3_Member	GO Biological Processes	GO:2001242	regulation of intrinsic apoptotic signaling pathway	-2.103	0	6/158	142,1687,3651,8725,27429,120892	PARP1,GSDME,PDX1,URI1,HTRA2,LRRK2
3_Member	GO Biological Processes	GO:0051604	protein maturation	-2.08806	0	10/373	142,632,718,831,2281,5027,27429,60559,60560,120892	PARP1,BGLAP,C3,CAST,FKBP1B,P2RX7,HTRA2,SPCS3,NAA35,LRRK2
4_Summary	GO Biological Processes	GO:1904356	regulation of telomere maintenance via telomere lengthening	-4.31304	-1.5704	6/60	142,908,7014,8550,26277,79991,632,2624,5027,7879,10714,64072,158046,1789,3159,5079,1761,9554,27429,120892,2281,3651,84941,1400,56893,6847	PARP1,CCT6A,TERF2,MAPKAPK5,TINF2,STN1,BGLAP,GATA2,P2RX7,RAB7A,POLD3,CDH23,NXNL2,DNMT3B,HMGA1,PAX5,DMRT1,SEC22B,HTRA2,LRRK2,FKBP1B,PDX1,HSH2D,CRMP1,UBQLN4,SYCP1
4_Member	GO Biological Processes	GO:1904356	regulation of telomere maintenance via telomere lengthening	-4.31304	-1.5704	6/60	142,908,7014,8550,26277,79991	PARP1,CCT6A,TERF2,MAPKAPK5,TINF2,STN1
4_Member	GO Biological Processes	GO:1904357	negative regulation of telomere maintenance via telomere lengthening	-3.70012	-1.06662	4/27	142,7014,26277,79991	PARP1,TERF2,TINF2,STN1
4_Member	GO Biological Processes	GO:0032204	regulation of telomere maintenance	-3.67383	-1.05224	6/78	142,908,7014,8550,26277,79991	PARP1,CCT6A,TERF2,MAPKAPK5,TINF2,STN1
4_Member	GO Biological Processes	GO:0010833	telomere maintenance via telomere lengthening	-3.64346	-1.03345	6/79	142,908,7014,8550,26277,79991	PARP1,CCT6A,TERF2,MAPKAPK5,TINF2,STN1
4_Member	GO Biological Processes	GO:0032210	regulation of telomere maintenance via telomerase	-3.55536	-0.967618	5/53	908,7014,8550,26277,79991	CCT6A,TERF2,MAPKAPK5,TINF2,STN1
4_Member	GO Biological Processes	GO:0060249	anatomical structure homeostasis	-3.47095	-0.951158	13/385	142,632,908,2624,5027,7014,7879,8550,10714,26277,64072,79991,158046	PARP1,BGLAP,CCT6A,GATA2,P2RX7,TERF2,RAB7A,MAPKAPK5,POLD3,TINF2,CDH23,STN1,NXNL2
4_Member	GO Biological Processes	GO:2001251	negative regulation of chromosome organization	-3.38608	-0.899155	7/123	142,1789,3159,5079,7014,26277,79991	PARP1,DNMT3B,HMGA1,PAX5,TERF2,TINF2,STN1
4_Member	GO Biological Processes	GO:0010639	negative regulation of organelle organization	-3.38138	-0.899155	12/343	142,1761,1789,3159,5079,7014,7879,9554,26277,27429,79991,120892	PARP1,DMRT1,DNMT3B,HMGA1,PAX5,TERF2,RAB7A,SEC22B,TINF2,HTRA2,STN1,LRRK2
4_Member	GO Biological Processes	GO:0033044	regulation of chromosome organization	-3.24081	-0.791375	11/306	142,908,1789,2624,3159,5079,7014,8550,26277,79991,120892	PARP1,CCT6A,DNMT3B,GATA2,HMGA1,PAX5,TERF2,MAPKAPK5,TINF2,STN1,LRRK2
4_Member	GO Biological Processes	GO:0032205	negative regulation of telomere maintenance	-3.20766	-0.766053	4/36	142,7014,26277,79991	PARP1,TERF2,TINF2,STN1
4_Member	GO Biological Processes	GO:0007004	telomere maintenance via telomerase	-3.05272	-0.642309	5/68	908,7014,8550,26277,79991	CCT6A,TERF2,MAPKAPK5,TINF2,STN1
4_Member	GO Biological Processes	GO:0032211	negative regulation of telomere maintenance via telomerase	-2.89405	-0.536762	3/20	7014,26277,79991	TERF2,TINF2,STN1
4_Member	GO Biological Processes	GO:0006278	RNA-dependent DNA biosynthetic process	-2.86052	-0.515823	5/75	908,7014,8550,26277,79991	CCT6A,TERF2,MAPKAPK5,TINF2,STN1
4_Member	GO Biological Processes	GO:0000723	telomere maintenance	-2.77871	-0.458223	7/156	142,908,7014,8550,10714,26277,79991	PARP1,CCT6A,TERF2,MAPKAPK5,POLD3,TINF2,STN1
4_Member	GO Biological Processes	GO:0032844	regulation of homeostatic process	-2.60974	-0.333759	13/479	142,632,908,2281,2624,3651,5027,7014,8550,26277,79991,84941,120892	PARP1,BGLAP,CCT6A,FKBP1B,GATA2,PDX1,P2RX7,TERF2,MAPKAPK5,TINF2,STN1,HSH2D,LRRK2
4_Member	GO Biological Processes	GO:0032200	telomere organization	-2.58232	-0.316796	7/169	142,908,7014,8550,10714,26277,79991	PARP1,CCT6A,TERF2,MAPKAPK5,POLD3,TINF2,STN1
4_Member	GO Biological Processes	GO:0016233	telomere capping	-2.51519	-0.268851	4/55	7014,8550,26277,79991	TERF2,MAPKAPK5,TINF2,STN1
4_Member	GO Biological Processes	GO:0070198	protein localization to chromosome, telomeric region	-2.50926	-0.268851	3/27	908,7014,26277	CCT6A,TERF2,TINF2
4_Member	GO Biological Processes	GO:2000278	regulation of DNA biosynthetic process	-2.227	-0.0457996	5/105	908,7014,8550,26277,79991	CCT6A,TERF2,MAPKAPK5,TINF2,STN1
4_Member	GO Biological Processes	GO:2000279	negative regulation of DNA biosynthetic process	-2.1197	0	3/37	7014,26277,79991	TERF2,TINF2,STN1
4_Member	GO Biological Processes	GO:0051129	negative regulation of cellular component organization	-2.04255	0	14/625	142,1400,1761,1789,3159,5079,7014,7879,9554,26277,27429,56893,79991,120892	PARP1,CRMP1,DMRT1,DNMT3B,HMGA1,PAX5,TERF2,RAB7A,SEC22B,TINF2,HTRA2,UBQLN4,STN1,LRRK2
4_Member	GO Biological Processes	GO:0071897	DNA biosynthetic process	-2.04114	0	7/213	908,6847,7014,8550,10714,26277,79991	CCT6A,SYCP1,TERF2,MAPKAPK5,POLD3,TINF2,STN1
5_Summary	GO Biological Processes	GO:0007292	female gamete generation	-4.10322	-1.37582	8/127	1618,1761,23626,84501,130951,163589,201164,259266,6847,50511,56165,132612,6997,1046,2624,3294,4201,6692,9021,51668,343930,84456,120892	DAZL,DMRT1,SPO11,SPIRE2,M1AP,TDRD5,PLD6,ASPM,SYCP1,SYCP3,TDRD1,ADAD1,TDGF1,CDX4,GATA2,HSD17B2,MEA1,SPINT1,SOCS3,HSPB11,MSGN1,L3MBTL3,LRRK2
5_Member	GO Biological Processes	GO:0007292	female gamete generation	-4.10322	-1.37582	8/127	1618,1761,23626,84501,130951,163589,201164,259266	DAZL,DMRT1,SPO11,SPIRE2,M1AP,TDRD5,PLD6,ASPM
5_Member	GO Biological Processes	GO:0048477	oogenesis	-3.61354	-1.01481	6/80	1618,1761,23626,163589,201164,259266	DAZL,DMRT1,SPO11,TDRD5,PLD6,ASPM
5_Member	GO Biological Processes	GO:0007281	germ cell development	-3.43337	-0.93377	10/244	1618,1761,6847,23626,50511,56165,132612,163589,201164,259266	DAZL,DMRT1,SYCP1,SPO11,SYCP3,TDRD1,ADAD1,TDRD5,PLD6,ASPM
5_Member	GO Biological Processes	GO:0007351	tripartite regional subdivision	-3.27544	-0.818036	3/15	6997,163589,201164	TDGF1,TDRD5,PLD6
5_Member	GO Biological Processes	GO:0008595	anterior/posterior axis specification, embryo	-3.27544	-0.818036	3/15	6997,163589,201164	TDGF1,TDRD5,PLD6
5_Member	GO Biological Processes	GO:0007350	blastoderm segmentation	-3.03227	-0.641813	3/18	6997,163589,201164	TDGF1,TDRD5,PLD6
5_Member	GO Biological Processes	GO:0048599	oocyte development	-2.87469	-0.523741	4/44	1618,1761,163589,201164	DAZL,DMRT1,TDRD5,PLD6
5_Member	GO Biological Processes	GO:0009994	oocyte differentiation	-2.76721	-0.458223	4/47	1618,1761,163589,201164	DAZL,DMRT1,TDRD5,PLD6
5_Member	GO Biological Processes	GO:0009948	anterior/posterior axis specification	-2.63551	-0.348804	4/51	1046,6997,163589,201164	CDX4,TDGF1,TDRD5,PLD6
5_Member	GO Biological Processes	GO:0003006	developmental process involved in reproduction	-2.59937	-0.328648	16/659	1046,1618,1761,2624,3294,4201,6692,6847,9021,23626,50511,56165,132612,163589,201164,259266	CDX4,DAZL,DMRT1,GATA2,HSD17B2,MEA1,SPINT1,SYCP1,SOCS3,SPO11,SYCP3,TDRD1,ADAD1,TDRD5,PLD6,ASPM
5_Member	GO Biological Processes	GO:0009798	axis specification	-2.51184	-0.268851	5/90	1046,6997,51668,163589,201164	CDX4,TDGF1,HSPB11,TDRD5,PLD6
5_Member	GO Biological Processes	GO:0007286	spermatid development	-2.38418	-0.162867	6/138	6847,23626,50511,132612,163589,201164	SYCP1,SPO11,SYCP3,ADAD1,TDRD5,PLD6
5_Member	GO Biological Processes	GO:0048515	spermatid differentiation	-2.30918	-0.101653	6/143	6847,23626,50511,132612,163589,201164	SYCP1,SPO11,SYCP3,ADAD1,TDRD5,PLD6
5_Member	GO Biological Processes	GO:0009880	embryonic pattern specification	-2.27807	-0.0839062	4/64	6997,163589,201164,343930	TDGF1,TDRD5,PLD6,MSGN1
5_Member	GO Biological Processes	GO:0000578	embryonic axis specification	-2.15296	0	3/36	6997,163589,201164	TDGF1,TDRD5,PLD6
5_Member	GO Biological Processes	GO:0048469	cell maturation	-2.02755	0	6/164	1618,2624,84456,120892,163589,201164	DAZL,GATA2,L3MBTL3,LRRK2,TDRD5,PLD6
6_Summary	GO Biological Processes	GO:1901361	organic cyclic compound catabolic process	-4.03469	-1.33626	20/700	953,1618,1735,4128,4329,5027,5092,6228,7529,9797,9861,10128,10642,22794,22882,23626,51733,79023,166863,554235	ENTPD1,DAZL,DIO3,MAOA,ALDH6A1,P2RX7,PCBD1,RPS23,YWHAB,TATDN2,PSMD6,LRPPRC,IGF2BP1,CASC3,ZHX2,SPO11,UPB1,NUP37,RBM46,ASPDH
6_Member	GO Biological Processes	GO:1901361	organic cyclic compound catabolic process	-4.03469	-1.33626	20/700	953,1618,1735,4128,4329,5027,5092,6228,7529,9797,9861,10128,10642,22794,22882,23626,51733,79023,166863,554235	ENTPD1,DAZL,DIO3,MAOA,ALDH6A1,P2RX7,PCBD1,RPS23,YWHAB,TATDN2,PSMD6,LRPPRC,IGF2BP1,CASC3,ZHX2,SPO11,UPB1,NUP37,RBM46,ASPDH
6_Member	GO Biological Processes	GO:0019439	aromatic compound catabolic process	-3.81684	-1.14556	19/670	953,1618,1735,4128,5027,5092,6228,7529,9797,9861,10128,10642,22794,22882,23626,51733,79023,166863,554235	ENTPD1,DAZL,DIO3,MAOA,P2RX7,PCBD1,RPS23,YWHAB,TATDN2,PSMD6,LRPPRC,IGF2BP1,CASC3,ZHX2,SPO11,UPB1,NUP37,RBM46,ASPDH
6_Member	GO Biological Processes	GO:0046700	heterocycle catabolic process	-3.04678	-0.642309	17/654	953,1618,4329,5027,6228,7529,9797,9861,10128,10642,22794,22882,23626,51733,79023,166863,554235	ENTPD1,DAZL,ALDH6A1,P2RX7,RPS23,YWHAB,TATDN2,PSMD6,LRPPRC,IGF2BP1,CASC3,ZHX2,SPO11,UPB1,NUP37,RBM46,ASPDH
6_Member	GO Biological Processes	GO:0044270	cellular nitrogen compound catabolic process	-3.03233	-0.641813	17/656	953,1618,4329,5027,6228,7529,9797,9861,10128,10642,22794,22882,23626,51733,79023,166863,554235	ENTPD1,DAZL,ALDH6A1,P2RX7,RPS23,YWHAB,TATDN2,PSMD6,LRPPRC,IGF2BP1,CASC3,ZHX2,SPO11,UPB1,NUP37,RBM46,ASPDH
6_Member	GO Biological Processes	GO:0034655	nucleobase-containing compound catabolic process	-2.9382	-0.561318	16/610	953,1618,5027,6228,7529,9797,9861,10128,10642,22794,22882,23626,51733,79023,166863,554235	ENTPD1,DAZL,P2RX7,RPS23,YWHAB,TATDN2,PSMD6,LRPPRC,IGF2BP1,CASC3,ZHX2,SPO11,UPB1,NUP37,RBM46,ASPDH
7_Summary	GO Biological Processes	GO:0006520	cellular amino acid metabolic process	-3.71715	-1.07141	13/363	95,1152,2628,2806,4329,5092,9054,9861,10491,27232,51733,55256,55699	ACY1,CKB,GATM,GOT2,ALDH6A1,PCBD1,NFS1,PSMD6,CRTAP,GNMT,UPB1,ADI1,IARS2
7_Member	GO Biological Processes	GO:0006520	cellular amino acid metabolic process	-3.71715	-1.07141	13/363	95,1152,2628,2806,4329,5092,9054,9861,10491,27232,51733,55256,55699	ACY1,CKB,GATM,GOT2,ALDH6A1,PCBD1,NFS1,PSMD6,CRTAP,GNMT,UPB1,ADI1,IARS2
7_Member	GO Biological Processes	GO:1901605	alpha-amino acid metabolic process	-2.57613	-0.315751	8/216	1152,2628,2806,4329,5092,10491,27232,55256	CKB,GATM,GOT2,ALDH6A1,PCBD1,CRTAP,GNMT,ADI1
7_Member	GO Biological Processes	GO:0000096	sulfur amino acid metabolic process	-2.08745	0	3/38	9054,27232,55256	NFS1,GNMT,ADI1
8_Summary	GO Biological Processes	GO:0016242	negative regulation of macroautophagy	-3.51772	-0.951169	4/30	9554,27429,56893,120892,1618,10128,10642,166863,55763,153129	SEC22B,HTRA2,UBQLN4,LRRK2,DAZL,LRPPRC,IGF2BP1,RBM46,EXOC1,SLC38A9
8_Member	GO Biological Processes	GO:0016242	negative regulation of macroautophagy	-3.51772	-0.951169	4/30	9554,27429,56893,120892	SEC22B,HTRA2,UBQLN4,LRRK2
8_Member	GO Biological Processes	GO:0031330	negative regulation of cellular catabolic process	-2.41052	-0.179759	8/230	1618,9554,10128,10642,27429,56893,120892,166863	DAZL,SEC22B,LRPPRC,IGF2BP1,HTRA2,UBQLN4,LRRK2,RBM46
8_Member	GO Biological Processes	GO:0010507	negative regulation of autophagy	-2.05679	0	4/74	9554,27429,56893,120892	SEC22B,HTRA2,UBQLN4,LRRK2
8_Member	GO Biological Processes	GO:0016241	regulation of macroautophagy	-2.05229	0	6/162	9554,27429,55763,56893,120892,153129	SEC22B,HTRA2,EXOC1,UBQLN4,LRRK2,SLC38A9
8_Member	GO Biological Processes	GO:0009895	negative regulation of catabolic process	-2.00507	0	8/270	1618,9554,10128,10642,27429,56893,120892,166863	DAZL,SEC22B,LRPPRC,IGF2BP1,HTRA2,UBQLN4,LRRK2,RBM46
9_Summary	GO Biological Processes	GO:0019827	stem cell population maintenance	-3.50636	-0.951158	8/155	2624,4017,6928,6997,10642,22882,79923,259266,3678,83881	GATA2,LOXL2,HNF1B,TDGF1,IGF2BP1,ZHX2,NANOG,ASPM,ITGA5,MIXL1
9_Member	GO Biological Processes	GO:0019827	stem cell population maintenance	-3.50636	-0.951158	8/155	2624,4017,6928,6997,10642,22882,79923,259266	GATA2,LOXL2,HNF1B,TDGF1,IGF2BP1,ZHX2,NANOG,ASPM
9_Member	GO Biological Processes	GO:0098727	maintenance of cell number	-3.46886	-0.951158	8/157	2624,4017,6928,6997,10642,22882,79923,259266	GATA2,LOXL2,HNF1B,TDGF1,IGF2BP1,ZHX2,NANOG,ASPM
9_Member	GO Biological Processes	GO:0035019	somatic stem cell population maintenance	-2.91322	-0.542966	5/73	2624,6928,6997,22882,79923	GATA2,HNF1B,TDGF1,ZHX2,NANOG
9_Member	GO Biological Processes	GO:0035987	endodermal cell differentiation	-2.80214	-0.475668	4/46	3678,6928,79923,83881	ITGA5,HNF1B,NANOG,MIXL1
9_Member	GO Biological Processes	GO:0001706	endoderm formation	-2.51519	-0.268851	4/55	3678,6928,79923,83881	ITGA5,HNF1B,NANOG,MIXL1
10_Summary	GO Biological Processes	GO:0140115	export across plasma membrane	-3.18877	-0.754845	3/16	482,483,3784	ATP1B2,ATP1B3,KCNQ1
10_Member	GO Biological Processes	GO:0140115	export across plasma membrane	-3.18877	-0.754845	3/16	482,483,3784	ATP1B2,ATP1B3,KCNQ1
10_Member	GO Biological Processes	GO:1901381	positive regulation of potassium ion transmembrane transport	-2.18728	-0.0145147	3/35	482,483,3784	ATP1B2,ATP1B3,KCNQ1
11_Summary	GO Biological Processes	GO:0061351	neural precursor cell proliferation	-3.12514	-0.698765	7/136	2624,6692,8323,10642,55679,120892,259266	GATA2,SPINT1,FZD6,IGF2BP1,LIMS2,LRRK2,ASPM
11_Member	GO Biological Processes	GO:0061351	neural precursor cell proliferation	-3.12514	-0.698765	7/136	2624,6692,8323,10642,55679,120892,259266	GATA2,SPINT1,FZD6,IGF2BP1,LIMS2,LRRK2,ASPM
11_Member	GO Biological Processes	GO:2000178	negative regulation of neural precursor cell proliferation	-2.89405	-0.536762	3/20	2624,6692,55679	GATA2,SPINT1,LIMS2
11_Member	GO Biological Processes	GO:2000177	regulation of neural precursor cell proliferation	-2.80946	-0.476989	5/77	2624,6692,55679,120892,259266	GATA2,SPINT1,LIMS2,LRRK2,ASPM
12_Summary	GO Biological Processes	GO:0030225	macrophage differentiation	-3.07379	-0.654845	4/39	142,2624,10100,84456	PARP1,GATA2,TSPAN2,L3MBTL3
12_Member	GO Biological Processes	GO:0030225	macrophage differentiation	-3.07379	-0.654845	4/39	142,2624,10100,84456	PARP1,GATA2,TSPAN2,L3MBTL3
13_Summary	GO Biological Processes	GO:0002009	morphogenesis of an epithelium	-2.66304	-0.365338	14/530	1952,3212,3214,3651,3678,6692,6928,8323,8928,9021,9496,9861,25928,80004,343930	CELSR2,HOXB2,HOXB4,PDX1,ITGA5,SPINT1,HNF1B,FZD6,FOXH1,SOCS3,TBX4,PSMD6,SOSTDC1,ESRP2,MSGN1
13_Member	GO Biological Processes	GO:0002009	morphogenesis of an epithelium	-2.66304	-0.365338	14/530	1952,3212,3214,3651,3678,6692,6928,8323,8928,9021,9496,9861,25928,80004	CELSR2,HOXB2,HOXB4,PDX1,ITGA5,SPINT1,HNF1B,FZD6,FOXH1,SOCS3,TBX4,PSMD6,SOSTDC1,ESRP2
13_Member	GO Biological Processes	GO:0048729	tissue morphogenesis	-2.34064	-0.123971	15/638	1952,3212,3214,3651,3678,6692,6928,8323,8928,9021,9496,9861,25928,80004,343930	CELSR2,HOXB2,HOXB4,PDX1,ITGA5,SPINT1,HNF1B,FZD6,FOXH1,SOCS3,TBX4,PSMD6,SOSTDC1,ESRP2,MSGN1
14_Summary	GO Biological Processes	GO:1902369	negative regulation of RNA catabolic process	-2.63551	-0.348804	4/51	1618,10128,10642,166863	DAZL,LRPPRC,IGF2BP1,RBM46
14_Member	GO Biological Processes	GO:1902369	negative regulation of RNA catabolic process	-2.63551	-0.348804	4/51	1618,10128,10642,166863	DAZL,LRPPRC,IGF2BP1,RBM46
14_Member	GO Biological Processes	GO:0048255	mRNA stabilization	-2.08745	0	3/38	1618,10642,166863	DAZL,IGF2BP1,RBM46
15_Summary	GO Biological Processes	GO:0048732	gland development	-2.61152	-0.333759	12/422	2030,2624,3200,3232,3651,6928,6997,25807,25928,51599,55679,80004	SLC29A1,GATA2,HOXA3,HOXD3,PDX1,HNF1B,TDGF1,RHBDD3,SOSTDC1,LSR,LIMS2,ESRP2
15_Member	GO Biological Processes	GO:0048732	gland development	-2.61152	-0.333759	12/422	2030,2624,3200,3232,3651,6928,6997,25807,25928,51599,55679,80004	SLC29A1,GATA2,HOXA3,HOXD3,PDX1,HNF1B,TDGF1,RHBDD3,SOSTDC1,LSR,LIMS2,ESRP2
16_Summary	GO Biological Processes	GO:0035308	negative regulation of protein dephosphorylation	-2.48669	-0.251134	4/56	2281,7529,8725,284352,1789,5027,5079,9021,10491,10636,26277,51637,94032,120892	FKBP1B,YWHAB,URI1,PPP1R37,DNMT3B,P2RX7,PAX5,SOCS3,CRTAP,RGS14,TINF2,RTRAF,CAMK2N2,LRRK2
16_Member	GO Biological Processes	GO:0035308	negative regulation of protein dephosphorylation	-2.48669	-0.251134	4/56	2281,7529,8725,284352	FKBP1B,YWHAB,URI1,PPP1R37
16_Member	GO Biological Processes	GO:0031400	negative regulation of protein modification process	-2.20232	-0.0253584	14/598	1789,2281,5027,5079,7529,8725,9021,10491,10636,26277,51637,94032,120892,284352	DNMT3B,FKBP1B,P2RX7,PAX5,YWHAB,URI1,SOCS3,CRTAP,RGS14,TINF2,RTRAF,CAMK2N2,LRRK2,PPP1R37
17_Summary	GO Biological Processes	GO:0048839	inner ear development	-2.40452	-0.178513	7/182	1687,2624,3198,3784,7545,8323,64072	GSDME,GATA2,HOXA1,KCNQ1,ZIC1,FZD6,CDH23
17_Member	GO Biological Processes	GO:0048839	inner ear development	-2.40452	-0.178513	7/182	1687,2624,3198,3784,7545,8323,64072	GSDME,GATA2,HOXA1,KCNQ1,ZIC1,FZD6,CDH23
17_Member	GO Biological Processes	GO:0043583	ear development	-2.10567	0	7/207	1687,2624,3198,3784,7545,8323,64072	GSDME,GATA2,HOXA1,KCNQ1,ZIC1,FZD6,CDH23
18_Summary	GO Biological Processes	GO:0007005	mitochondrion organization	-2.33518	-0.123103	14/577	142,539,3308,4728,4729,5027,7529,25915,27429,51106,120892,201164,285973,389203	PARP1,ATP5PO,HSPA4,NDUFS8,NDUFV2,P2RX7,YWHAB,NDUFAF3,HTRA2,TFB1M,LRRK2,PLD6,ATG9B,SMIM20
18_Member	GO Biological Processes	GO:0007005	mitochondrion organization	-2.33518	-0.123103	14/577	142,539,3308,4728,4729,5027,7529,25915,27429,51106,120892,201164,285973,389203	PARP1,ATP5PO,HSPA4,NDUFS8,NDUFV2,P2RX7,YWHAB,NDUFAF3,HTRA2,TFB1M,LRRK2,PLD6,ATG9B,SMIM20
19_Summary	GO Biological Processes	GO:0030902	hindbrain development	-2.28011	-0.0839062	6/145	869,1152,2624,3211,3212,6928,5079,5592,7545,8323,10100,10642,27429,120892,259266	CBLN1,CKB,GATA2,HOXB1,HOXB2,HNF1B,PAX5,PRKG1,ZIC1,FZD6,TSPAN2,IGF2BP1,HTRA2,LRRK2,ASPM
19_Member	GO Biological Processes	GO:0030902	hindbrain development	-2.28011	-0.0839062	6/145	869,1152,2624,3211,3212,6928	CBLN1,CKB,GATA2,HOXB1,HOXB2,HNF1B
19_Member	GO Biological Processes	GO:0007420	brain development	-2.01372	0	15/695	869,1152,2624,3211,3212,5079,5592,6928,7545,8323,10100,10642,27429,120892,259266	CBLN1,CKB,GATA2,HOXB1,HOXB2,PAX5,PRKG1,HNF1B,ZIC1,FZD6,TSPAN2,IGF2BP1,HTRA2,LRRK2,ASPM
20_Summary	GO Biological Processes	GO:0007568	aging	-2.26629	-0.080809	9/296	632,3159,4017,5079,6870,7014,8550,27429,120892	BGLAP,HMGA1,LOXL2,PAX5,TACR3,TERF2,MAPKAPK5,HTRA2,LRRK2
20_Member	GO Biological Processes	GO:0007568	aging	-2.26629	-0.080809	9/296	632,3159,4017,5079,6870,7014,8550,27429,120892	BGLAP,HMGA1,LOXL2,PAX5,TACR3,TERF2,MAPKAPK5,HTRA2,LRRK2
